# Supplementary material for: Comparative genomics of the Pseudomonas corrugata subgroup reveals high species diversity and allows the description of Pseudomonas ogarae sp. nov
Source: Microb Genom. 2021 Jun 29;7(6):000593. doi: 10.1099/mgen.0.000593 (PMC8461476; doi:10.1099/mgen.0.000593)
Supplement: Supplementary material 2 [file mgen-7-0593-s002.xlsx]

## Sheet: File_S1
Supplementary File S1. GGDC comparisons between P. ogarae F113 (formerly P. fluorescens) and 1,814 genomes to determine their classification into the P. corrugata subgroup based on a distance threshold of 0.132915 and dDDH of 31.8%
		Reference genome infomation			Formula 2
Query genome	Reference genome	NCBI assembly accession	Contig.no	Gnome size (bp)	DDH	Model C.I.	max_range	Distance	Prob. DDH >= 70%	G+C difference
Pseudomonas_fluorescens_F113	Pseudomonas_fluorescens_FR1	GCF_002879715.1	1	6,869,391	100	[100 - 100%]	100	0	98.3	0.01
Pseudomonas_fluorescens_F113	Pseudomonas_fluorescens_F113	GCF_000237065.1	1	6,845,832	100	[100 - NaN%]	NaN	0	98.3	0
Pseudomonas_fluorescens_F113	Pseudomonas_ogarae_RDP1	PRJNA697838 (this study)	776	7,071,507	94.3	[92.6 - 95.7%]	95.7	0.0074	97.04	0.06
Pseudomonas_fluorescens_F113	Pseudomonas_kilonensis_1855-344	GCF_000968575.1	73	6,843,717	75.6	[72.6 - 78.3%]	78.3	0.0288	86.4	0.09
Pseudomonas_fluorescens_F113	Pseudomonas_kilonensis_ACN7	GCF_002303915.1	200	6,485,567	73.6	[70.6 - 76.4%]	76.4	0.0313	83.95	0.18
Pseudomonas_fluorescens_F113	Pseudomonas_sp_Ea_RS28	GCA_002027165.1	2436	7,322,053	73.4	[70.4 - 76.2%]	76.2	0.0315	83.71	0.63
Pseudomonas_fluorescens_F113	Pseudomonas_sp_Ep_R1	GCF_002027095.1	158	6,790,284	73.2	[70.2 - 76%]	76	0.0317	83.47	0.18
Pseudomonas_fluorescens_F113	Pseudomonas_kilonensis_ACN4	GCF_002303965.1	91	6,551,446	73	[70 - 75.8%]	75.8	0.0321	83.11	0.06
Pseudomonas_fluorescens_F113	Pseudomonas_kilonensis_S12	GCF_000498415.1	332	6,369,327	65.8	[62.8 - 68.6%]	68.6	0.0422	69.3	0.05
Pseudomonas_fluorescens_F113	Pseudomonas_kilonensis_BS3780	GCF_900105635.1	2	6,415,378	64.6	[61.7 - 67.5%]	67.5	0.044	66.35	0.04
Pseudomonas_fluorescens_F113	Pseudomonas_sp_A25_2017	GCF_002001065.1	139	6,396,798	64.6	[61.7 - 67.4%]	67.4	0.0441	66.21	0.07
Pseudomonas_fluorescens_F113	Pseudomonas_kilonensis_P12	GCF_001269725.1	44	6,389,322	64.5	[61.6 - 67.3%]	67.3	0.0442	65.97	0.04
Pseudomonas_fluorescens_F113	Pseudomonas_kilonensis_DSM_13647_T	GCF_001269885.1	44	6,385,813	64.5	[61.6 - 67.3%]	67.3	0.0442	66.03	0.08
Pseudomonas_fluorescens_F113	Pseudomonas_sp_CFII68	GCF_000416195.1	128	5,919,597	64.3	[61.4 - 67.2%]	67.2	0.0444	65.59	0.03
Pseudomonas_fluorescens_F113	Pseudomonas_sp_Root401	GCF_001425105.1	66	7,029,122	63.2	[60.3 - 66.1%]	66.1	0.0462	62.5	0.25
Pseudomonas_fluorescens_F113	Pseudomonas_fluorescens_Wood1R	GCF_000285615.1	1437	6,681,319	62.1	[59.2 - 64.9%]	64.9	0.048	59.1	0.02
Pseudomonas_fluorescens_F113	Pseudomonas_brassicacearum_LBUM300	GCF_001449085.1	1	6,976,764	61.1	[58.2 - 63.9%]	63.9	0.0497	55.94	0.03
Pseudomonas_fluorescens_F113	Pseudomonas_brassicacearum_51MFCVI2_1	GCF_000510785.1	49	6,564,125	61.1	[58.2 - 63.9%]	63.9	0.0498	55.85	0.18
Pseudomonas_fluorescens_F113	Pseudomonas_brassicacearum_subsp_brassicacearum_NFM421	GCF_000194805.1	1	6,843,248	61	[58.1 - 63.8%]	63.8	0.0499	55.63	0.01
Pseudomonas_fluorescens_F113	Pseudomonas_fluorescens_DSM_8569	GCF_000876175.1	135	6,639,837	61	[58.1 - 63.8%]	63.8	0.0499	55.53	0.22
Pseudomonas_fluorescens_F113	Pseudomonas_fluorescens_AG1429	GCF_003349815.1	32	6,539,412	61	[58.1 - 63.8%]	63.8	0.0499	55.54	0.2
Pseudomonas_fluorescens_F113	Pseudomonas_brassicacearum_TM1A3	GCF_001269635.1	29	6,692,370	60.9	[58.1 - 63.7%]	63.7	0.05	55.4	0.1
Pseudomonas_fluorescens_F113	Pseudomonas_brassicacearum_PP1_210F	GCF_000785375.1	5	6,715,782	60.9	[58.1 - 63.7%]	63.7	0.05	55.46	0.15
Pseudomonas_fluorescens_F113	Pseudomonas_fluorescens_Q8r1-96	GCF_000263695.1	1	6,602,611	60.9	[58.1 - 63.7%]	63.7	0.05	55.34	0.17
Pseudomonas_fluorescens_F113	Pseudomonas_brassicacearum_L13-6-12	GCF_001746815.1	1	6,715,909	60.9	[58 - 63.7%]	63.7	0.0501	55.22	0.14
Pseudomonas_fluorescens_F113	Pseudomonas_sp_WCS365	GCF_002796855.1	64	6,559,803	60.7	[57.9 - 63.5%]	63.5	0.0503	54.8	0.18
Pseudomonas_fluorescens_F113	Pseudomonas_brassicacearum_93F8	GCF_003732165.1	36	6,761,306	60.7	[57.9 - 63.5%]	63.5	0.0504	54.76	0.19
Pseudomonas_fluorescens_F113	Pseudomonas_brassicacearum_Delaware	GCF_003732145.1	226	6,834,920	60.6	[57.8 - 63.4%]	63.4	0.0505	54.41	0.04
Pseudomonas_fluorescens_F113	Pseudomonas_brassicacearum_3Re2-7	GCF_008370715.1	1	6,738,544	60.7	[57.8 - 63.5%]	63.5	0.0505	54.56	0.05
Pseudomonas_fluorescens_F113	Pseudomonas_sp_URIL14HWK12_I7	GCF_000514275.1	78	6,880,274	60.7	[57.8 - 63.4%]	63.4	0.0505	54.54	0.04
Pseudomonas_fluorescens_F113	Pseudomonas_brassicacearum_LMG_21623	GCF_900103245.1	1	6,776,559	60.5	[57.7 - 63.3%]	63.3	0.0507	54.09	0.02
Pseudomonas_fluorescens_F113	Pseudomonas_brassicacearum_Wood1	GCF_003732185.1	187	6,860,054	60.5	[57.6 - 63.2%]	63.2	0.0508	53.85	0.03
Pseudomonas_fluorescens_F113	Pseudomonas_brassicacearum_subsp_brassicacearum_CCUG_51508_T	GCF_008801605.1	61	6,733,367	60.5	[57.6 - 63.3%]	63.3	0.0508	53.92	0.03
Pseudomonas_fluorescens_F113	Pseudomonas_brassicacearum_PA1G7	GCF_000800585.1	8	6,739,382	60.4	[57.5 - 63.2%]	63.2	0.0509	53.66	0.13
Pseudomonas_fluorescens_F113	Pseudomonas_brassicacearum_S-1	GCF_009601685.1	1	6,575,053	54.4	[51.6 - 57.1%]	57.1	0.0622	32.79	0.01
Pseudomonas_fluorescens_F113	Pseudomonas_fluorescens_et76	GCF_001468775.2	68	6,681,652	54.1	[51.4 - 56.8%]	56.8	0.0627	31.9	0.1
Pseudomonas_fluorescens_F113	Pseudomonas_kilonensis_ZKA7	GCF_003096395.1	1	6,841,988	54	[51.2 - 56.6%]	56.6	0.063	31.38	0.21
Pseudomonas_fluorescens_F113	Pseudomonas_sp_NFACC46-3	GCF_900114515.1	82	6,582,602	51.9	[49.2 - 54.6%]	54.6	0.0674	24.69	0.03
Pseudomonas_fluorescens_F113	Pseudomonas_fluorescens_FW300-N2E2	GCF_001623525.1	1	6,919,098	51.8	[49.1 - 54.4%]	54.4	0.0676	24.32	0.25
Pseudomonas_fluorescens_F113	Pseudomonas_sp_NFACC05-1	GCF_900100135.1	58	6,651,514	51.7	[49.1 - 54.4%]	54.4	0.0677	24.17	0.04
Pseudomonas_fluorescens_F113	Pseudomonas_sp_NFACC17-2	GCF_900104075.1	123	6,617,494	51.7	[49 - 54.4%]	54.4	0.0678	24.07	0.16
Pseudomonas_fluorescens_F113	Pseudomonas_sp_NFACC08-1	GCF_900106735.1	34	6,688,651	51.6	[49 - 54.3%]	54.3	0.0679	23.86	0.15
Pseudomonas_fluorescens_F113	Pseudomonas_sp_NFACC16-2	GCF_900119205.1	94	6,628,957	51.7	[49 - 54.3%]	54.3	0.0679	23.91	0.17
Pseudomonas_fluorescens_F113	Pseudomonas_sp_NFACC23-1	GCF_900109275.1	119	6,616,965	51.7	[49 - 54.3%]	54.3	0.0679	23.96	0.16
Pseudomonas_fluorescens_F113	Pseudomonas_sp_NFACC07-1	GCF_900109015.1	48	6,735,093	51.6	[49 - 54.3%]	54.3	0.068	23.82	0.02
Pseudomonas_fluorescens_F113	Pseudomonas_sp_NFACC48-1	GCF_900116305.1	36	6,762,668	51.5	[48.8 - 54.1%]	54.1	0.0683	23.38	0.07
Pseudomonas_fluorescens_F113	Pseudomonas_sp_NFACC51	GCF_900103575.1	34	6,764,325	51.5	[48.8 - 54.1%]	54.1	0.0683	23.36	0.07
Pseudomonas_fluorescens_F113	Pseudomonas_sp_NFACC54	GCF_900113555.1	78	6,758,090	51.5	[48.8 - 54.1%]	54.1	0.0683	23.38	0.06
Pseudomonas_fluorescens_F113	Pseudomonas_sp_NFACC44-2	GCF_900102655.1	61	6,760,837	51.5	[48.8 - 54.1%]	54.1	0.0684	23.3	0.07
Pseudomonas_fluorescens_F113	Pseudomonas_sp_NFACC50-1	GCF_003003195.1	43	6,786,526	51.4	[48.8 - 54.1%]	54.1	0.0684	23.19	0.07
Pseudomonas_fluorescens_F113	Pseudomonas_thivervalensis_DSM_13194	GCF_900102295.1	1	6,603,978	46.7	[44.2 - 49.3%]	49.3	0.0796	11.36	0.37
Pseudomonas_fluorescens_F113	Pseudomonas_thivervalensis_LMG_21626	GCF_001637285.1	23	6,551,379	46.7	[44.1 - 49.3%]	49.3	0.0798	11.21	0.41
Pseudomonas_fluorescens_F113	Pseudomonas_sp_MPBD7-1	GCF_002901485.1	380	7,046,523	46.3	[43.8 - 48.9%]	48.9	0.0807	10.54	0.56
Pseudomonas_fluorescens_F113	Pseudomonas_thivervalensis_PITR2	GCF_001269685.1	26	6,771,763	46.3	[43.8 - 48.9%]	48.9	0.0807	10.54	0.26
Pseudomonas_fluorescens_F113	Pseudomonas_fluorescens_FW300-N2C3	GCF_001307275.1	1	7,119,102	46.2	[43.7 - 48.8%]	48.8	0.0809	10.38	0.5
Pseudomonas_fluorescens_F113	Pseudomonas_fluorescens_Pf275	GCF_003410335.1	1	6,610,362	46.2	[43.6 - 48.7%]	48.7	0.0811	10.22	0.13
Pseudomonas_fluorescens_F113	Pseudomonas_sp_43mfcvi1_1	GCF_900115935.1	36	6,668,191	46.1	[43.5 - 48.7%]	48.7	0.0813	10.13	0.08
Pseudomonas_fluorescens_F113	Pseudomonas_fluorescens_2P24	GCF_002865505.1	1	6,610,571	45.8	[43.3 - 48.4%]	48.4	0.0821	9.58	0.01
Pseudomonas_fluorescens_F113	Pseudomonas_sp_NFACC14	GCF_900106885.1	61	6,759,428	45.8	[43.2 - 48.3%]	48.3	0.0822	9.5	0.54
Pseudomonas_fluorescens_F113	Pseudomonas_sp_NFACC15-1	GCF_900103555.1	82	6,764,615	45.8	[43.2 - 48.4%]	48.4	0.0822	9.52	0.54
Pseudomonas_fluorescens_F113	Pseudomonas_sp_NFACC37-1	GCF_900101575.1	96	6,686,255	45.8	[43.2 - 48.4%]	48.4	0.0822	9.52	0.27
Pseudomonas_fluorescens_F113	Pseudomonas_sp_NFACC13-1	GCF_900104425.1	75	6,956,896	45.7	[43.2 - 48.3%]	48.3	0.0823	9.45	0.38
Pseudomonas_fluorescens_F113	Pseudomonas_sp_NFACC24-1	GCF_900115235.1	95	6,637,255	45.6	[43 - 48.1%]	48.1	0.0827	9.15	0.3
Pseudomonas_fluorescens_F113	Pseudomonas_sp_NFACC06-1	GCF_900112875.1	90	6,433,072	45.3	[42.8 - 47.9%]	47.9	0.0834	8.76	0.27
Pseudomonas_fluorescens_F113	Pseudomonas_sp_NFIX10	GCF_900111955.1	67	6,430,043	45.3	[42.8 - 47.9%]	47.9	0.0834	8.71	0.27
Pseudomonas_fluorescens_F113	Pseudomonas_sp_NFACC52	GCF_900114295.1	80	6,318,189	45.3	[42.7 - 47.8%]	47.8	0.0835	8.66	0.46
Pseudomonas_fluorescens_F113	Pseudomonas_sp_NFACC56-3	GCF_900100025.1	46	6,322,159	45.2	[42.7 - 47.8%]	47.8	0.0836	8.61	0.45
Pseudomonas_fluorescens_F113	Pseudomonas_sp_NFACC04-2	GCF_900119265.1	63	6,351,120	45.2	[42.6 - 47.7%]	47.7	0.0838	8.46	0.48
Pseudomonas_fluorescens_F113	Pseudomonas_sp_NFACC11-2	GCF_003001775.1	46	6,724,917	45	[42.5 - 47.6%]	47.6	0.0843	8.22	0.41
Pseudomonas_fluorescens_F113	Pseudomonas_fluorescens_FW300_25_6	GCF_004346535.1	78	6,715,654	44.5	[42 - 47.1%]	47.1	0.0856	7.49	0.06
Pseudomonas_fluorescens_F113	Pseudomonas_sp_11K1	GCF_004786035.1	2	6,704,877	39.4	[36.9 - 41.9%]	41.9	0.1015	2.33	0.45
Pseudomonas_fluorescens_F113	Pseudomonas_brassicacearum_36B7	GCF_003732075.1	28	7,113,555	38.7	[36.2 - 41.2%]	41.2	0.1041	1.92	0.12
Pseudomonas_fluorescens_F113	Pseudomonas_brassicacearum_36D4	GCF_003732125.1	128	6,997,005	38.6	[36.1 - 41.1%]	41.1	0.1044	1.87	0.25
Pseudomonas_fluorescens_F113	Pseudomonas_brassicacearum_DF41	GCF_000585995.1	1	6,652,396	38.4	[35.9 - 40.9%]	40.9	0.105	1.79	0.25
Pseudomonas_fluorescens_F113	Pseudomonas_fluorescens_Q2-87	GCF_000281895.1	1	6,367,968	36.3	[33.8 - 38.8%]	38.8	0.1129	0.98	0.16
Pseudomonas_fluorescens_F113	Pseudomonas_sp_Q12-87	GCF_001269755.1	45	6,303,618	36.2	[33.7 - 38.7%]	38.7	0.1135	0.94	0.08
Pseudomonas_fluorescens_F113	Pseudomonas_brassicacearum_LZ-4	GCF_001017815.1	111	6,217,867	35.6	[33.1 - 38.1%]	38.1	0.1158	0.79	0.71
Pseudomonas_fluorescens_F113	Pseudomonas_sp_A214	GCF_900156295.1	1	6,077,528	35.6	[33.1 - 38.1%]	38.1	0.1159	0.78	0.54
Pseudomonas_fluorescens_F113	Pseudomonas_sp_s211_2017	GCF_003033885.1	1	5,947,615	35.5	[33 - 38%]	38	0.1162	0.76	0.34
Pseudomonas_fluorescens_F113	Pseudomonas_sp_PICF6	GCF_009831705.1	35	5,870,039	35.3	[32.9 - 37.8%]	37.8	0.1169	0.72	0.35
Pseudomonas_fluorescens_F113	Pseudomonas_frederiksbergensis_SI8	GCF_000802155.2	65	6,569,267	35.2	[32.8 - 37.7%]	37.7	0.1172	0.71	0.33
Pseudomonas_fluorescens_F113	Pseudomonas_sp_Fig-3	GCF_006151705.1	45	6,188,539	35.2	[32.8 - 37.7%]	37.7	0.1173	0.7	0.55
Pseudomonas_fluorescens_F113	Pseudomonas_fluorescens_NT0133	GCF_000952735.1	110	6,124,478	35.1	[32.6 - 37.6%]	37.6	0.1179	0.67	0.07
Pseudomonas_fluorescens_F113	Pseudomonas_fluorescens_UM270	GCF_000836415.1	524	6,047,974	35	[32.5 - 37.5%]	37.5	0.1184	0.65	1.57
Pseudomonas_fluorescens_F113	Pseudomonas_sp_NFACC45	GCF_900113505.1	31	6,162,083	34.8	[32.4 - 37.3%]	37.3	0.119	0.62	0.54
Pseudomonas_fluorescens_F113	Pseudomonas_sp_NFACC39-1	GCF_900110355.1	38	6,058,837	34.7	[32.3 - 37.2%]	37.2	0.1195	0.6	0.41
Pseudomonas_fluorescens_F113	Pseudomonas_fluorescens_Pf29Arp	GCF_000346775.1	69	6,118,103	34.7	[32.2 - 37.2%]	37.2	0.1196	0.59	0.15
Pseudomonas_fluorescens_F113	Pseudomonas_brassicacearum_Wood3	GCF_003732065.1	433	6,333,503	34.6	[32.2 - 37.1%]	37.1	0.1197	0.58	1.53
Pseudomonas_fluorescens_F113	Pseudomonas_chlororaphis_UFB2	GCF_001023535.1	1	6,360,256	34.6	[32.1 - 37.1%]	37.1	0.12	0.57	1.25
Pseudomonas_fluorescens_F113	Pseudomonas_sp_P97_38	GCF_001269745.1	36	6,055,093	34.3	[31.8 - 36.8%]	36.8	0.1214	0.52	1.6
Pseudomonas_fluorescens_F113	Pseudomonas_sp_SHC52	GCF_000801235.1	384	6,312,590	34	[31.5 - 36.5%]	36.5	0.1226	0.47	0.19
Pseudomonas_fluorescens_F113	Pseudomonas_mediterranea_TEIC1022	GCF_001412005.1	101	6,219,329	33.7	[31.3 - 36.2%]	36.2	0.1237	0.43	0.53
Pseudomonas_fluorescens_F113	Pseudomonas_sp_S58	GCF_009818265.1	1	6,486,667	33.7	[31.3 - 36.2%]	36.2	0.1239	0.42	0.28
Pseudomonas_fluorescens_F113	Pseudomonas_mediterranea_CFBP5444	GCF_001412045.1	89	6,295,449	33.7	[31.2 - 36.2%]	36.2	0.124	0.42	0.43
Pseudomonas_fluorescens_F113	Pseudomonas_mediterranea_TEIC1105	GCF_001412185.1	91	6,297,743	33.6	[31.2 - 36.1%]	36.1	0.1241	0.42	0.43
Pseudomonas_fluorescens_F113	Pseudomonas_mediterranea_DSM_16733_T	GCF_900106005.1	1	6,346,135	33.6	[31.2 - 36.1%]	36.1	0.1243	0.41	0.42
Pseudomonas_fluorescens_F113	Pseudomonas_sp_ICMP22404	GCF_006227205.1	86	6,686,200	33.6	[31.2 - 36.1%]	36.1	0.1243	0.41	0.04
Pseudomonas_fluorescens_F113	Pseudomonas_mediterranea_CFBP5404	GCF_001411985.1	150	6,278,475	33.5	[31.1 - 36.1%]	36.1	0.1245	0.4	0.48
Pseudomonas_fluorescens_F113	Pseudomonas_mediterranea_CFBP_5447_T	GCF_000774145.1	32	6,308,729	33.5	[31.1 - 36%]	36	0.1247	0.4	0.45
Pseudomonas_fluorescens_F113	Pseudomonas_corrugata_CFBP5403	GCF_001412195.1	442	6,128,127	33.5	[31.1 - 36%]	36	0.1248	0.4	0.3
Pseudomonas_fluorescens_F113	Pseudomonas_corrugata_TEIC1148	GCF_001412065.1	431	6,235,647	33.5	[31 - 36%]	36	0.1249	0.39	0.43
Pseudomonas_fluorescens_F113	Pseudomonas_sp_7SR1	GCF_900156465.1	1	6,090,201	33.4	[30.9 - 35.9%]	35.9	0.1253	0.38	1.23
Pseudomonas_fluorescens_F113	Pseudomonas_sp_SJZ074	GCF_007828215.1	71	6,248,469	33.4	[31 - 35.9%]	35.9	0.1253	0.38	0.05
Pseudomonas_fluorescens_F113	Pseudomonas_sp_SJZ075	GCF_007828175.1	86	6,135,866	33.4	[30.9 - 35.9%]	35.9	0.1253	0.38	0.12
Pseudomonas_fluorescens_F113	Pseudomonas_sp_SJZ078	GCF_007828255.1	85	6,177,053	33.4	[31 - 35.9%]	35.9	0.1253	0.38	0.14
Pseudomonas_fluorescens_F113	Pseudomonas_sp_SJZ085	GCF_007828275.1	71	6,248,306	33.4	[31 - 35.9%]	35.9	0.1253	0.38	0.05
Pseudomonas_fluorescens_F113	Pseudomonas_sp_SJZ101	GCF_007828415.1	87	6,137,837	33.4	[30.9 - 35.9%]	35.9	0.1253	0.38	0.12
Pseudomonas_fluorescens_F113	Pseudomonas_sp_SJZ124	GCF_007828495.1	87	6,138,263	33.4	[30.9 - 35.9%]	35.9	0.1253	0.38	0.12
Pseudomonas_fluorescens_F113	Pseudomonas_sp_NFACC47-1	GCF_900119425.1	52	5,949,482	33.3	[30.9 - 35.8%]	35.8	0.1257	0.37	1.25
Pseudomonas_fluorescens_F113	Pseudomonas_sp_NFACC43	GCF_900119645.1	44	5,951,646	33.3	[30.9 - 35.8%]	35.8	0.1258	0.37	1.25
Pseudomonas_fluorescens_F113	Pseudomonas_sp_AF76	GCF_003732845.1	57	5,945,819	33.2	[30.8 - 35.7%]	35.7	0.126	0.36	1.25
Pseudomonas_fluorescens_F113	Pseudomonas_sp_NFACC49-2	GCF_900119655.1	70	5,967,663	33.2	[30.8 - 35.7%]	35.7	0.126	0.36	1.23
Pseudomonas_fluorescens_F113	Pseudomonas_sp_NFACC09-4	GCF_900119215.1	55	6,012,502	33.2	[30.8 - 35.7%]	35.7	0.1261	0.36	1.19
Pseudomonas_fluorescens_F113	Pseudomonas_sp_NFACC32-1	GCF_900101215.1	47	5,910,641	33.2	[30.8 - 35.7%]	35.7	0.1261	0.36	1.26
Pseudomonas_fluorescens_F113	Pseudomonas_sp_NFACC36	GCF_900119445.1	47	5,959,573	33.2	[30.8 - 35.7%]	35.7	0.1262	0.36	1.18
Pseudomonas_fluorescens_F113	Pseudomonas_corrugata_LMG_2172	GCF_900106085.1	1	6,150,738	33	[30.6 - 35.5%]	35.5	0.1269	0.34	0.2
Pseudomonas_fluorescens_F113	Pseudomonas_corrugata_RM1-1-4	GCF_001708425.1	1	6,124,363	33	[30.6 - 35.5%]	35.5	0.127	0.34	0.12
Pseudomonas_fluorescens_F113	Pseudomonas_corrugata_DSM_7228_T	GCF_001269905.1	31	6,126,732	32.9	[30.5 - 35.4%]	35.4	0.1274	0.33	0.17
Pseudomonas_fluorescens_F113	Pseudomonas_corrugata_CFBP_5454	GCF_000522485.1	157	6,193,893	32.9	[30.5 - 35.4%]	35.4	0.1274	0.32	0.28
Pseudomonas_fluorescens_F113	Pseudomonas_corrugata_NCPPB2445_T	GCF_003699065.1	121	6,046,273	32.9	[30.5 - 35.4%]	35.4	0.1275	0.32	0.16
Pseudomonas_fluorescens_F113	Pseudomonas_sp_Pf153	GCF_001269775.1	30	5,981,037	32.3	[29.9 - 34.8%]	34.8	0.1305	0.26	0
Pseudomonas_fluorescens_F113	Pseudomonas_fluorescens_PS928	GCF_902498245.1			27.9	[25.5 - 30.4%]	30.4	0.1543	0.04	1.12
Pseudomonas_fluorescens_F113	Pseudomonas_fluorescens_PS639	GCF_902497755.1			27.9	[25.5 - 30.4%]	30.4	0.1545	0.04	1.58
Pseudomonas_fluorescens_F113	Pseudomonas_sp_VI4_1	GCF_002029345.1			27.9	[25.5 - 30.4%]	30.4	0.1546	0.04	0.76
Pseudomonas_fluorescens_F113	Pseudomonas_fluorescens_PS710	GCF_902497915.1			27.8	[25.5 - 30.3%]	30.3	0.1548	0.04	1.09
Pseudomonas_fluorescens_F113	Pseudomonas_sp_MPC6	GCF_006094435.1			27.8	[25.4 - 30.3%]	30.3	0.155	0.04	1.07
Pseudomonas_fluorescens_F113	Pseudomonas_sp_ATCC_43928	GCF_005938665.2			27.7	[25.3 - 30.2%]	30.2	0.1555	0.04	1.37
Pseudomonas_fluorescens_F113	Pseudomonas_sp_GM18	GCF_000282195.1			27.7	[25.3 - 30.2%]	30.2	0.1555	0.04	1.27
Pseudomonas_fluorescens_F113	Pseudomonas_fluorescens_PS914	GCF_902498205.1			27.7	[25.3 - 30.2%]	30.2	0.1558	0.04	0.94
Pseudomonas_fluorescens_F113	Pseudomonas_frederiksbergensis_KNU-15	GCF_002355315.1			27.7	[25.3 - 30.2%]	30.2	0.1558	0.04	1.43
Pseudomonas_fluorescens_F113	Pseudomonas_fluorescens_PS833	GCF_902497855.1			27.6	[25.3 - 30.1%]	30.1	0.156	0.04	0.85
Pseudomonas_fluorescens_F113	Pseudomonas_sp_GR_6-02	GCF_001655615.1			27.6	[25.3 - 30.1%]	30.1	0.156	0.04	1.37
Pseudomonas_fluorescens_F113	Pseudomonas_fluorescens_PS862	GCF_902497995.1			27.6	[25.3 - 30.1%]	30.1	0.1561	0.04	1.36
Pseudomonas_fluorescens_F113	Pseudomonas_silesiensis_A3_T	GCF_001661075.1			27.6	[25.2 - 30.1%]	30.1	0.1564	0.04	1.2
Pseudomonas_fluorescens_F113	Pseudomonas_umsongensis_20MFCvi1_1_	GCF_000377725.1			27.6	[25.2 - 30.1%]	30.1	0.1564	0.04	1.34
Pseudomonas_fluorescens_F113	Pseudomonas_jessenii_GO3	GCF_003225755.1			27.6	[25.2 - 30%]	30	0.1565	0.03	0.83
Pseudomonas_fluorescens_F113	Pseudomonas_sp_35MFCvi1_1	GCF_000378525.1			27.6	[25.2 - 30.1%]	30.1	0.1565	0.04	1.34
Pseudomonas_fluorescens_F113	Pseudomonas_frederiksbergensis_AS1	GCF_001952935.1			27.5	[25.2 - 30%]	30	0.1568	0.03	1.87
Pseudomonas_fluorescens_F113	Pseudomonas_fluorescens_PS659	GCF_902497715.1			27.5	[25.1 - 30%]	30	0.1571	0.03	0.4
Pseudomonas_fluorescens_F113	Pseudomonas_frederiksbergensis_94G2	GCF_003732245.1			27.5	[25.1 - 30%]	30	0.1571	0.03	1.68
Pseudomonas_fluorescens_F113	Pseudomonas_sp_45MFCol3_1	GCF_000382025.1			27.5	[25.1 - 30%]	30	0.1571	0.03	1.38
Pseudomonas_fluorescens_F113	Pseudomonas_sp_FW305-53	GCF_002883475.1			27.5	[25.1 - 30%]	30	0.1571	0.03	1.37
Pseudomonas_fluorescens_F113	Pseudomonas_sp_FW305-67	GCF_002884115.1			27.5	[25.1 - 30%]	30	0.1571	0.03	1.38
Pseudomonas_fluorescens_F113	Pseudomonas_sp_MPR-R3B	GCF_002884125.1			27.5	[25.1 - 30%]	30	0.1571	0.03	1.38
Pseudomonas_fluorescens_F113	Pseudomonas_fluorescens_PS726	GCF_902497825.1			27.4	[25.1 - 29.9%]	29.9	0.1572	0.03	1.17
Pseudomonas_fluorescens_F113	Pseudomonas_sp_FW303-C2	GCF_002883505.1			27.5	[25.1 - 29.9%]	29.9	0.1572	0.03	1.38
Pseudomonas_fluorescens_F113	Pseudomonas_sp_FW305-62	GCF_002883495.1			27.4	[25.1 - 29.9%]	29.9	0.1572	0.03	1.38
Pseudomonas_fluorescens_F113	Pseudomonas_sp_FW306-2-2C-A10BC	GCF_002884085.1			27.5	[25.1 - 29.9%]	29.9	0.1572	0.03	1.39
Pseudomonas_fluorescens_F113	Pseudomonas_frederiksbergensis_FW305-53	GCF_900095375.1			27.4	[25.1 - 29.9%]	29.9	0.1573	0.03	1.41
Pseudomonas_fluorescens_F113	Pseudomonas_fluorescens_PS647	GCF_902497725.1			27.4	[25.1 - 29.9%]	29.9	0.1574	0.03	1.06
Pseudomonas_fluorescens_F113	Pseudomonas_sp_URMO17WK12ï€ºI6	GCF_003253625.1			27.4	[25.1 - 29.9%]	29.9	0.1574	0.03	1.36
Pseudomonas_fluorescens_F113	Pseudomonas_fluorescens_PS850	GCF_902498105.1			27.4	[25 - 29.9%]	29.9	0.1575	0.03	1.05
Pseudomonas_fluorescens_F113	Pseudomonas_frederiksbergensis_FW305-62	GCF_900095355.1			27.4	[25 - 29.9%]	29.9	0.1575	0.03	1.4
Pseudomonas_fluorescens_F113	Pseudomonas_sp_11_12A	GCF_000800055.1			27.4	[25 - 29.9%]	29.9	0.1575	0.03	1.19
Pseudomonas_fluorescens_F113	Pseudomonas_umsongensis_UNC430CL58Col_	GCF_000620285.1			27.4	[25 - 29.9%]	29.9	0.1575	0.03	1.45
Pseudomonas_fluorescens_F113	Pseudomonas_fluorescens_PS874	GCF_902497965.1			27.4	[25 - 29.9%]	29.9	0.1576	0.03	1.26
Pseudomonas_fluorescens_F113	Pseudomonas_fluorescens_PS838	GCF_902498015.1			27.4	[25 - 29.9%]	29.9	0.1576	0.03	1.45
Pseudomonas_fluorescens_F113	Pseudomonas_fluorescens_PS903	GCF_902498075.1			27.4	[25 - 29.9%]	29.9	0.1576	0.03	1.22
Pseudomonas_fluorescens_F113	Pseudomonas_laurylsulfatiphila_AP3_16_T	GCF_002934665.1			27.4	[25 - 29.9%]	29.9	0.1576	0.03	0.64
Pseudomonas_fluorescens_F113	Pseudomonas_sp_GM49	GCF_000282355.1			27.4	[25 - 29.9%]	29.9	0.1576	0.03	1.21
Pseudomonas_fluorescens_F113	Pseudomonas_fluorescens_PS861	GCF_902498055.1			27.4	[25 - 29.9%]	29.9	0.1577	0.03	1.27
Pseudomonas_fluorescens_F113	Pseudomonas_fluorescens_PS918	GCF_902498195.1			27.4	[25 - 29.9%]	29.9	0.1577	0.03	0.15
Pseudomonas_fluorescens_F113	Pseudomonas_frederiksbergensis_BS3655	GCF_900105495.1			27.4	[25 - 29.9%]	29.9	0.1577	0.03	1.86
Pseudomonas_fluorescens_F113	Pseudomonas_sp_OV081	GCF_003391585.1			27.4	[25 - 29.9%]	29.9	0.1577	0.03	2.28
Pseudomonas_fluorescens_F113	Pseudomonas_fluorescens_NCIMB_11764	GCF_000293885.2			27.4	[25 - 29.8%]	29.8	0.1578	0.03	1.78
Pseudomonas_fluorescens_F113	Pseudomonas_lini_DSM_16768	GCF_900104735.1			27.4	[25 - 29.9%]	29.9	0.1578	0.03	2
Pseudomonas_fluorescens_F113	Pseudomonas_mandelii_YF10-2_1_51	GCF_004364415.1			27.4	[25 - 29.8%]	29.8	0.1578	0.03	0.61
Pseudomonas_fluorescens_F113	Pseudomonas_sp_KK4	GCF_001984065.1			27.4	[25 - 29.9%]	29.9	0.1578	0.03	0
Pseudomonas_fluorescens_F113	Pseudomonas_fluorescens_PA3G8	GCF_000800625.1			27.3	[25 - 29.8%]	29.8	0.1579	0.03	1.88
Pseudomonas_fluorescens_F113	Pseudomonas_mandelii_36MFCvi1_1	GCF_000381285.1			27.3	[25 - 29.8%]	29.8	0.158	0.03	1.6
Pseudomonas_fluorescens_F113	Pseudomonas_sp_FW305-122	GCF_002881725.1			27.3	[25 - 29.8%]	29.8	0.158	0.03	1.79
Pseudomonas_fluorescens_F113	Pseudomonas_sp_FW305-20	GCF_002881715.1			27.3	[25 - 29.8%]	29.8	0.158	0.03	1.8
Pseudomonas_fluorescens_F113	Pseudomonas_sp_FW507-29LB	GCF_002882695.1			27.3	[25 - 29.8%]	29.8	0.158	0.03	1.75
Pseudomonas_fluorescens_F113	Pseudomonas_sp_GM78	GCF_000282475.1			27.3	[25 - 29.8%]	29.8	0.158	0.03	0.58
Pseudomonas_fluorescens_F113	Pseudomonas_sp_GM79	GCF_000282495.1			27.3	[25 - 29.8%]	29.8	0.158	0.03	1.94
Pseudomonas_fluorescens_F113	Pseudomonas_sp_GW456-A1B	GCF_002882675.1			27.3	[25 - 29.8%]	29.8	0.158	0.03	1.78
Pseudomonas_fluorescens_F113	Pseudomonas_fluorescens_PS900	GCF_902498135.1			27.3	[24.9 - 29.8%]	29.8	0.1581	0.03	1.38
Pseudomonas_fluorescens_F113	Pseudomonas_mohnii_DSM_18327_T	GCF_900105115.1			27.3	[25 - 29.8%]	29.8	0.1581	0.03	1.16
Pseudomonas_fluorescens_F113	Pseudomonas_palleroniana_CCUG_51524_T	GCF_008801495.1			27.3	[25 - 29.8%]	29.8	0.1581	0.03	0.24
Pseudomonas_fluorescens_F113	Pseudomonas_sp_FW305-47B	GCF_002881635.1			27.3	[24.9 - 29.8%]	29.8	0.1581	0.03	1.75
Pseudomonas_fluorescens_F113	Pseudomonas_sp_S34	GCF_009866745.1			27.3	[24.9 - 29.8%]	29.8	0.1582	0.03	1.02
Pseudomonas_fluorescens_F113	Pseudomonas_chlororaphis_ATCC_13985	GCF_900104715.1			27.3	[24.9 - 29.8%]	29.8	0.1583	0.03	1.92
Pseudomonas_fluorescens_F113	Pseudomonas_chlororaphis_NCTC10686	GCF_900455495.1			27.3	[24.9 - 29.8%]	29.8	0.1583	0.03	1.91
Pseudomonas_fluorescens_F113	Pseudomonas_chlororaphis_subsp_aureofaciens_C50	GCF_003851385.1			27.3	[24.9 - 29.8%]	29.8	0.1583	0.03	2.25
Pseudomonas_fluorescens_F113	Pseudomonas_chlororaphis_subsp_aureofaciens_66	GCF_003851405.1			27.3	[24.9 - 29.8%]	29.8	0.1583	0.03	2.19
Pseudomonas_fluorescens_F113	Pseudomonas_chlororaphis_subsp_aureofaciens_DSM_6698_T	GCF_003851905.1			27.3	[24.9 - 29.8%]	29.8	0.1583	0.03	1.92
Pseudomonas_fluorescens_F113	Pseudomonas_sp_ATCC_13985	GCF_006322025.2			27.3	[24.9 - 29.8%]	29.8	0.1583	0.03	1.92
Pseudomonas_fluorescens_F113	Pseudomonas_sp_B1_2018	GCF_003097365.1			27.3	[24.9 - 29.8%]	29.8	0.1583	0.03	0.49
Pseudomonas_fluorescens_F113	Pseudomonas_sp_RW409	GCF_003184125.1			27.3	[24.9 - 29.8%]	29.8	0.1583	0.03	1.76
Pseudomonas_fluorescens_F113	Pseudomonas_chlororaphis_subsp_aurantiaca_M71	GCF_003851265.1			27.3	[24.9 - 29.8%]	29.8	0.1584	0.03	2.15
Pseudomonas_fluorescens_F113	Pseudomonas_fluorescens_H24	GCF_000968015.1			27.3	[24.9 - 29.8%]	29.8	0.1584	0.03	2.02
Pseudomonas_fluorescens_F113	Pseudomonas_fluorescens_S613	GCF_001317545.1			27.3	[24.9 - 29.8%]	29.8	0.1584	0.03	1.22
Pseudomonas_fluorescens_F113	Pseudomonas_fluorescens_FW300-N1B4	GCF_001625455.1			27.3	[24.9 - 29.8%]	29.8	0.1584	0.03	1.94
Pseudomonas_fluorescens_F113	Pseudomonas_frederiksbergensis_36C6	GCF_003732275.1			27.3	[24.9 - 29.8%]	29.8	0.1584	0.03	1.94
Pseudomonas_fluorescens_F113	Pseudomonas_mandelii_PD30	GCF_000690555.2			27.3	[24.9 - 29.7%]	29.7	0.1584	0.03	1.74
Pseudomonas_fluorescens_F113	Pseudomonas_umsongensis_LMG_21317	GCF_900105285.1			27.3	[24.9 - 29.8%]	29.8	0.1584	0.03	1.09
Pseudomonas_fluorescens_F113	Pseudomonas_chlororaphis_B25	GCF_003851985.1			27.2	[24.9 - 29.7%]	29.7	0.1585	0.03	1.17
Pseudomonas_fluorescens_F113	Pseudomonas_chlororaphis_subsp_aurantiaca_JD37	GCF_000761195.1			27.2	[24.9 - 29.7%]	29.7	0.1585	0.03	1.97
Pseudomonas_fluorescens_F113	Pseudomonas_chlororaphis_subsp_aureofaciens_ChPhzTR36	GCF_003851865.1			27.3	[24.9 - 29.7%]	29.7	0.1585	0.03	1.91
Pseudomonas_fluorescens_F113	Pseudomonas_migulae_BS3662	GCF_900106025.1			27.3	[24.9 - 29.7%]	29.7	0.1585	0.03	1.73
Pseudomonas_fluorescens_F113	Pseudomonas_sp_RIT-PI-q	GCF_001297125.1			27.2	[24.9 - 29.7%]	29.7	0.1585	0.03	1.69
Pseudomonas_fluorescens_F113	Pseudomonas_sp_S04	GCF_009834545.1			27.3	[24.9 - 29.7%]	29.7	0.1585	0.03	0.14
Pseudomonas_fluorescens_F113	Pseudomonas_sp_S19	GCF_009866725.1			27.3	[24.9 - 29.7%]	29.7	0.1585	0.03	0.14
Pseudomonas_fluorescens_F113	Pseudomonas_sp_UW4	GCF_000316175.1			27.3	[24.9 - 29.7%]	29.7	0.1585	0.03	0.73
Pseudomonas_fluorescens_F113	Pseudomonas_umsongensis_GO16	GCF_008824165.1			27.2	[24.9 - 29.7%]	29.7	0.1585	0.03	1.57
Pseudomonas_fluorescens_F113	Pseudomonas_brassicacearum_38D4	GCF_003732675.1			27.2	[24.9 - 29.7%]	29.7	0.1586	0.03	2.05
Pseudomonas_fluorescens_F113	Pseudomonas_chlororaphis_48G9	GCF_003732375.1			27.2	[24.9 - 29.7%]	29.7	0.1586	0.03	2.26
Pseudomonas_fluorescens_F113	Pseudomonas_chlororaphis_subsp_aureofaciens_ChPhzS23	GCF_003851425.1			27.2	[24.9 - 29.7%]	29.7	0.1586	0.03	2.24
Pseudomonas_fluorescens_F113	Pseudomonas_fluorescens_GW456-L13	GCF_001440325.1			27.2	[24.9 - 29.7%]	29.7	0.1587	0.03	0.93
Pseudomonas_fluorescens_F113	Pseudomonas_lini_CCUG_51522_T	GCF_008801525.1			27.2	[24.9 - 29.7%]	29.7	0.1587	0.03	1.96
Pseudomonas_fluorescens_F113	Pseudomonas_mandelii_OWC5	GCF_006438925.1			27.2	[24.9 - 29.7%]	29.7	0.1587	0.03	2.12
Pseudomonas_fluorescens_F113	Pseudomonas_moorei_BS3775	GCF_900102045.1			27.2	[24.9 - 29.7%]	29.7	0.1587	0.03	1.13
Pseudomonas_fluorescens_F113	Pseudomonas_sp_B3_2017	GCF_002113595.1			27.2	[24.9 - 29.7%]	29.7	0.1587	0.03	4
Pseudomonas_fluorescens_F113	Pseudomonas_sp_FW104-R4	GCF_002883915.1			27.2	[24.9 - 29.7%]	29.7	0.1587	0.03	0.59
Pseudomonas_fluorescens_F113	Pseudomonas_sp_GV041	GCF_003053605.1			27.2	[24.9 - 29.7%]	29.7	0.1587	0.03	1.41
Pseudomonas_fluorescens_F113	Pseudomonas_chlororaphis_Lzh-T5	GCF_002844145.1			27.2	[24.8 - 29.7%]	29.7	0.1588	0.03	2.28
Pseudomonas_fluorescens_F113	Pseudomonas_chlororaphis_subsp_aurantiaca_K27	GCF_003851285.1			27.2	[24.8 - 29.7%]	29.7	0.1588	0.03	2.03
Pseudomonas_fluorescens_F113	Pseudomonas_sp_ANT_J12	GCF_008370045.1			27.2	[24.9 - 29.7%]	29.7	0.1588	0.03	0.98
Pseudomonas_fluorescens_F113	Pseudomonas_sp_GM33	GCF_000282295.1			27.2	[24.8 - 29.7%]	29.7	0.1588	0.03	0.72
Pseudomonas_fluorescens_F113	Pseudomonas_sp_GM67	GCF_000282435.1			27.2	[24.8 - 29.7%]	29.7	0.1588	0.03	1.22
Pseudomonas_fluorescens_F113	Pseudomonas_sp_GV088	GCF_003386755.1			27.2	[24.8 - 29.7%]	29.7	0.1588	0.03	1.41
Pseudomonas_fluorescens_F113	Pseudomonas_sp_R5_2017	GCF_002112255.1			27.2	[24.8 - 29.7%]	29.7	0.1588	0.03	4
Pseudomonas_fluorescens_F113	Pseudomonas_chlororaphis_PA23	GCF_000698865.1			27.2	[24.8 - 29.7%]	29.7	0.1589	0.03	1.86
Pseudomonas_fluorescens_F113	Pseudomonas_chlororaphis_189	GCF_001602135.1			27.2	[24.8 - 29.7%]	29.7	0.1589	0.03	1.95
Pseudomonas_fluorescens_F113	Pseudomonas_chlororaphis_14B11	GCF_003731795.1			27.2	[24.8 - 29.7%]	29.7	0.1589	0.03	2.27
Pseudomonas_fluorescens_F113	Pseudomonas_chlororaphis_LMG_21630	GCF_900104985.1			27.2	[24.8 - 29.7%]	29.7	0.1589	0.03	2.08
Pseudomonas_fluorescens_F113	Pseudomonas_chlororaphis_subsp_aurantiaca_DSM_19603_T	GCF_003851835.1			27.2	[24.8 - 29.7%]	29.7	0.1589	0.03	2.08
Pseudomonas_fluorescens_F113	Pseudomonas_chlororaphis_subsp_aureofaciens_ChPhzTR38	GCF_003852005.1			27.2	[24.8 - 29.7%]	29.7	0.1589	0.03	2.03
Pseudomonas_fluorescens_F113	Pseudomonas_chlororaphis_subsp_aureofaciens_30-84	GCF_000281915.1			27.2	[24.8 - 29.7%]	29.7	0.1589	0.03	2.17
Pseudomonas_fluorescens_F113	Pseudomonas_fluorescens_C3	GCF_000967955.1			27.2	[24.8 - 29.7%]	29.7	0.1589	0.03	1.82
Pseudomonas_fluorescens_F113	Pseudomonas_lini_ZBG1	GCF_001238395.1			27.2	[24.8 - 29.7%]	29.7	0.1589	0.03	2.09
Pseudomonas_fluorescens_F113	Pseudomonas_sp_B2_2017	GCF_002113685.1			27.2	[24.8 - 29.7%]	29.7	0.1589	0.03	3.93
Pseudomonas_fluorescens_F113	Pseudomonas_sp_B7_2017	GCF_002112745.1			27.2	[24.8 - 29.7%]	29.7	0.1589	0.03	3.93
Pseudomonas_fluorescens_F113	Pseudomonas_sp_Root71	GCF_001429045.1			27.2	[24.8 - 29.7%]	29.7	0.1589	0.03	0.8
Pseudomonas_fluorescens_F113	Pseudomonas_chlororaphis_JV395B	GCF_008630545.1			27.2	[24.8 - 29.7%]	29.7	0.159	0.03	2.3
Pseudomonas_fluorescens_F113	Pseudomonas_chlororaphis_subsp_aurantiaca_CW2	GCF_003851225.1			27.2	[24.8 - 29.7%]	29.7	0.159	0.03	2.04
Pseudomonas_fluorescens_F113	Pseudomonas_chlororaphis_subsp_aurantiaca_PCM_2210	GCF_003851305.1			27.2	[24.8 - 29.7%]	29.7	0.159	0.03	2.22
Pseudomonas_fluorescens_F113	Pseudomonas_chlororaphis_subsp_aureofaciens_LMG_1245_T	GCF_001269575.1			27.2	[24.8 - 29.7%]	29.7	0.159	0.03	1.94
Pseudomonas_fluorescens_F113	Pseudomonas_fluorescens_PS893	GCF_902498095.1			27.2	[24.8 - 29.7%]	29.7	0.159	0.03	1.12
Pseudomonas_fluorescens_F113	Pseudomonas_lini_48C10	GCF_003732295.1			27.2	[24.8 - 29.7%]	29.7	0.159	0.03	1.9
Pseudomonas_fluorescens_F113	Pseudomonas_sp_ACN5	GCF_002303975.1			27.2	[24.8 - 29.7%]	29.7	0.159	0.03	0.86
Pseudomonas_fluorescens_F113	Pseudomonas_sp_GM50	GCF_000282375.1			27.2	[24.8 - 29.7%]	29.7	0.159	0.03	1.82
Pseudomonas_fluorescens_F113	Pseudomonas_sp_GM60	GCF_000282415.1			27.2	[24.8 - 29.7%]	29.7	0.159	0.03	1.2
Pseudomonas_fluorescens_F113	Pseudomonas_chlororaphis_R47	GCF_009834495.1			27.1	[24.8 - 29.6%]	29.6	0.1591	0.03	1.83
Pseudomonas_fluorescens_F113	Pseudomonas_chlororaphis_subsp_aurantiaca_StFRB508	GCF_002355875.1			27.1	[24.8 - 29.6%]	29.6	0.1591	0.03	2.04
Pseudomonas_fluorescens_F113	Pseudomonas_chlororaphis_subsp_aurantiaca_449	GCF_003851205.1			27.2	[24.8 - 29.6%]	29.6	0.1591	0.03	2.07
Pseudomonas_fluorescens_F113	Pseudomonas_chlororaphis_subsp_aurantiaca_Q16	GCF_003851345.1			27.2	[24.8 - 29.6%]	29.6	0.1591	0.03	2.05
Pseudomonas_fluorescens_F113	Pseudomonas_chlororaphis_subsp_aurantiaca_464	GCF_003851805.1			27.2	[24.8 - 29.6%]	29.6	0.1591	0.03	2.07
Pseudomonas_fluorescens_F113	Pseudomonas_chlororaphis_subsp_aureofaciens_P2	GCF_003851365.1			27.2	[24.8 - 29.6%]	29.6	0.1591	0.03	2.02
Pseudomonas_fluorescens_F113	Pseudomonas_chlororaphis_subsp_aureofaciens_ChPhzTR18	GCF_003851955.1			27.2	[24.8 - 29.6%]	29.6	0.1591	0.03	2.13
Pseudomonas_fluorescens_F113	Pseudomonas_chlororaphis_subsp_aureofaciens_CCUG_712_T	GCF_008801625.1			27.2	[24.8 - 29.6%]	29.6	0.1591	0.03	1.95
Pseudomonas_fluorescens_F113	Pseudomonas_chlororaphis_subsp_aureofaciens_NBRC_3521_T	GCF_000813225.1			27.2	[24.8 - 29.6%]	29.6	0.1591	0.03	1.97
Pseudomonas_fluorescens_F113	Pseudomonas_chlororaphis_subsp_chlororaphis_GP72	GCF_000237045.1			27.2	[24.8 - 29.6%]	29.6	0.1591	0.03	2.35
Pseudomonas_fluorescens_F113	Pseudomonas_frederiksbergensis_11-D3	GCF_002967995.1			27.2	[24.8 - 29.6%]	29.6	0.1591	0.03	1.34
Pseudomonas_fluorescens_F113	Pseudomonas_frederiksbergensis_39A2	GCF_003732665.1			27.2	[24.8 - 29.6%]	29.6	0.1591	0.03	1.05
Pseudomonas_fluorescens_F113	Pseudomonas_sp_ACM7	GCF_004136015.1			27.2	[24.8 - 29.6%]	29.6	0.1591	0.03	2.05
Pseudomonas_fluorescens_F113	Pseudomonas_sp_LAB-08	GCF_002356535.1			27.2	[24.8 - 29.7%]	29.7	0.1591	0.03	1.03
Pseudomonas_fluorescens_F113	Pseudomonas_sp_R16_2017	GCF_002113495.1			27.2	[24.8 - 29.6%]	29.6	0.1591	0.03	3.93
Pseudomonas_fluorescens_F113	Pseudomonas_sp_Root68	GCF_001427765.1			27.2	[24.8 - 29.7%]	29.7	0.1591	0.03	0.79
Pseudomonas_fluorescens_F113	Pseudomonas_chlororaphis_ATCC_17415	GCF_003851145.1			27.1	[24.8 - 29.6%]	29.6	0.1592	0.03	2.25
Pseudomonas_fluorescens_F113	Pseudomonas_chlororaphis_O6	GCF_000264555.1			27.1	[24.8 - 29.6%]	29.6	0.1592	0.03	2.14
Pseudomonas_fluorescens_F113	Pseudomonas_chlororaphis_subsp_aurantiaca_M12	GCF_003851165.1			27.1	[24.8 - 29.6%]	29.6	0.1592	0.03	2.24
Pseudomonas_fluorescens_F113	Pseudomonas_chlororaphis_subsp_aureofaciens_ChPhzTR39	GCF_003851925.1			27.1	[24.8 - 29.6%]	29.6	0.1592	0.03	1.95
Pseudomonas_fluorescens_F113	Pseudomonas_sp_09C_129	GCF_002843625.1			27.1	[24.8 - 29.6%]	29.6	0.1592	0.03	2.29
Pseudomonas_fluorescens_F113	Pseudomonas_sp_ANT_H12B	GCF_008369325.1			27.1	[24.8 - 29.6%]	29.6	0.1592	0.03	2.22
Pseudomonas_fluorescens_F113	Pseudomonas_sp_B11_2017	GCF_002113285.1			27.1	[24.8 - 29.6%]	29.6	0.1592	0.03	4
Pseudomonas_fluorescens_F113	Pseudomonas_sp_B35_2017	GCF_002113645.1			27.1	[24.8 - 29.6%]	29.6	0.1592	0.03	3.88
Pseudomonas_fluorescens_F113	Pseudomonas_sp_GW456-E7	GCF_002884295.1			27.1	[24.8 - 29.6%]	29.6	0.1592	0.03	1.59
Pseudomonas_fluorescens_F113	Pseudomonas_chlororaphis_subsp_aureofaciens_CD	GCF_001269595.1			27.1	[24.8 - 29.6%]	29.6	0.1593	0.03	2.2
Pseudomonas_fluorescens_F113	Pseudomonas_chlororaphis_subsp_aureofaciens_ChPhzS24	GCF_003851445.1			27.1	[24.8 - 29.6%]	29.6	0.1593	0.03	2.14
Pseudomonas_fluorescens_F113	Pseudomonas_fluorescens_PS673	GCF_902497595.1			27.1	[24.8 - 29.6%]	29.6	0.1593	0.03	1.02
Pseudomonas_fluorescens_F113	Pseudomonas_fluorescens_PS934	GCF_902498225.1			27.1	[24.8 - 29.6%]	29.6	0.1593	0.03	1.04
Pseudomonas_fluorescens_F113	Pseudomonas_sp_GM102	GCF_000282555.1			27.1	[24.8 - 29.6%]	29.6	0.1593	0.03	1.82
Pseudomonas_fluorescens_F113	Pseudomonas_sp_GM17	GCF_000282175.1			27.1	[24.8 - 29.6%]	29.6	0.1593	0.03	2.01
Pseudomonas_fluorescens_F113	Pseudomonas_sp_GM41_2012	GCF_000282315.2			27.1	[24.8 - 29.6%]	29.6	0.1593	0.03	1.81
Pseudomonas_fluorescens_F113	Pseudomonas_sp_Irchel_s3h17	GCF_900187505.1			27.1	[24.8 - 29.6%]	29.6	0.1593	0.03	0.29
Pseudomonas_fluorescens_F113	Pseudomonas_chlororaphis_subsp_chlororaphis_DSM_50083_T	GCF_003945765.1			27.1	[24.8 - 29.6%]	29.6	0.1594	0.03	2.2
Pseudomonas_fluorescens_F113	Pseudomonas_chlororaphis_subsp_piscium_ChPhzS135	GCF_003850485.1			27.1	[24.7 - 29.6%]	29.6	0.1594	0.03	2.01
Pseudomonas_fluorescens_F113	Pseudomonas_chlororaphis_YL-1	GCF_000512485.1			27.1	[24.8 - 29.6%]	29.6	0.1594	0.03	2.3
Pseudomonas_fluorescens_F113	Pseudomonas_fluorescens_PS704	GCF_902497885.1			27.1	[24.8 - 29.6%]	29.6	0.1594	0.03	1.67
Pseudomonas_fluorescens_F113	Pseudomonas_fluorescens_PS843	GCF_902498045.1			27.1	[24.8 - 29.6%]	29.6	0.1594	0.03	1.16
Pseudomonas_fluorescens_F113	Pseudomonas_sp_DP16D-R1	GCF_002901625.1			27.1	[24.8 - 29.6%]	29.6	0.1594	0.03	1.54
Pseudomonas_fluorescens_F113	Pseudomonas_sp_GM55	GCF_000282395.1			27.1	[24.8 - 29.6%]	29.6	0.1594	0.03	1.12
Pseudomonas_fluorescens_F113	Pseudomonas_sp_Irchel_s3h14	GCF_900187425.1			27.1	[24.8 - 29.6%]	29.6	0.1594	0.03	1.84
Pseudomonas_fluorescens_F113	Pseudomonas_sp_R12_2017	GCF_002112705.1			27.1	[24.8 - 29.6%]	29.6	0.1594	0.03	4.01
Pseudomonas_fluorescens_F113	Pseudomonas_sp_R19_2017	GCF_002113485.1			27.1	[24.8 - 29.6%]	29.6	0.1594	0.03	4.01
Pseudomonas_fluorescens_F113	Pseudomonas_sp_R20_2017	GCF_002112625.1			27.1	[24.8 - 29.6%]	29.6	0.1594	0.03	4.01
Pseudomonas_fluorescens_F113	Pseudomonas_sp_R21_2017	GCF_002112635.1			27.1	[24.8 - 29.6%]	29.6	0.1594	0.03	4
Pseudomonas_fluorescens_F113	Pseudomonas_sp_R25_2017	GCF_002112565.1			27.1	[24.8 - 29.6%]	29.6	0.1594	0.03	4
Pseudomonas_fluorescens_F113	Pseudomonas_sp_R27_2017	GCF_002113445.1			27.1	[24.8 - 29.6%]	29.6	0.1594	0.03	4.01
Pseudomonas_fluorescens_F113	Pseudomonas_sp_R29_2017	GCF_002112515.1			27.1	[24.8 - 29.6%]	29.6	0.1594	0.03	4.01
Pseudomonas_fluorescens_F113	Pseudomonas_sp_R44_2017	GCF_002113335.1			27.1	[24.8 - 29.6%]	29.6	0.1594	0.03	4.01
Pseudomonas_fluorescens_F113	Pseudomonas_umsongensis_DSM_16611_T	GCF_002236105.1			27.1	[24.8 - 29.6%]	29.6	0.1594	0.03	1.05
Pseudomonas_fluorescens_F113	Pseudomonas_sp_G5_2012	GCF_000408945.1			27.1	[24.7 - 29.6%]	29.6	0.1595	0.03	1.52
Pseudomonas_fluorescens_F113	Pseudomonas_sp_OV397	GCF_003387585.1			27.1	[24.7 - 29.6%]	29.6	0.1595	0.03	1.2
Pseudomonas_fluorescens_F113	Pseudomonas_chlororaphis_Pb-St2	GCF_003851785.1			27.1	[24.7 - 29.6%]	29.6	0.1596	0.03	2.45
Pseudomonas_fluorescens_F113	Pseudomonas_chlororaphis_subsp_aurantiaca_ARS_38	GCF_009362955.1			27.1	[24.7 - 29.6%]	29.6	0.1596	0.03	2.45
Pseudomonas_fluorescens_F113	Pseudomonas_chlororaphis_subsp_aurantiaca_zm-1	GCF_010092525.1			27.1	[24.7 - 29.6%]	29.6	0.1596	0.03	2.17
Pseudomonas_fluorescens_F113	Pseudomonas_chlororaphis_subsp_piscium_SLPH10	GCF_003850405.1			27.1	[24.7 - 29.6%]	29.6	0.1596	0.03	1.67
Pseudomonas_fluorescens_F113	Pseudomonas_fluorescens_LY3	GCF_003258965.1			27.1	[24.7 - 29.6%]	29.6	0.1596	0.03	1.33
Pseudomonas_fluorescens_F113	Pseudomonas_chlororaphis_48B8	GCF_003731785.1			27.1	[24.7 - 29.5%]	29.5	0.1597	0.03	2.26
Pseudomonas_fluorescens_F113	Pseudomonas_chlororaphis_TAMOak81	GCF_003850605.1			27.1	[24.7 - 29.6%]	29.6	0.1597	0.03	2.21
Pseudomonas_fluorescens_F113	Pseudomonas_chlororaphis_DSM_21509	GCF_900104995.1			27.1	[24.7 - 29.6%]	29.6	0.1597	0.03	1.86
Pseudomonas_fluorescens_F113	Pseudomonas_chlororaphis_subsp_piscium_DSM_21509_T	GCF_003850345.1			27.1	[24.7 - 29.6%]	29.6	0.1597	0.03	1.86
Pseudomonas_fluorescens_F113	Pseudomonas_chlororaphis_subsp_piscium_ChPhzTR44	GCF_003850525.1			27.1	[24.7 - 29.6%]	29.6	0.1597	0.03	2.03
Pseudomonas_fluorescens_F113	Pseudomonas_laurylsulfativorans_AP3_22_T	GCF_002906155.1			27.1	[24.7 - 29.6%]	29.6	0.1597	0.03	1.17
Pseudomonas_fluorescens_F113	Pseudomonas_moorei_KB4	GCF_004212425.1			27.1	[24.7 - 29.5%]	29.5	0.1597	0.03	1.48
Pseudomonas_fluorescens_F113	Pseudomonas_sp_ANT_J28	GCF_008370005.1			27.1	[24.7 - 29.6%]	29.6	0.1597	0.03	1.92
Pseudomonas_fluorescens_F113	Pseudomonas_sp_GV085	GCF_003050925.1			27.1	[24.7 - 29.6%]	29.6	0.1597	0.03	1.19
Pseudomonas_fluorescens_F113	Pseudomonas_sp_GW531-T4	GCF_002901665.1			27.1	[24.7 - 29.5%]	29.5	0.1597	0.03	2.33
Pseudomonas_fluorescens_F113	Pseudomonas_sp_Root329	GCF_001424925.1			27.1	[24.7 - 29.5%]	29.5	0.1597	0.03	1.66
Pseudomonas_fluorescens_F113	Pseudomonas_chlororaphis_JV497	GCF_008630565.1			27.1	[24.7 - 29.5%]	29.5	0.1598	0.03	2.16
Pseudomonas_fluorescens_F113	Pseudomonas_chlororaphis_NCTC7357	GCF_900636995.1			27	[24.7 - 29.5%]	29.5	0.1598	0.03	1.67
Pseudomonas_fluorescens_F113	Pseudomonas_chlororaphis_subsp_piscium_ATCC_17809	GCF_003850365.1			27	[24.7 - 29.5%]	29.5	0.1598	0.03	1.65
Pseudomonas_fluorescens_F113	Pseudomonas_chlororaphis_subsp_piscium_ATCC_17411	GCF_003850385.1			27.1	[24.7 - 29.5%]	29.5	0.1598	0.03	1.67
Pseudomonas_fluorescens_F113	Pseudomonas_chlororaphis_subsp_piscium_PCL1391	GCF_003850445.1			27.1	[24.7 - 29.5%]	29.5	0.1598	0.03	2.01
Pseudomonas_fluorescens_F113	Pseudomonas_chlororaphis_subsp_piscium_ToZa7	GCF_003850585.1			27.1	[24.7 - 29.5%]	29.5	0.1598	0.03	1.86
Pseudomonas_fluorescens_F113	Pseudomonas_fluorescens_C8	GCF_000967965.1			27.1	[24.7 - 29.5%]	29.5	0.1598	0.03	0.79
Pseudomonas_fluorescens_F113	Pseudomonas_jessenii_BS3660	GCF_900104905.1			27.1	[24.7 - 29.5%]	29.5	0.1598	0.03	1.13
Pseudomonas_fluorescens_F113	Pseudomonas_sp_LAMO17WK12ï€ºI10	GCF_900215185.1			27	[24.7 - 29.5%]	29.5	0.1598	0.03	1.77
Pseudomonas_fluorescens_F113	Pseudomonas_sp_LAMO17WK12_I9	GCF_003202055.1			27	[24.7 - 29.5%]	29.5	0.1598	0.03	1.76
Pseudomonas_fluorescens_F113	Pseudomonas_sp_OV529	GCF_003208355.1			27	[24.7 - 29.5%]	29.5	0.1598	0.03	1.3
Pseudomonas_fluorescens_F113	Pseudomonas_sp_PB101	GCF_009764265.1			27	[24.7 - 29.5%]	29.5	0.1598	0.03	0.32
Pseudomonas_fluorescens_F113	Pseudomonas_chlororaphis_subsp_piscium_ZJU60	GCF_003008635.1			27	[24.7 - 29.5%]	29.5	0.1599	0.03	2.02
Pseudomonas_fluorescens_F113	Pseudomonas_chlororaphis_subsp_piscium_PCL1607	GCF_003850465.1			27	[24.7 - 29.5%]	29.5	0.1599	0.03	2.02
Pseudomonas_fluorescens_F113	Pseudomonas_chlororaphis_subsp_piscium_ChPhzS140	GCF_003850505.1			27	[24.7 - 29.5%]	29.5	0.1599	0.03	1.85
Pseudomonas_fluorescens_F113	Pseudomonas_migulae_NBRC_103157_T	GCF_002091715.1			27	[24.7 - 29.5%]	29.5	0.1599	0.03	1.66
Pseudomonas_fluorescens_F113	Pseudomonas_sp_ACN8	GCF_002303925.1			27	[24.7 - 29.5%]	29.5	0.1599	0.03	0.94
Pseudomonas_fluorescens_F113	Pseudomonas_sp_F01002	GCF_004402115.1			27	[24.7 - 29.5%]	29.5	0.1599	0.03	2.03
Pseudomonas_fluorescens_F113	Pseudomonas_sp_GM48	GCF_000282335.1			27	[24.7 - 29.5%]	29.5	0.1599	0.03	1.44
Pseudomonas_fluorescens_F113	Pseudomonas_sp_Irchel_s3b6	GCF_900187415.1			27	[24.7 - 29.5%]	29.5	0.1599	0.03	0.38
Pseudomonas_fluorescens_F113	Pseudomonas_fluorescens_PS662	GCF_902497785.1			27	[24.7 - 29.5%]	29.5	0.16	0.03	1.41
Pseudomonas_fluorescens_F113	Pseudomonas_frederiksbergensis_ERDD5ï€º01	GCF_001874645.1			27	[24.7 - 29.5%]	29.5	0.16	0.03	2.28
Pseudomonas_fluorescens_F113	Pseudomonas_moorei_CCUG_53114_T	GCF_008801475.1			27	[24.7 - 29.5%]	29.5	0.16	0.03	1.07
Pseudomonas_fluorescens_F113	Pseudomonas_sp_478	GCF_003254125.1			27	[24.7 - 29.5%]	29.5	0.16	0.03	1.85
Pseudomonas_fluorescens_F113	Pseudomonas_sp_GW456-L12	GCF_002883415.1			27	[24.7 - 29.5%]	29.5	0.16	0.03	1.96
Pseudomonas_fluorescens_F113	Pseudomonas_sp_GW456-L14	GCF_002883395.1			27	[24.7 - 29.5%]	29.5	0.16	0.03	1.97
Pseudomonas_fluorescens_F113	Pseudomonas_sp_NFPP07	GCF_900115645.1			27	[24.7 - 29.5%]	29.5	0.16	0.03	2.14
Pseudomonas_fluorescens_F113	Pseudomonas_koreensis_CRS05-R5	GCF_001654515.1			27	[24.7 - 29.5%]	29.5	0.1601	0.03	0.19
Pseudomonas_fluorescens_F113	Pseudomonas_sp_ERMR1ï€º02	GCF_002277815.1			27	[24.6 - 29.5%]	29.5	0.1601	0.03	2.39
Pseudomonas_fluorescens_F113	Pseudomonas_sp_GM25	GCF_000282255.1			27	[24.7 - 29.5%]	29.5	0.1601	0.03	0.1
Pseudomonas_fluorescens_F113	Pseudomonas_sp_Irchel_3H3	GCF_900187635.1			27	[24.7 - 29.5%]	29.5	0.1601	0.03	0.38
Pseudomonas_fluorescens_F113	Pseudomonas_sp_Leaf48	GCF_001421885.1			27	[24.6 - 29.5%]	29.5	0.1601	0.03	1.34
Pseudomonas_fluorescens_F113	Pseudomonas_sp_NFIX51	GCF_900177395.1			27	[24.6 - 29.5%]	29.5	0.1601	0.03	2.27
Pseudomonas_fluorescens_F113	Pseudomonas_chlororaphis_HAMBI_1977	GCF_003350145.1			27	[24.6 - 29.5%]	29.5	0.1602	0.03	2.29
Pseudomonas_fluorescens_F113	Pseudomonas_chlororaphis_subsp_chlororaphis_LMG_5004_T	GCF_001269625.1			27	[24.6 - 29.5%]	29.5	0.1602	0.03	2.23
Pseudomonas_fluorescens_F113	Pseudomonas_chlororaphis_subsp_chlororaphis_ATCC_9446_T	GCF_002095925.1			27	[24.6 - 29.5%]	29.5	0.1602	0.03	2.23
Pseudomonas_fluorescens_F113	Pseudomonas_fluorescens_PS712	GCF_902497845.1			27	[24.6 - 29.5%]	29.5	0.1602	0.03	1.61
Pseudomonas_fluorescens_F113	Pseudomonas_fluorescens_Pf0-1	GCF_000012445.1			27	[24.6 - 29.5%]	29.5	0.1602	0.03	0.26
Pseudomonas_fluorescens_F113	Pseudomonas_sp_B28_2017	GCF_002113025.1			27	[24.6 - 29.5%]	29.5	0.1602	0.03	0.93
Pseudomonas_fluorescens_F113	Pseudomonas_sp_FW104-15G4B	GCF_002901495.1			27	[24.6 - 29.5%]	29.5	0.1602	0.03	0.14
Pseudomonas_fluorescens_F113	Pseudomonas_sp_NFACC41-3	GCF_900109505.1			27	[24.6 - 29.5%]	29.5	0.1602	0.03	2.27
Pseudomonas_fluorescens_F113	Pseudomonas_chlororaphis_L19	GCF_002469505.1			27	[24.6 - 29.5%]	29.5	0.1603	0.03	2.03
Pseudomonas_fluorescens_F113	Pseudomonas_chlororaphis_subsp_chlororaphis_NBRC_3904_T	GCF_002091535.1			27	[24.6 - 29.5%]	29.5	0.1603	0.03	2.24
Pseudomonas_fluorescens_F113	Pseudomonas_fluorescens_C2	GCF_000802965.1			27	[24.6 - 29.5%]	29.5	0.1603	0.03	1.81
Pseudomonas_fluorescens_F113	Pseudomonas_fluorescens_PS938	GCF_902498255.1			27	[24.6 - 29.5%]	29.5	0.1603	0.03	0.96
Pseudomonas_fluorescens_F113	Pseudomonas_koreensis_LMG_21318	GCF_900101415.1			27	[24.6 - 29.5%]	29.5	0.1603	0.03	0.25
Pseudomonas_fluorescens_F113	Pseudomonas_sp_31-12	GCF_003151075.1			27	[24.6 - 29.5%]	29.5	0.1603	0.03	1.71
Pseudomonas_fluorescens_F113	Pseudomonas_sp_DR_5-09	GCF_001655595.1			27	[24.6 - 29.5%]	29.5	0.1603	0.03	0.33
Pseudomonas_fluorescens_F113	Pseudomonas_sp_FW300-N1A1	GCF_002901565.1			27	[24.6 - 29.5%]	29.5	0.1603	0.03	0.26
Pseudomonas_fluorescens_F113	Pseudomonas_sp_G_2018	GCF_005502415.1			27	[24.6 - 29.5%]	29.5	0.1603	0.03	1.76
Pseudomonas_fluorescens_F113	Pseudomonas_sp_GW247-5R2A	GCF_002884075.1			27	[24.6 - 29.5%]	29.5	0.1603	0.03	1.94
Pseudomonas_fluorescens_F113	Pseudomonas_chlororaphis_subsp_piscium_DTR133	GCF_003850425.1			27	[24.6 - 29.4%]	29.4	0.1604	0.03	1.88
Pseudomonas_fluorescens_F113	Pseudomonas_sp_BGI-2	GCF_004310295.1			27	[24.6 - 29.4%]	29.4	0.1604	0.03	1.91
Pseudomonas_fluorescens_F113	Pseudomonas_sp_FSL_W5-0299	GCF_005930655.1			27	[24.6 - 29.5%]	29.5	0.1604	0.03	1.61
Pseudomonas_fluorescens_F113	Pseudomonas_sp_FW126-L8	GCF_002883425.1			27	[24.6 - 29.5%]	29.5	0.1604	0.03	1.93
Pseudomonas_fluorescens_F113	Pseudomonas_sp_FW305-25	GCF_002883455.1			27	[24.6 - 29.4%]	29.4	0.1604	0.03	1.94
Pseudomonas_fluorescens_F113	Pseudomonas_sp_GM74	GCF_000282455.1			27	[24.6 - 29.5%]	29.5	0.1604	0.03	0.67
Pseudomonas_fluorescens_F113	Pseudomonas_sp_Irchel_s3a18	GCF_900187535.1			27	[24.6 - 29.4%]	29.4	0.1604	0.03	0.42
Pseudomonas_fluorescens_F113	Pseudomonas_sp_PB120	GCF_009761815.1			27	[24.6 - 29.4%]	29.4	0.1604	0.03	0.95
Pseudomonas_fluorescens_F113	Pseudomonas_chlororaphis_subsp_aurantiaca_PB-St2	GCF_000506385.1			26.9	[24.6 - 29.4%]	29.4	0.1605	0.03	2.47
Pseudomonas_fluorescens_F113	Pseudomonas_sp_GW456-11-11-14-LB2	GCF_002882415.1			26.9	[24.6 - 29.4%]	29.4	0.1605	0.03	1.56
Pseudomonas_fluorescens_F113	Pseudomonas_sp_In5	GCF_001308855.1			26.9	[24.6 - 29.4%]	29.4	0.1605	0.03	1.38
Pseudomonas_fluorescens_F113	Pseudomonas_sp_R37_2017	GCF_002113375.1			26.9	[24.6 - 29.4%]	29.4	0.1605	0.03	0.68
Pseudomonas_fluorescens_F113	Pseudomonas_sp_R4_2017	GCF_002112285.1			26.9	[24.6 - 29.4%]	29.4	0.1605	0.03	3.87
Pseudomonas_fluorescens_F113	Pseudomonas_chlororaphis_FW305-25	GCF_900095245.1			26.9	[24.6 - 29.4%]	29.4	0.1606	0.03	1.9
Pseudomonas_fluorescens_F113	Pseudomonas_fluorescens_MS82	GCF_003055645.1			26.9	[24.6 - 29.4%]	29.4	0.1606	0.03	0.22
Pseudomonas_fluorescens_F113	Pseudomonas_fluorescens_PS676	GCF_902497665.1			26.9	[24.6 - 29.4%]	29.4	0.1606	0.03	1.48
Pseudomonas_fluorescens_F113	Pseudomonas_sp_B30_2017	GCF_002112995.1			26.9	[24.6 - 29.4%]	29.4	0.1606	0.03	0.08
Pseudomonas_fluorescens_F113	Pseudomonas_sp_B32_2017	GCF_002112925.1			26.9	[24.6 - 29.4%]	29.4	0.1606	0.03	0.08
Pseudomonas_fluorescens_F113	Pseudomonas_sp_B34_2017	GCF_002112915.1			26.9	[24.6 - 29.4%]	29.4	0.1606	0.03	0.08
Pseudomonas_fluorescens_F113	Pseudomonas_sp_B38_2017	GCF_002113625.1			26.9	[24.6 - 29.4%]	29.4	0.1606	0.03	0.08
Pseudomonas_fluorescens_F113	Pseudomonas_sp_CF161	GCF_000416215.1			26.9	[24.6 - 29.4%]	29.4	0.1606	0.03	1.82
Pseudomonas_fluorescens_F113	Pseudomonas_sp_FW215-R2	GCF_002882455.1			26.9	[24.6 - 29.4%]	29.4	0.1606	0.03	0.52
Pseudomonas_fluorescens_F113	Pseudomonas_sp_Irchel_3A7	GCF_900187565.1			26.9	[24.6 - 29.4%]	29.4	0.1606	0.03	1.24
Pseudomonas_fluorescens_F113	Pseudomonas_sp_PICF141	GCF_002286815.1			26.9	[24.6 - 29.4%]	29.4	0.1606	0.03	1.99
Pseudomonas_fluorescens_F113	Pseudomonas_sp_R45_2017	GCF_002112305.1			26.9	[24.6 - 29.4%]	29.4	0.1606	0.03	0.05
Pseudomonas_fluorescens_F113	Pseudomonas_fluorescens_PS922	GCF_902498155.1			26.9	[24.6 - 29.4%]	29.4	0.1607	0.03	1.11
Pseudomonas_fluorescens_F113	Pseudomonas_reinekei_DSM_18361	GCF_900104125.1			26.9	[24.6 - 29.4%]	29.4	0.1607	0.03	1.65
Pseudomonas_fluorescens_F113	Pseudomonas_sp_CH235	GCF_004368175.1			26.9	[24.6 - 29.4%]	29.4	0.1607	0.03	0.07
Pseudomonas_fluorescens_F113	Pseudomonas_sp_FW306-2-1A-C05A	GCF_002882095.1			26.9	[24.6 - 29.4%]	29.4	0.1607	0.03	1.46
Pseudomonas_fluorescens_F113	Pseudomonas_sp_FW306-2-2C-B10A	GCF_002882155.1			26.9	[24.6 - 29.4%]	29.4	0.1607	0.03	1.46
Pseudomonas_fluorescens_F113	Pseudomonas_sp_FW306-2-2C-D06C	GCF_002883375.1			26.9	[24.6 - 29.4%]	29.4	0.1607	0.03	2.09
Pseudomonas_fluorescens_F113	Pseudomonas_sp_GW456-12-10-14-LB2	GCF_002884345.1			26.9	[24.6 - 29.4%]	29.4	0.1607	0.03	0.08
Pseudomonas_fluorescens_F113	Pseudomonas_sp_Irchel_s3b2	GCF_900187445.1			26.9	[24.6 - 29.4%]	29.4	0.1607	0.03	2.09
Pseudomonas_fluorescens_F113	Pseudomonas_chlororaphis_LBs-160603	GCF_003205435.1			26.9	[24.5 - 29.4%]	29.4	0.1608	0.03	2.09
Pseudomonas_fluorescens_F113	Pseudomonas_fluorescens_SF4c	GCF_000817905.1			26.9	[24.5 - 29.4%]	29.4	0.1608	0.02	0.28
Pseudomonas_fluorescens_F113	Pseudomonas_fluorescens_PS854	GCF_902497975.1			26.9	[24.5 - 29.4%]	29.4	0.1608	0.03	1.48
Pseudomonas_fluorescens_F113	Pseudomonas_frederiksbergensis_37A10	GCF_003732325.1			26.9	[24.5 - 29.4%]	29.4	0.1608	0.03	1.27
Pseudomonas_fluorescens_F113	Pseudomonas_kribbensis_46-2_T	GCF_003352185.1			26.9	[24.5 - 29.4%]	29.4	0.1608	0.03	0.24
Pseudomonas_fluorescens_F113	Pseudomonas_sp_655	GCF_001280445.1			26.9	[24.5 - 29.4%]	29.4	0.1608	0.03	1.29
Pseudomonas_fluorescens_F113	Pseudomonas_sp_FW215-E1	GCF_002882485.1			26.9	[24.5 - 29.4%]	29.4	0.1608	0.03	0.52
Pseudomonas_fluorescens_F113	Pseudomonas_sp_FW215-L1	GCF_002882435.1			26.9	[24.5 - 29.4%]	29.4	0.1608	0.03	0.52
Pseudomonas_fluorescens_F113	Pseudomonas_sp_FW215-R4	GCF_002883275.1			26.9	[24.6 - 29.4%]	29.4	0.1608	0.03	0.52
Pseudomonas_fluorescens_F113	Pseudomonas_sp_FW507-14D01	GCF_002882255.1			26.9	[24.5 - 29.4%]	29.4	0.1608	0.03	1.58
Pseudomonas_fluorescens_F113	Pseudomonas_sp_MPR-E5	GCF_002883015.1			26.9	[24.5 - 29.4%]	29.4	0.1608	0.03	1.46
Pseudomonas_fluorescens_F113	Pseudomonas_sp_NFIX28	GCF_900107395.1			26.9	[24.5 - 29.4%]	29.4	0.1608	0.03	1.84
Pseudomonas_fluorescens_F113	Pseudomonas_sp_WPR_5_2	GCF_003634475.1			26.9	[24.5 - 29.4%]	29.4	0.1608	0.03	1.31
Pseudomonas_fluorescens_F113	Pseudomonas_arsenicoxydans_CECT_7543_T	GCF_900103875.1			26.9	[24.5 - 29.4%]	29.4	0.1609	0.02	2.03
Pseudomonas_fluorescens_F113	Pseudomonas_chlororaphis_HT66	GCF_000597925.1			26.9	[24.5 - 29.4%]	29.4	0.1609	0.02	1.82
Pseudomonas_fluorescens_F113	Pseudomonas_frederiksbergensis_38F7	GCF_003732705.1			26.9	[24.5 - 29.4%]	29.4	0.1609	0.02	1.26
Pseudomonas_fluorescens_F113	Pseudomonas_jessenii_DSM_17150_T	GCF_002236115.1			26.9	[24.5 - 29.4%]	29.4	0.1609	0.02	1.08
Pseudomonas_fluorescens_F113	Pseudomonas_mandelii_LMG_21607_T	GCF_900106065.1			26.9	[24.5 - 29.4%]	29.4	0.1609	0.02	1.58
Pseudomonas_fluorescens_F113	Pseudomonas_sp_GW101-20A5	GCF_002882295.1			26.9	[24.5 - 29.4%]	29.4	0.1609	0.02	1.68
Pseudomonas_fluorescens_F113	Pseudomonas_sp_GW101-3F01	GCF_002883245.1			26.9	[24.5 - 29.4%]	29.4	0.1609	0.02	1.6
Pseudomonas_fluorescens_F113	Pseudomonas_sp_GW460-12-1-14-LB3	GCF_002882395.1			26.9	[24.5 - 29.4%]	29.4	0.1609	0.02	1.38
Pseudomonas_fluorescens_F113	Pseudomonas_sp_GW460-C8	GCF_002882075.1			26.9	[24.5 - 29.4%]	29.4	0.1609	0.02	1.58
Pseudomonas_fluorescens_F113	Pseudomonas_sp_MPR-AND1A	GCF_002883175.1			26.9	[24.5 - 29.4%]	29.4	0.1609	0.02	1.55
Pseudomonas_fluorescens_F113	Pseudomonas_sp_MPR-TSA4	GCF_002882115.1			26.9	[24.5 - 29.4%]	29.4	0.1609	0.02	1.46
Pseudomonas_fluorescens_F113	Pseudomonas_sp_OV341	GCF_004368865.1			26.9	[24.5 - 29.4%]	29.4	0.1609	0.02	1.92
Pseudomonas_fluorescens_F113	Pseudomonas_brassicacearum_38D7	GCF_003732265.1			26.9	[24.5 - 29.4%]	29.4	0.161	0.02	1.3
Pseudomonas_fluorescens_F113	Pseudomonas_mandelii_JR-1	GCF_000257545.3			26.9	[24.5 - 29.4%]	29.4	0.161	0.02	1.78
Pseudomonas_fluorescens_F113	Pseudomonas_sp_460	GCF_004346485.1			26.9	[24.5 - 29.4%]	29.4	0.161	0.02	1.99
Pseudomonas_fluorescens_F113	Pseudomonas_sp_ES3-33	GCF_000952175.1			26.9	[24.5 - 29.4%]	29.4	0.161	0.02	1.09
Pseudomonas_fluorescens_F113	Pseudomonas_sp_FW306-1C-G01A	GCF_002882345.1			26.9	[24.5 - 29.4%]	29.4	0.161	0.02	1.47
Pseudomonas_fluorescens_F113	Pseudomonas_sp_GW460-8	GCF_002882315.1			26.9	[24.5 - 29.3%]	29.3	0.161	0.02	1.59
Pseudomonas_fluorescens_F113	Pseudomonas_sp_GW460-C2	GCF_002883055.1			26.9	[24.5 - 29.3%]	29.3	0.161	0.02	1.68
Pseudomonas_fluorescens_F113	Pseudomonas_sp_Irchel_s3b5	GCF_900187435.1			26.9	[24.5 - 29.4%]	29.4	0.161	0.02	1.88
Pseudomonas_fluorescens_F113	Pseudomonas_sp_IzPS43_3003	GCF_009861505.1			26.9	[24.5 - 29.4%]	29.4	0.161	0.02	1.17
Pseudomonas_fluorescens_F113	Pseudomonas_sp_NFIX46	GCF_900102735.1			26.9	[24.5 - 29.4%]	29.4	0.161	0.02	0.2
Pseudomonas_fluorescens_F113	Pseudomonas_sp_NFIX49	GCF_900115915.1			26.9	[24.5 - 29.4%]	29.4	0.161	0.02	0.2
Pseudomonas_fluorescens_F113	Pseudomonas_sp_B25_2017	GCF_002113705.1			26.8	[24.5 - 29.3%]	29.3	0.1611	0.02	0.01
Pseudomonas_fluorescens_F113	Pseudomonas_sp_B31_2017	GCF_002112965.1			26.8	[24.5 - 29.3%]	29.3	0.1611	0.02	0.04
Pseudomonas_fluorescens_F113	Pseudomonas_sp_B37_2017	GCF_002112885.1			26.8	[24.5 - 29.3%]	29.3	0.1611	0.02	0.04
Pseudomonas_fluorescens_F113	Pseudomonas_sp_FW305-3-2-15-A-R2A1	GCF_002883235.1			26.9	[24.5 - 29.3%]	29.3	0.1611	0.02	1.6
Pseudomonas_fluorescens_F113	Pseudomonas_sp_FW306-07-L	GCF_002882175.1			26.9	[24.5 - 29.3%]	29.3	0.1611	0.02	1.47
Pseudomonas_fluorescens_F113	Pseudomonas_sp_GW101-1A09	GCF_002882985.1			26.8	[24.5 - 29.3%]	29.3	0.1611	0.02	1.47
Pseudomonas_fluorescens_F113	Pseudomonas_sp_GW456-12-1-14-LB2	GCF_002883095.1			26.8	[24.5 - 29.3%]	29.3	0.1611	0.02	1.37
Pseudomonas_fluorescens_F113	Pseudomonas_sp_GW456-E6	GCF_002883035.1			26.9	[24.5 - 29.3%]	29.3	0.1611	0.02	1.6
Pseudomonas_fluorescens_F113	Pseudomonas_sp_GW460-11-11-14-LB11	GCF_002882235.1			26.9	[24.5 - 29.3%]	29.3	0.1611	0.02	1.46
Pseudomonas_fluorescens_F113	Pseudomonas_sp_GW460-13	GCF_002883155.1			26.9	[24.5 - 29.3%]	29.3	0.1611	0.02	1.3
Pseudomonas_fluorescens_F113	Pseudomonas_sp_GW460-7	GCF_002882195.1			26.8	[24.5 - 29.3%]	29.3	0.1611	0.02	1.6
Pseudomonas_fluorescens_F113	Pseudomonas_sp_GW460-C3	GCF_002883195.1			26.9	[24.5 - 29.3%]	29.3	0.1611	0.02	1.56
Pseudomonas_fluorescens_F113	Pseudomonas_sp_GW460-E13	GCF_002882335.1			26.8	[24.5 - 29.3%]	29.3	0.1611	0.02	1.6
Pseudomonas_fluorescens_F113	Pseudomonas_sp_Irchel_s3f7	GCF_900187615.1			26.9	[24.5 - 29.3%]	29.3	0.1611	0.02	1.82
Pseudomonas_fluorescens_F113	Pseudomonas_sp_MPR-R2A2	GCF_002883065.1			26.8	[24.5 - 29.3%]	29.3	0.1611	0.02	1.46
Pseudomonas_fluorescens_F113	Pseudomonas_sp_R34_2017	GCF_002113425.1			26.9	[24.5 - 29.3%]	29.3	0.1611	0.02	0.2
Pseudomonas_fluorescens_F113	Pseudomonas_sp_SJZ080	GCF_007828295.1			26.8	[24.5 - 29.3%]	29.3	0.1611	0.02	1.6
Pseudomonas_fluorescens_F113	Pseudomonas_chlororaphis_PCL1606	GCF_000963835.1			26.8	[24.5 - 29.3%]	29.3	0.1612	0.02	3.23
Pseudomonas_fluorescens_F113	Pseudomonas_fluorescens_PS858	GCF_902498065.1			26.8	[24.5 - 29.3%]	29.3	0.1612	0.02	1.39
Pseudomonas_fluorescens_F113	Pseudomonas_fluorescens_PS943	GCF_902498265.1			26.8	[24.5 - 29.3%]	29.3	0.1612	0.02	1.96
Pseudomonas_fluorescens_F113	Pseudomonas_sp_B36_2017	GCF_002112905.1			26.8	[24.5 - 29.3%]	29.3	0.1612	0.02	0.04
Pseudomonas_fluorescens_F113	Pseudomonas_sp_B39_2017	GCF_002112835.1			26.8	[24.5 - 29.3%]	29.3	0.1612	0.02	0.04
Pseudomonas_fluorescens_F113	Pseudomonas_sp_FW305-BF6	GCF_002884325.1			26.8	[24.5 - 29.3%]	29.3	0.1612	0.02	1.18
Pseudomonas_fluorescens_F113	Pseudomonas_sp_FW305-BF8	GCF_002883215.1			26.8	[24.5 - 29.3%]	29.3	0.1612	0.02	1.47
Pseudomonas_fluorescens_F113	Pseudomonas_sp_LAIL14HWK12ï€ºI2	GCF_004382095.1			26.8	[24.5 - 29.3%]	29.3	0.1612	0.02	0.26
Pseudomonas_fluorescens_F113	Pseudomonas_sp_QTF5	GCF_000512695.2			26.8	[24.5 - 29.3%]	29.3	0.1612	0.02	2.07
Pseudomonas_fluorescens_F113	Pseudomonas_fluorescens_HPB	GCF_003258955.1			26.8	[24.5 - 29.3%]	29.3	0.1613	0.02	0.22
Pseudomonas_fluorescens_F113	Pseudomonas_sp_B27_2017	GCF_002113055.1			26.8	[24.5 - 29.3%]	29.3	0.1613	0.02	0.01
Pseudomonas_fluorescens_F113	Pseudomonas_sp_B40_2017	GCF_002112855.1			26.8	[24.5 - 29.3%]	29.3	0.1613	0.02	0.01
Pseudomonas_fluorescens_F113	Pseudomonas_sp_HMWF021	GCF_003061005.1			26.8	[24.5 - 29.3%]	29.3	0.1613	0.02	0.5
Pseudomonas_fluorescens_F113	Pseudomonas_sp_SJZ077	GCF_007993905.1			26.8	[24.5 - 29.3%]	29.3	0.1613	0.02	1.53
Pseudomonas_fluorescens_F113	Pseudomonas_sp_SJZ083	GCF_007828235.1			26.8	[24.5 - 29.3%]	29.3	0.1613	0.02	1.53
Pseudomonas_fluorescens_F113	Pseudomonas_fluorescens_CH267	GCF_002417665.1			26.8	[24.5 - 29.3%]	29.3	0.1614	0.02	0.31
Pseudomonas_fluorescens_F113	Pseudomonas_mandelii_B2_38-Q-III	GCF_009697185.1			26.8	[24.4 - 29.3%]	29.3	0.1614	0.02	1.5
Pseudomonas_fluorescens_F113	Pseudomonas_sp_FW305-BF15	GCF_002883945.1			26.8	[24.5 - 29.3%]	29.3	0.1614	0.02	0.07
Pseudomonas_fluorescens_F113	Pseudomonas_sp_R22_2017	GCF_002112605.1			26.8	[24.5 - 29.3%]	29.3	0.1614	0.02	0.19
Pseudomonas_fluorescens_F113	Pseudomonas_sp_R32_2017	GCF_002112485.1			26.8	[24.5 - 29.3%]	29.3	0.1614	0.02	0.19
Pseudomonas_fluorescens_F113	Pseudomonas_sp_R35_2017	GCF_002112445.1			26.8	[24.5 - 29.3%]	29.3	0.1614	0.02	0.19
Pseudomonas_fluorescens_F113	Pseudomonas_sp_R43_2017	GCF_002112345.1			26.8	[24.4 - 29.3%]	29.3	0.1614	0.02	0.19
Pseudomonas_fluorescens_F113	Pseudomonas_chlororaphis_PCL1601	GCF_001921865.1			26.8	[24.4 - 29.3%]	29.3	0.1615	0.02	2.83
Pseudomonas_fluorescens_F113	Pseudomonas_sp_B1_2017	GCF_002113135.1			26.8	[24.4 - 29.3%]	29.3	0.1615	0.02	0.08
Pseudomonas_fluorescens_F113	Pseudomonas_sp_B16_2017	GCF_002113205.1			26.8	[24.4 - 29.3%]	29.3	0.1615	0.02	0.08
Pseudomonas_fluorescens_F113	Pseudomonas_sp_B21_2017	GCF_002113735.1			26.8	[24.4 - 29.3%]	29.3	0.1615	0.02	0.08
Pseudomonas_fluorescens_F113	Pseudomonas_sp_B29_2017	GCF_002112985.1			26.8	[24.4 - 29.3%]	29.3	0.1615	0.02	0.08
Pseudomonas_fluorescens_F113	Pseudomonas_sp_B33_2017	GCF_002113655.1			26.8	[24.4 - 29.3%]	29.3	0.1615	0.02	0.08
Pseudomonas_fluorescens_F113	Pseudomonas_sp_HMWF006	GCF_003061205.1			26.8	[24.4 - 29.3%]	29.3	0.1615	0.02	0.88
Pseudomonas_fluorescens_F113	Pseudomonas_sp_ok602	GCF_900114855.1			26.8	[24.4 - 29.3%]	29.3	0.1615	0.02	0.62
Pseudomonas_fluorescens_F113	Pseudomonas_sp_R47_2017	GCF_002112315.1			26.8	[24.4 - 29.3%]	29.3	0.1615	0.02	0.19
Pseudomonas_fluorescens_F113	Pseudomonas_koreensis_A9	GCF_003999415.1			26.8	[24.4 - 29.3%]	29.3	0.1616	0.02	0.68
Pseudomonas_fluorescens_F113	Pseudomonas_koreensis_CCUG_51519_T	GCF_008801535.1			26.8	[24.4 - 29.3%]	29.3	0.1616	0.02	0.21
Pseudomonas_fluorescens_F113	Pseudomonas_kribbensis_CHA-19	GCF_004535815.1			26.8	[24.4 - 29.3%]	29.3	0.1616	0.02	0.2
Pseudomonas_fluorescens_F113	Pseudomonas_sp_R15_2017	GCF_002112685.1			26.8	[24.4 - 29.3%]	29.3	0.1616	0.02	0.24
Pseudomonas_fluorescens_F113	Pseudomonas_sp_R23_2017	GCF_002112575.1			26.8	[24.4 - 29.3%]	29.3	0.1616	0.02	0.24
Pseudomonas_fluorescens_F113	Pseudomonas_sp_R24_2017	GCF_002113465.1			26.8	[24.4 - 29.3%]	29.3	0.1616	0.02	0.24
Pseudomonas_fluorescens_F113	Pseudomonas_sp_Sample_16	GCF_004307665.1			26.8	[24.4 - 29.3%]	29.3	0.1616	0.02	1.73
Pseudomonas_fluorescens_F113	Pseudomonas_fluorescens_FW300-N2E3	GCF_001307155.1			26.8	[24.4 - 29.2%]	29.2	0.1617	0.02	1.98
Pseudomonas_fluorescens_F113	Pseudomonas_fluorescens_NEP1	GCF_003352875.1			26.8	[24.4 - 29.2%]	29.2	0.1617	0.02	0.19
Pseudomonas_fluorescens_F113	Pseudomonas_mandelii_NBRC_103147_T	GCF_002091695.1			26.8	[24.4 - 29.3%]	29.3	0.1617	0.02	1.52
Pseudomonas_fluorescens_F113	Pseudomonas_reinekei_MT1_T	GCF_001945365.1			26.8	[24.4 - 29.2%]	29.2	0.1617	0.02	1.61
Pseudomonas_fluorescens_F113	Pseudomonas_reinekei_CCUG_53116_T	GCF_008801455.1			26.8	[24.4 - 29.2%]	29.2	0.1617	0.02	1.62
Pseudomonas_fluorescens_F113	Pseudomonas_sp_ok272	GCF_900109995.1			26.8	[24.4 - 29.3%]	29.3	0.1617	0.02	0.62
Pseudomonas_fluorescens_F113	Pseudomonas_fluorescens_PS870	GCF_902498035.1			26.7	[24.4 - 29.2%]	29.2	0.1618	0.02	1.77
Pseudomonas_fluorescens_F113	Pseudomonas_sp_URMO17WK12ï€ºI11	GCF_001511755.1			26.7	[24.4 - 29.2%]	29.2	0.1618	0.02	1.56
Pseudomonas_fluorescens_F113	Pseudomonas_vancouverensis_LMG_20222	GCF_900105825.1			26.8	[24.4 - 29.2%]	29.2	0.1618	0.02	0.68
Pseudomonas_fluorescens_F113	Pseudomonas_sp_MPBD4-3	GCF_002882875.1			26.7	[24.4 - 29.2%]	29.2	0.1619	0.02	0.14
Pseudomonas_fluorescens_F113	Pseudomonas_sp_R62	GCF_000257605.1			26.7	[24.4 - 29.2%]	29.2	0.1619	0.02	0.73
Pseudomonas_fluorescens_F113	Pseudomonas_veronii_SHC-8-1	GCF_003970135.1			26.7	[24.4 - 29.2%]	29.2	0.1619	0.02	0.04
Pseudomonas_fluorescens_F113	Pseudomonas_mandelii_DSM_17967	GCF_007858265.1			26.7	[24.4 - 29.2%]	29.2	0.162	0.02	1.52
Pseudomonas_fluorescens_F113	Pseudomonas_sp_Sample_22	GCF_004307635.1			26.7	[24.4 - 29.2%]	29.2	0.162	0.02	1.74
Pseudomonas_fluorescens_F113	Pseudomonas_sp_Sample_24	GCF_004307605.1			26.7	[24.4 - 29.2%]	29.2	0.162	0.02	1.76
Pseudomonas_fluorescens_F113	Pseudomonas_sp_GW704-F5	GCF_002882895.1			26.7	[24.3 - 29.2%]	29.2	0.1621	0.02	0.15
Pseudomonas_fluorescens_F113	Pseudomonas_sp_MRSN12121	GCF_000931465.1			26.7	[24.4 - 29.2%]	29.2	0.1621	0.02	3.01
Pseudomonas_fluorescens_F113	Pseudomonas_fluorescens_HK44	GCF_000217955.2			26.7	[24.3 - 29.2%]	29.2	0.1622	0.02	2.08
Pseudomonas_fluorescens_F113	Pseudomonas_sp_GW704-F3	GCF_002882855.1			26.7	[24.3 - 29.2%]	29.2	0.1622	0.02	0.16
Pseudomonas_fluorescens_F113	Pseudomonas_sp_URMO17WK12ï€ºI12	GCF_000514395.1			26.7	[24.3 - 29.2%]	29.2	0.1622	0.02	1.72
Pseudomonas_fluorescens_F113	Pseudomonas_sp_91RF	GCF_003576265.1			26.7	[24.3 - 29.2%]	29.2	0.1623	0.02	0.29
Pseudomonas_fluorescens_F113	Pseudomonas_sp_FW215-T2	GCF_002883935.1			26.7	[24.3 - 29.2%]	29.2	0.1623	0.02	1.42
Pseudomonas_fluorescens_F113	Pseudomonas_sp_GW704-F2	GCF_002881895.1			26.7	[24.3 - 29.2%]	29.2	0.1623	0.02	0.16
Pseudomonas_fluorescens_F113	Pseudomonas_sp_H3_2019	GCF_007713465.1			26.7	[24.3 - 29.2%]	29.2	0.1623	0.02	1.94
Pseudomonas_fluorescens_F113	Pseudomonas_sp_FW215-R3	GCF_002883895.1			26.7	[24.3 - 29.1%]	29.1	0.1624	0.02	1.34
Pseudomonas_fluorescens_F113	Pseudomonas_sp_FW305-131	GCF_002884305.1			26.7	[24.3 - 29.1%]	29.1	0.1624	0.02	1.43
Pseudomonas_fluorescens_F113	Pseudomonas_protegens_15G2	GCF_003731835.1			26.6	[24.3 - 29.1%]	29.1	0.1625	0.02	1.44
Pseudomonas_fluorescens_F113	Pseudomonas_sp_GM21	GCF_000282215.1			26.6	[24.3 - 29.1%]	29.1	0.1625	0.02	2.33
Pseudomonas_fluorescens_F113	Pseudomonas_sp_Sample_10	GCF_004321495.1			26.6	[24.3 - 29.1%]	29.1	0.1625	0.02	1.69
Pseudomonas_fluorescens_F113	Pseudomonas_sp_Root562	GCF_001427125.1			26.6	[24.3 - 29.1%]	29.1	0.1626	0.02	1.78
Pseudomonas_fluorescens_F113	Pseudomonas_sp_B26_2017	GCF_002113045.1			26.6	[24.3 - 29.1%]	29.1	0.1627	0.02	0.35
Pseudomonas_fluorescens_F113	Pseudomonas_sp_FW306-02-F02-AB	GCF_002883655.1			26.6	[24.2 - 29.1%]	29.1	0.1628	0.02	1.94
Pseudomonas_fluorescens_F113	Pseudomonas_sp_FW306-02-F08-AA	GCF_002883595.1			26.6	[24.2 - 29.1%]	29.1	0.1628	0.02	1.9
Pseudomonas_fluorescens_F113	Pseudomonas_sp_FW306-02-H06B	GCF_002883775.1			26.6	[24.2 - 29.1%]	29.1	0.1628	0.02	1.94
Pseudomonas_fluorescens_F113	Pseudomonas_sp_FW306-02-H06C	GCF_002883675.1			26.6	[24.2 - 29.1%]	29.1	0.1628	0.02	1.93
Pseudomonas_fluorescens_F113	Pseudomonas_sp_FW306-2-11AB	GCF_002883745.1			26.6	[24.2 - 29.1%]	29.1	0.1628	0.02	1.94
Pseudomonas_fluorescens_F113	Pseudomonas_sp_B15_2017	GCF_002113215.1			26.6	[24.2 - 29.1%]	29.1	0.1629	0.02	0.42
Pseudomonas_fluorescens_F113	Pseudomonas_sp_FW300-N1A5	GCF_002883815.1			26.6	[24.2 - 29.1%]	29.1	0.1629	0.02	1.94
Pseudomonas_fluorescens_F113	Pseudomonas_sp_FW306-02-F02-AA	GCF_002883635.1			26.6	[24.2 - 29.1%]	29.1	0.1629	0.02	1.94
Pseudomonas_fluorescens_F113	Pseudomonas_sp_FW306-02-F04-AA	GCF_002884235.1			26.6	[24.2 - 29.1%]	29.1	0.1629	0.02	1.94
Pseudomonas_fluorescens_F113	Pseudomonas_sp_FW306-02-H05-AA	GCF_002883735.1			26.6	[24.2 - 29.1%]	29.1	0.1629	0.02	1.94
Pseudomonas_fluorescens_F113	Pseudomonas_sp_FW306-02-H05-AB	GCF_002883845.1			26.6	[24.2 - 29.1%]	29.1	0.1629	0.02	1.94
Pseudomonas_fluorescens_F113	Pseudomonas_sp_FW306-2-11AA	GCF_002883785.1			26.6	[24.2 - 29.1%]	29.1	0.1629	0.02	1.92
Pseudomonas_fluorescens_F113	Pseudomonas_sp_FW306-2-11AC	GCF_002883715.1			26.6	[24.2 - 29.1%]	29.1	0.1629	0.02	1.94
Pseudomonas_fluorescens_F113	Pseudomonas_sp_FW306-2-11AD	GCF_002883835.1			26.6	[24.2 - 29.1%]	29.1	0.1629	0.02	1.86
Pseudomonas_fluorescens_F113	Pseudomonas_sp_FW306-2-11BA	GCF_002884275.1			26.6	[24.2 - 29.1%]	29.1	0.1629	0.02	1.91
Pseudomonas_fluorescens_F113	Pseudomonas_sp_GW456-11-11-14-LB1	GCF_002883875.1			26.6	[24.2 - 29.1%]	29.1	0.1629	0.02	1.93
Pseudomonas_fluorescens_F113	Pseudomonas_sp_OV226	GCF_003148705.1			26.6	[24.2 - 29.1%]	29.1	0.1629	0.02	2.14
Pseudomonas_fluorescens_F113	Pseudomonas_vancouverensis_CCUG_49675_T	GCF_008801375.1			26.6	[24.2 - 29.1%]	29.1	0.1629	0.02	1
Pseudomonas_fluorescens_F113	Pseudomonas_fluorescens_C1	GCF_000967945.1			26.6	[24.2 - 29.1%]	29.1	0.163	0.02	1.85
Pseudomonas_fluorescens_F113	Pseudomonas_sp_FW306-02-F04-BA	GCF_002883695.1			26.6	[24.2 - 29.1%]	29.1	0.163	0.02	1.93
Pseudomonas_fluorescens_F113	Pseudomonas_sp_FW306-02-H05-BA	GCF_002884255.1			26.6	[24.2 - 29.1%]	29.1	0.163	0.02	1.95
Pseudomonas_fluorescens_F113	Pseudomonas_vancouverensis_Dha-51_T	GCF_004348895.1			26.6	[24.2 - 29.1%]	29.1	0.163	0.02	0.64
Pseudomonas_fluorescens_F113	Pseudomonas_brassicacearum_48H11	GCF_003732225.1			26.6	[24.2 - 29%]	29	0.1631	0.02	1.95
Pseudomonas_fluorescens_F113	Pseudomonas_fluorescens_R124	GCF_000292795.1			26.5	[24.2 - 29%]	29	0.1631	0.02	0.5
Pseudomonas_fluorescens_F113	Pseudomonas_sp_RIT288	GCF_000631985.1			26.6	[24.2 - 29%]	29	0.1631	0.02	0.74
Pseudomonas_fluorescens_F113	Pseudomonas_fluorescens_LBUM677	GCF_004683905.1			26.5	[24.2 - 29%]	29	0.1632	0.02	0.47
Pseudomonas_fluorescens_F113	Pseudomonas_koreensis_IMBL1	GCF_001856885.1			26.5	[24.2 - 29%]	29	0.1633	0.02	0.88
Pseudomonas_fluorescens_F113	Pseudomonas_fluorescens_PS691	GCF_902497895.1			26.5	[24.2 - 29%]	29	0.1634	0.02	1.79
Pseudomonas_fluorescens_F113	Pseudomonas_fluorescens_NZI7	GCF_000275905.1			26.5	[24.2 - 29%]	29	0.1634	0.02	2.41
Pseudomonas_fluorescens_F113	Pseudomonas_sp_MWU12-2115	GCF_002909835.2			26.5	[24.2 - 29%]	29	0.1634	0.02	0.39
Pseudomonas_fluorescens_F113	Pseudomonas_sp_MYb115	GCF_002980155.1			26.5	[24.2 - 29%]	29	0.1634	0.02	0.25
Pseudomonas_fluorescens_F113	Pseudomonas_sp_P1_8	GCF_001269805.1			26.5	[24.2 - 29%]	29	0.1634	0.02	1.95
Pseudomonas_fluorescens_F113	Pseudomonas_sp_C9	GCF_002000165.1			26.5	[24.1 - 29%]	29	0.1636	0.02	1.87
Pseudomonas_fluorescens_F113	Pseudomonas_sp_MF4836	GCF_002018875.1			26.5	[24.1 - 29%]	29	0.1636	0.02	1.22
Pseudomonas_fluorescens_F113	Pseudomonas_sp_URHB0015	GCF_000620245.1			26.5	[24.1 - 29%]	29	0.1636	0.02	0.14
Pseudomonas_fluorescens_F113	Pseudomonas_moraviensis_TYU5	GCF_002287865.1			26.5	[24.1 - 29%]	29	0.1637	0.02	0.48
Pseudomonas_fluorescens_F113	Pseudomonas_prosekii_LMG_26867_T	GCF_900105155.1			26.5	[24.1 - 29%]	29	0.1637	0.02	1.22
Pseudomonas_fluorescens_F113	Pseudomonas_sp_R33_2017	GCF_002112455.1			26.5	[24.1 - 28.9%]	28.9	0.1637	0.02	0.5
Pseudomonas_fluorescens_F113	Pseudomonas_sp_R39_2017	GCF_002112385.1			26.5	[24.1 - 29%]	29	0.1637	0.02	0.5
Pseudomonas_fluorescens_F113	Pseudomonas_fluorescens_PS723	GCF_902497875.1			26.5	[24.1 - 28.9%]	28.9	0.1638	0.02	1.57
Pseudomonas_fluorescens_F113	Pseudomonas_moraviensis_TYU6	GCF_002287825.1			26.5	[24.1 - 28.9%]	28.9	0.1638	0.02	0.47
Pseudomonas_fluorescens_F113	Pseudomonas_sp_R31_2017	GCF_002113405.1			26.5	[24.1 - 28.9%]	28.9	0.1638	0.02	0.5
Pseudomonas_fluorescens_F113	Pseudomonas_sp_R36_2017	GCF_002112425.1			26.5	[24.1 - 28.9%]	28.9	0.1638	0.02	0.5
Pseudomonas_fluorescens_F113	Pseudomonas_sp_R38_2017	GCF_002112395.1			26.5	[24.1 - 28.9%]	28.9	0.1638	0.02	0.5
Pseudomonas_fluorescens_F113	Pseudomonas_sp_R40_2017	GCF_002113365.1			26.5	[24.1 - 28.9%]	28.9	0.1638	0.02	0.5
Pseudomonas_fluorescens_F113	Pseudomonas_sp_R41_2017	GCF_002112365.1			26.5	[24.1 - 28.9%]	28.9	0.1638	0.02	0.5
Pseudomonas_fluorescens_F113	Pseudomonas_sp_S150	GCF_004526365.1			26.5	[24.1 - 28.9%]	28.9	0.1638	0.02	0.55
Pseudomonas_fluorescens_F113	Pseudomonas_brassicacearum_37D10	GCF_003732175.1			26.4	[24.1 - 28.9%]	28.9	0.1639	0.02	1.99
Pseudomonas_fluorescens_F113	Pseudomonas_sp_B17_2017	GCF_002113765.1			26.4	[24.1 - 28.9%]	28.9	0.1639	0.02	0.28
Pseudomonas_fluorescens_F113	Pseudomonas_sp_B20_2017	GCF_002113125.1			26.4	[24.1 - 28.9%]	28.9	0.1639	0.02	0.28
Pseudomonas_fluorescens_F113	Pseudomonas_sp_GXM4	GCF_008923895.1			26.4	[24.1 - 28.9%]	28.9	0.1639	0.02	0.8
Pseudomonas_fluorescens_F113	Pseudomonas_chlororaphis_14D6	GCF_003731765.1			26.4	[24.1 - 28.9%]	28.9	0.164	0.02	1.61
Pseudomonas_fluorescens_F113	Pseudomonas_prosekii_A2-NA12	GCF_003671865.1			26.4	[24.1 - 28.9%]	28.9	0.164	0.02	1.11
Pseudomonas_fluorescens_F113	Pseudomonas_moraviensis_FP1761	GCF_009825315.1			26.4	[24 - 28.9%]	28.9	0.1642	0.02	0.93
Pseudomonas_fluorescens_F113	Pseudomonas_sp_43NM1	GCF_002836905.1			26.4	[24 - 28.9%]	28.9	0.1642	0.02	1.3
Pseudomonas_fluorescens_F113	Pseudomonas_sp_GW456-R21	GCF_002901545.1			26.4	[24 - 28.9%]	28.9	0.1642	0.02	1.92
Pseudomonas_fluorescens_F113	Pseudomonas_fluorescens_48D1	GCF_003732725.1			26.4	[24 - 28.9%]	28.9	0.1643	0.02	0.64
Pseudomonas_fluorescens_F113	Pseudomonas_prosekii_P2406	GCF_003122265.1			26.4	[24 - 28.9%]	28.9	0.1643	0.02	1.09
Pseudomonas_fluorescens_F113	Pseudomonas_sp_424	GCF_003386005.1			26.4	[24 - 28.9%]	28.9	0.1643	0.02	0.57
Pseudomonas_fluorescens_F113	Pseudomonas_sp_GW460-R15	GCF_002901575.1			26.4	[24 - 28.9%]	28.9	0.1643	0.02	1.82
Pseudomonas_fluorescens_F113	Pseudomonas_arsenicoxydans_E3	GCF_006438915.1			26.4	[24 - 28.8%]	28.8	0.1644	0.02	2.01
Pseudomonas_fluorescens_F113	Pseudomonas_prosekii_A2-NA13	GCF_003671895.1			26.3	[24 - 28.8%]	28.8	0.1645	0.02	1.12
Pseudomonas_fluorescens_F113	Pseudomonas_koreensis_D26	GCF_001605965.1			26.3	[24 - 28.8%]	28.8	0.1646	0.02	1.2
Pseudomonas_fluorescens_F113	Pseudomonas_prosekii_P2673	GCF_003122305.1			26.3	[24 - 28.8%]	28.8	0.1646	0.02	1.29
Pseudomonas_fluorescens_F113	Pseudomonas_sp_Irchel_3E20	GCF_900187645.1			26.3	[24 - 28.8%]	28.8	0.1646	0.02	1.49
Pseudomonas_fluorescens_F113	Pseudomonas_fluorescens_36F3	GCF_003732345.1			26.3	[24 - 28.8%]	28.8	0.1647	0.02	0.59
Pseudomonas_fluorescens_F113	Pseudomonas_fluorescens_89F1	GCF_003732795.1			26.3	[24 - 28.8%]	28.8	0.1647	0.02	0.66
Pseudomonas_fluorescens_F113	Pseudomonas_fluorescens_BW11P2	GCF_001679645.1			26.3	[24 - 28.8%]	28.8	0.1648	0.02	0.16
Pseudomonas_fluorescens_F113	Pseudomonas_fluorescens_PS880	GCF_902498025.1			26.3	[24 - 28.8%]	28.8	0.1648	0.02	2.61
Pseudomonas_fluorescens_F113	Pseudomonas_jessenii_EC-S101	GCF_006151795.1			26.3	[24 - 28.8%]	28.8	0.1648	0.02	0.56
Pseudomonas_fluorescens_F113	Pseudomonas_mandelii_6A1	GCF_002251635.1			26.3	[24 - 28.8%]	28.8	0.1648	0.02	1.5
Pseudomonas_fluorescens_F113	Pseudomonas_fluorescens_Ps_22	GCF_001542715.1			26.3	[23.9 - 28.8%]	28.8	0.1649	0.02	1.02
Pseudomonas_fluorescens_F113	Pseudomonas_prosekii_AALPS_10_MNAAK_13	GCF_008271605.1			26.3	[23.9 - 28.8%]	28.8	0.1649	0.02	1.25
Pseudomonas_fluorescens_F113	Pseudomonas_sp_GM30	GCF_000282275.2			26.3	[23.9 - 28.8%]	28.8	0.1649	0.02	0.5
Pseudomonas_fluorescens_F113	Pseudomonas_fluorescens_AU5633	GCF_001020865.1			26.3	[23.9 - 28.8%]	28.8	0.165	0.02	0.53
Pseudomonas_fluorescens_F113	Pseudomonas_fluorescens_CH229	GCF_002407625.1			26.3	[23.9 - 28.8%]	28.8	0.165	0.02	0.5
Pseudomonas_fluorescens_F113	Pseudomonas_fluorescens_PS718	GCF_902497925.1			26.3	[23.9 - 28.8%]	28.8	0.165	0.02	1.94
Pseudomonas_fluorescens_F113	Pseudomonas_sp_AD21	GCF_002878485.1			26.3	[23.9 - 28.8%]	28.8	0.165	0.02	0.71
Pseudomonas_fluorescens_F113	Pseudomonas_sp_GW456-12-10-14-LB1	GCF_002901605.1			26.3	[23.9 - 28.8%]	28.8	0.165	0.02	0.53
Pseudomonas_fluorescens_F113	Pseudomonas_sp_W15Feb9B	GCF_000828175.1			26.3	[23.9 - 28.8%]	28.8	0.165	0.02	0.4
Pseudomonas_fluorescens_F113	Pseudomonas_fluorescens_90D7A	GCF_003732815.1			26.3	[23.9 - 28.7%]	28.7	0.1651	0.02	0.79
Pseudomonas_fluorescens_F113	Pseudomonas_moraviensis_LMG_24280	GCF_900105805.1			26.3	[23.9 - 28.7%]	28.7	0.1651	0.02	0.62
Pseudomonas_fluorescens_F113	Pseudomonas_protegens_UCT	GCF_001874665.1			26.3	[23.9 - 28.7%]	28.7	0.1651	0.02	2.84
Pseudomonas_fluorescens_F113	Pseudomonas_sp_DTU12_3	GCF_004124275.1			26.3	[23.9 - 28.7%]	28.7	0.1651	0.02	1.33
Pseudomonas_fluorescens_F113	Pseudomonas_sp_H1h	GCF_000633255.1			26.3	[23.9 - 28.7%]	28.7	0.1651	0.02	0.48
Pseudomonas_fluorescens_F113	Pseudomonas_sp_Sample_9	GCF_004307535.1			26.3	[23.9 - 28.7%]	28.7	0.1651	0.02	0.8
Pseudomonas_fluorescens_F113	Pseudomonas_fluorescens_PS732	GCF_902497985.1			26.2	[23.9 - 28.7%]	28.7	0.1652	0.02	1.6
Pseudomonas_fluorescens_F113	Pseudomonas_sp_NDM	GCF_003105095.1			26.2	[23.9 - 28.7%]	28.7	0.1652	0.02	0.56
Pseudomonas_fluorescens_F113	Pseudomonas_sp_Sample_11	GCF_004307505.1			26.2	[23.9 - 28.7%]	28.7	0.1652	0.02	0.71
Pseudomonas_fluorescens_F113	Pseudomonas_fluorescens_PF_150	GCF_003940565.1			26.2	[23.9 - 28.7%]	28.7	0.1653	0.02	0.68
Pseudomonas_fluorescens_F113	Pseudomonas_fluorescens_PS898	GCF_902498005.1			26.2	[23.9 - 28.7%]	28.7	0.1653	0.02	1.94
Pseudomonas_fluorescens_F113	Pseudomonas_sp_GW456-12-10-14-LB3	GCF_002901465.1			26.2	[23.9 - 28.7%]	28.7	0.1653	0.02	0.53
Pseudomonas_fluorescens_F113	Pseudomonas_sp_SJZ131	GCF_007828705.1			26.2	[23.9 - 28.7%]	28.7	0.1653	0.02	1.22
Pseudomonas_fluorescens_F113	Pseudomonas_fluorescens_PS645	GCF_902497625.1			26.2	[23.9 - 28.7%]	28.7	0.1654	0.02	2.07
Pseudomonas_fluorescens_F113	Pseudomonas_moraviensis_R28-S	GCF_000512275.1			26.2	[23.9 - 28.7%]	28.7	0.1654	0.02	1.04
Pseudomonas_fluorescens_F113	Pseudomonas_sp_443	GCF_003384805.1			26.2	[23.9 - 28.7%]	28.7	0.1654	0.02	0.88
Pseudomonas_fluorescens_F113	Pseudomonas_fluorescens_90F12-2	GCF_003732335.1			26.2	[23.9 - 28.7%]	28.7	0.1655	0.02	0.63
Pseudomonas_fluorescens_F113	Pseudomonas_moraviensis_Devor	GCF_001691585.1			26.2	[23.9 - 28.7%]	28.7	0.1655	0.02	0.74
Pseudomonas_fluorescens_F113	Pseudomonas_saponiphila_DSM_9751_T	GCF_900105185.1			26.2	[23.9 - 28.7%]	28.7	0.1655	0.02	2.01
Pseudomonas_fluorescens_F113	Pseudomonas_sp_Irchel_s3a10	GCF_900187525.1			26.2	[23.9 - 28.7%]	28.7	0.1655	0.02	0.51
Pseudomonas_fluorescens_F113	Pseudomonas_sp_P1_31	GCF_001269815.1			26.2	[23.9 - 28.7%]	28.7	0.1655	0.02	1.8
Pseudomonas_fluorescens_F113	Pseudomonas_sp_SCPG-7	GCF_002156405.1			26.2	[23.9 - 28.7%]	28.7	0.1655	0.02	0.72
Pseudomonas_fluorescens_F113	Pseudomonas_fluorescens_SRM1	GCF_000827755.1			26.2	[23.8 - 28.7%]	28.7	0.1656	0.02	2.37
Pseudomonas_fluorescens_F113	Pseudomonas_sp_B10	GCF_900156235.1			26.2	[23.8 - 28.7%]	28.7	0.1656	0.02	0.77
Pseudomonas_fluorescens_F113	Pseudomonas_sp_ef1	GCF_007293365.1			26.2	[23.8 - 28.7%]	28.7	0.1656	0.02	1.13
Pseudomonas_fluorescens_F113	Pseudomonas_sp_Os17	GCF_001547895.1			26.2	[23.9 - 28.7%]	28.7	0.1656	0.02	2.7
Pseudomonas_fluorescens_F113	Pseudomonas_moraviensis_36B3	GCF_003732785.1			26.2	[23.8 - 28.7%]	28.7	0.1657	0.02	0.63
Pseudomonas_fluorescens_F113	Pseudomonas_fluorescens_PS865	GCF_902498145.1			26.2	[23.8 - 28.6%]	28.6	0.1658	0.02	0.93
Pseudomonas_fluorescens_F113	Pseudomonas_koreensis_3286	GCF_007829275.1			26.2	[23.8 - 28.6%]	28.6	0.1658	0.02	0.52
Pseudomonas_fluorescens_F113	Pseudomonas_sp_LAMO17WK12_I5	GCF_900215165.1			26.1	[23.8 - 28.6%]	28.6	0.1659	0.02	0.46
Pseudomonas_fluorescens_F113	Pseudomonas_fluorescens_ATCC_948_substr_2	GCF_001414295.1			26.1	[23.8 - 28.6%]	28.6	0.166	0.02	0.08
Pseudomonas_fluorescens_F113	Pseudomonas_koreensis_LB-090714	GCF_003205315.1			26.1	[23.8 - 28.6%]	28.6	0.166	0.02	0.84
Pseudomonas_fluorescens_F113	Pseudomonas_koreensis_57B-090624	GCF_003205355.1			26.1	[23.8 - 28.6%]	28.6	0.166	0.02	0.75
Pseudomonas_fluorescens_F113	Pseudomonas_sp_Ant30-3	GCF_000690905.1			26.1	[23.8 - 28.6%]	28.6	0.166	0.02	2.18
Pseudomonas_fluorescens_F113	Pseudomonas_sp_Sample_20	GCF_004307585.1			26.1	[23.8 - 28.6%]	28.6	0.166	0.02	0.8
Pseudomonas_fluorescens_F113	Pseudomonas_sp_Sample_21	GCF_004307525.1			26.1	[23.8 - 28.6%]	28.6	0.166	0.02	0.77
Pseudomonas_fluorescens_F113	Pseudomonas_sp_Sample_23	GCF_004307595.1			26.1	[23.8 - 28.6%]	28.6	0.166	0.02	0.83
Pseudomonas_fluorescens_F113	Pseudomonas_koreensis_UASWS1668	GCF_008693205.1			26.1	[23.8 - 28.6%]	28.6	0.1661	0.02	0.5
Pseudomonas_fluorescens_F113	Pseudomonas_sp_PTA1	GCF_000745605.1			26.1	[23.8 - 28.6%]	28.6	0.1661	0.02	1.06
Pseudomonas_fluorescens_F113	Pseudomonas_fluorescens_N21_4	GCF_004358055.1			26.1	[23.8 - 28.6%]	28.6	0.1662	0.02	0.78
Pseudomonas_fluorescens_F113	Pseudomonas_moraviensis_PM_105	GCF_003936805.1			26.1	[23.8 - 28.6%]	28.6	0.1662	0.02	0.75
Pseudomonas_fluorescens_F113	Pseudomonas_panacis_BS2778	GCF_900104875.1			26.1	[23.8 - 28.6%]	28.6	0.1662	0.02	0.03
Pseudomonas_fluorescens_F113	Pseudomonas_protegens_XY2F4	GCF_004125385.1			26.1	[23.8 - 28.6%]	28.6	0.1662	0.02	2.78
Pseudomonas_fluorescens_F113	Pseudomonas_sp_Irchel_3F6	GCF_900187595.1			26.1	[23.8 - 28.6%]	28.6	0.1662	0.02	0.82
Pseudomonas_fluorescens_F113	Pseudomonas_sp_LAMO17WK12_I6	GCF_900215225.1			26.1	[23.8 - 28.6%]	28.6	0.1662	0.02	0.45
Pseudomonas_fluorescens_F113	Pseudomonas_sp_M7D1	GCF_004801935.1			26.1	[23.8 - 28.6%]	28.6	0.1662	0.02	0.91
Pseudomonas_fluorescens_F113	Pseudomonas_sp_PB103	GCF_009764635.1			26.1	[23.8 - 28.6%]	28.6	0.1662	0.02	1.58
Pseudomonas_fluorescens_F113	Pseudomonas_sp_RIT-PI-o	GCF_001297215.1			26.1	[23.8 - 28.6%]	28.6	0.1662	0.02	0.81
Pseudomonas_fluorescens_F113	Pseudomonas_sp_St29	GCF_001547915.1			26.1	[23.8 - 28.6%]	28.6	0.1662	0.02	2.53
Pseudomonas_fluorescens_F113	Pseudomonas_sp_MWU12-2534b	GCF_002915355.2			26.1	[23.7 - 28.6%]	28.6	0.1663	0.02	2.47
Pseudomonas_fluorescens_F113	Pseudomonas_sp_URIL14HWK12ï€ºI6	GCF_000514195.1			26.1	[23.7 - 28.6%]	28.6	0.1663	0.02	0.78
Pseudomonas_fluorescens_F113	Pseudomonas_baetica_LMG_25716_T	GCF_002813455.1			26.1	[23.7 - 28.6%]	28.6	0.1664	0.02	2.03
Pseudomonas_fluorescens_F113	Pseudomonas_fluorescens_H16	GCF_000802985.1			26.1	[23.7 - 28.6%]	28.6	0.1664	0.02	1.64
Pseudomonas_fluorescens_F113	Pseudomonas_granadensis_LMG_27940_T	GCF_900105485.1			26.1	[23.7 - 28.6%]	28.6	0.1664	0.02	0.63
Pseudomonas_fluorescens_F113	Pseudomonas_koreensis_JV222	GCF_009829275.1			26.1	[23.7 - 28.6%]	28.6	0.1664	0.02	0.59
Pseudomonas_fluorescens_F113	Pseudomonas_sp_Leaf434	GCF_001425545.1			26.1	[23.7 - 28.6%]	28.6	0.1664	0.02	0.7
Pseudomonas_fluorescens_F113	Pseudomonas_baetica_a390_T	GCF_003031005.1			26.1	[23.7 - 28.5%]	28.5	0.1665	0.02	2.01
Pseudomonas_fluorescens_F113	Pseudomonas_fluorescens_MEP34	GCF_000834545.1			26.1	[23.7 - 28.5%]	28.5	0.1665	0.02	0.54
Pseudomonas_fluorescens_F113	Pseudomonas_fluorescens_28B5	GCF_003732425.1			26.1	[23.7 - 28.5%]	28.5	0.1665	0.02	1.35
Pseudomonas_fluorescens_F113	Pseudomonas_moraviensis_UCD-KL30	GCF_001896125.1			26.1	[23.7 - 28.5%]	28.5	0.1665	0.02	0.92
Pseudomonas_fluorescens_F113	Pseudomonas_veronii_VI4T1	GCF_002029325.1			26.1	[23.7 - 28.5%]	28.5	0.1665	0.02	0.24
Pseudomonas_fluorescens_F113	Pseudomonas_fluorescens_AU11706	GCF_001020715.1			26	[23.7 - 28.5%]	28.5	0.1666	0.02	2.12
Pseudomonas_fluorescens_F113	Pseudomonas_fluorescens_PS876	GCF_902498115.1			26	[23.7 - 28.5%]	28.5	0.1666	0.02	1.59
Pseudomonas_fluorescens_F113	Pseudomonas_fluorescens_PS847	GCF_902498125.1			26	[23.7 - 28.5%]	28.5	0.1666	0.02	0.98
Pseudomonas_fluorescens_F113	Pseudomonas_protegens_BNJ-SS-45	GCF_003057655.1			26	[23.7 - 28.5%]	28.5	0.1666	0.02	2.56
Pseudomonas_fluorescens_F113	Pseudomonas_sp_CFBP13508	GCF_005233515.1			26	[23.7 - 28.5%]	28.5	0.1666	0.02	0.77
Pseudomonas_fluorescens_F113	Pseudomonas_sp_GM24	GCF_000282235.1			26	[23.7 - 28.5%]	28.5	0.1666	0.02	1.64
Pseudomonas_fluorescens_F113	Pseudomonas_sp_GM80	GCF_000282515.1			26	[23.7 - 28.5%]	28.5	0.1666	0.02	1.55
Pseudomonas_fluorescens_F113	Pseudomonas_sp_PH1b	GCF_000633395.1			26	[23.7 - 28.5%]	28.5	0.1666	0.02	2.15
Pseudomonas_fluorescens_F113	Pseudomonas_fluorescens_PS906	GCF_902498165.1			26	[23.7 - 28.5%]	28.5	0.1667	0.02	1.76
Pseudomonas_fluorescens_F113	Pseudomonas_fluorescens_PS941	GCF_902498215.1			26	[23.7 - 28.5%]	28.5	0.1667	0.02	1.65
Pseudomonas_fluorescens_F113	Pseudomonas_protegens_pf5	GCF_008807675.1			26	[23.7 - 28.5%]	28.5	0.1667	0.02	2.52
Pseudomonas_fluorescens_F113	Pseudomonas_sp_Sample_14	GCF_004307515.1			26	[23.7 - 28.5%]	28.5	0.1667	0.02	0.68
Pseudomonas_fluorescens_F113	Pseudomonas_fluorescens_HKI0770	GCF_001648775.1			26	[23.7 - 28.5%]	28.5	0.1668	0.02	1.33
Pseudomonas_fluorescens_F113	Pseudomonas_protegens_H78	GCF_002006545.1			26	[23.7 - 28.5%]	28.5	0.1668	0.02	2.62
Pseudomonas_fluorescens_F113	Pseudomonas_protegens_FDAARGOS_307	GCF_002208745.2			26	[23.7 - 28.5%]	28.5	0.1668	0.02	2.52
Pseudomonas_fluorescens_F113	Pseudomonas_protegens_pf5-k3	GCF_008807695.1			26	[23.7 - 28.5%]	28.5	0.1668	0.02	2.52
Pseudomonas_fluorescens_F113	Pseudomonas_protegens_pf5-k2	GCF_008807715.1			26	[23.7 - 28.5%]	28.5	0.1668	0.02	2.52
Pseudomonas_fluorescens_F113	Pseudomonas_protegens_SN15-2	GCF_009745915.1			26	[23.7 - 28.5%]	28.5	0.1668	0.02	2.52
Pseudomonas_fluorescens_F113	Pseudomonas_protegens_CHA0__T	GCF_900560965.1			26	[23.7 - 28.5%]	28.5	0.1668	0.02	2.61
Pseudomonas_fluorescens_F113	Pseudomonas_protegens_Pf-5_	GCF_000012265.1			26	[23.7 - 28.5%]	28.5	0.1668	0.02	2.52
Pseudomonas_fluorescens_F113	Pseudomonas_helmanticensis_BIGb0525	GCF_004365765.1			26	[23.7 - 28.5%]	28.5	0.1669	0.02	1.72
Pseudomonas_fluorescens_F113	Pseudomonas_protegens_GW456-12-1-14-LB1	GCF_002901745.1			26	[23.7 - 28.5%]	28.5	0.1669	0.02	2.6
Pseudomonas_fluorescens_F113	Pseudomonas_protegens_Darke	GCF_003731955.1			26	[23.7 - 28.5%]	28.5	0.1669	0.02	2.73
Pseudomonas_fluorescens_F113	Pseudomonas_sp_GV091	GCF_003053805.1			26	[23.7 - 28.5%]	28.5	0.1669	0.02	1.56
Pseudomonas_fluorescens_F113	Pseudomonas_batumici_UCM_B-321_T	GCF_000820515.1			26	[23.6 - 28.5%]	28.5	0.167	0.02	1.01
Pseudomonas_fluorescens_F113	Pseudomonas_fluorescens_24D3	GCF_003732745.1			26	[23.6 - 28.5%]	28.5	0.167	0.02	1.78
Pseudomonas_fluorescens_F113	Pseudomonas_jessenii_E2333	GCF_003353505.1			26	[23.6 - 28.5%]	28.5	0.167	0.02	1.96
Pseudomonas_fluorescens_F113	Pseudomonas_protegens_Cab57_	GCF_000828695.1			26	[23.6 - 28.5%]	28.5	0.167	0.02	2.55
Pseudomonas_fluorescens_F113	Pseudomonas_sp_18058	GCF_902706155.1			26	[23.6 - 28.5%]	28.5	0.167	0.02	1.89
Pseudomonas_fluorescens_F113	Pseudomonas_sp_GM16	GCF_000282155.1			26	[23.7 - 28.5%]	28.5	0.167	0.02	1.63
Pseudomonas_fluorescens_F113	Pseudomonas_sp_LH1G9	GCF_002949975.1			26	[23.7 - 28.5%]	28.5	0.167	0.02	0.25
Pseudomonas_fluorescens_F113	Pseudomonas_sp_S49	GCF_009866785.1			26	[23.7 - 28.5%]	28.5	0.167	0.02	1.58
Pseudomonas_fluorescens_F113	Pseudomonas_protegens_K94_41	GCF_001269485.1			26	[23.6 - 28.5%]	28.5	0.1671	0.02	2.5
Pseudomonas_fluorescens_F113	Pseudomonas_sp_R84	GCF_009834515.1			26	[23.6 - 28.5%]	28.5	0.1671	0.02	1.73
Pseudomonas_fluorescens_F113	Pseudomonas_sp_ok266	GCF_900110195.1			26	[23.6 - 28.4%]	28.4	0.1672	0.02	1.55
Pseudomonas_fluorescens_F113	Pseudomonas_sp_PB106	GCF_009764645.1			26	[23.6 - 28.4%]	28.4	0.1672	0.02	1.37
Pseudomonas_fluorescens_F113	Pseudomonas_sp_RU47	GCF_004011755.1			26	[23.6 - 28.4%]	28.4	0.1672	0.02	1.6
Pseudomonas_fluorescens_F113	Pseudomonas_sp_Z003-0_4C_8344-21	GCF_900104975.1			26	[23.6 - 28.4%]	28.4	0.1672	0.02	0.8
Pseudomonas_fluorescens_F113	Pseudomonas_chlororaphis_EA105	GCF_000783395.1			25.9	[23.6 - 28.4%]	28.4	0.1673	0.02	1.58
Pseudomonas_fluorescens_F113	Pseudomonas_fluorescens_AU11114	GCF_001020875.1			25.9	[23.6 - 28.4%]	28.4	0.1673	0.02	1.97
Pseudomonas_fluorescens_F113	Pseudomonas_marginalis_BS2952	GCF_900105325.1			25.9	[23.6 - 28.4%]	28.4	0.1673	0.02	0.23
Pseudomonas_fluorescens_F113	Pseudomonas_protegens_AU13852	GCF_001020815.1			25.9	[23.6 - 28.4%]	28.4	0.1673	0.02	2.51
Pseudomonas_fluorescens_F113	Pseudomonas_protegens_PA14	GCF_001906615.1			25.9	[23.6 - 28.4%]	28.4	0.1673	0.02	2.66
Pseudomonas_fluorescens_F113	Pseudomonas_protegens_FD6	GCF_003363755.1			25.9	[23.6 - 28.4%]	28.4	0.1673	0.02	1.71
Pseudomonas_fluorescens_F113	Pseudomonas_protegens_14B2	GCF_003732485.1			25.9	[23.6 - 28.4%]	28.4	0.1673	0.02	1.33
Pseudomonas_fluorescens_F113	Pseudomonas_sp_MPR-ANC1	GCF_002901475.1			25.9	[23.6 - 28.4%]	28.4	0.1673	0.02	1.5
Pseudomonas_fluorescens_F113	Pseudomonas_sp_NFPP22	GCF_003004465.1			25.9	[23.6 - 28.4%]	28.4	0.1673	0.02	2.66
Pseudomonas_fluorescens_F113	Pseudomonas_veronii_A-6-5	GCF_003970115.1			25.9	[23.6 - 28.4%]	28.4	0.1673	0.02	0.05
Pseudomonas_fluorescens_F113	Pseudomonas_fluorescens_HKI0874	GCF_005938625.1			25.9	[23.6 - 28.4%]	28.4	0.1674	0.02	1.85
Pseudomonas_fluorescens_F113	Pseudomonas_fluorescens_PS655	GCF_902497745.1			25.9	[23.6 - 28.4%]	28.4	0.1674	0.02	1.88
Pseudomonas_fluorescens_F113	Pseudomonas_protegens_AU20219	GCF_001021695.1			25.9	[23.6 - 28.4%]	28.4	0.1674	0.02	2.05
Pseudomonas_fluorescens_F113	Pseudomonas_protegens_BRIP	GCF_001269495.1			25.9	[23.6 - 28.4%]	28.4	0.1674	0.02	2.6
Pseudomonas_fluorescens_F113	Pseudomonas_protegens_PA11	GCF_001906625.1			25.9	[23.6 - 28.4%]	28.4	0.1674	0.02	2.66
Pseudomonas_fluorescens_F113	Pseudomonas_protegens_3295	GCF_007829775.1			25.9	[23.6 - 28.4%]	28.4	0.1674	0.02	2.62
Pseudomonas_fluorescens_F113	Pseudomonas_sp_Irchel_s3h9	GCF_900187475.1			25.9	[23.6 - 28.4%]	28.4	0.1674	0.02	1.69
Pseudomonas_fluorescens_F113	Pseudomonas_sp_TKO14	GCF_003225705.1			25.9	[23.6 - 28.4%]	28.4	0.1674	0.02	2.35
Pseudomonas_fluorescens_F113	Pseudomonas_sp_TKO26	GCF_003225665.1			25.9	[23.6 - 28.4%]	28.4	0.1674	0.02	2.34
Pseudomonas_fluorescens_F113	Pseudomonas_sp_TKO29	GCF_003225735.1			25.9	[23.6 - 28.4%]	28.4	0.1674	0.02	2.34
Pseudomonas_fluorescens_F113	Pseudomonas_sp_TKO30	GCF_003225695.1			25.9	[23.6 - 28.4%]	28.4	0.1674	0.02	2.34
Pseudomonas_fluorescens_F113	Pseudomonas_fluorescens_PS619	GCF_902497615.1			25.9	[23.6 - 28.4%]	28.4	0.1675	0.01	1.92
Pseudomonas_fluorescens_F113	Pseudomonas_gessardii_BS2982	GCF_900101185.1			25.9	[23.6 - 28.4%]	28.4	0.1675	0.02	0.48
Pseudomonas_fluorescens_F113	Pseudomonas_panacis_UKR2	GCF_008632295.1			25.9	[23.6 - 28.4%]	28.4	0.1675	0.02	0.6
Pseudomonas_fluorescens_F113	Pseudomonas_protegens_PF	GCF_001269465.1			25.9	[23.6 - 28.4%]	28.4	0.1675	0.01	2.53
Pseudomonas_fluorescens_F113	Pseudomonas_protegens_PA19	GCF_001906605.1			25.9	[23.6 - 28.4%]	28.4	0.1675	0.01	2.66
Pseudomonas_fluorescens_F113	Pseudomonas_protegens_1B1	GCF_003731905.1			25.9	[23.6 - 28.4%]	28.4	0.1675	0.01	2.73
Pseudomonas_fluorescens_F113	Pseudomonas_protegens_1C5	GCF_003731925.1			25.9	[23.6 - 28.4%]	28.4	0.1675	0.01	2.58
Pseudomonas_fluorescens_F113	Pseudomonas_sp_Irchel_3H7	GCF_900187605.1			25.9	[23.6 - 28.4%]	28.4	0.1675	0.01	1.75
Pseudomonas_fluorescens_F113	Pseudomonas_veronii_R02	GCF_002028325.1			25.9	[23.6 - 28.4%]	28.4	0.1675	0.02	0.28
Pseudomonas_fluorescens_F113	Pseudomonas_fluorescens_SF39a	GCF_000817895.1			25.9	[23.6 - 28.4%]	28.4	0.1676	0.01	0.8
Pseudomonas_fluorescens_F113	Pseudomonas_fluorescens_NCTC9428	GCF_900636825.1			25.9	[23.6 - 28.4%]	28.4	0.1676	0.01	1.82
Pseudomonas_fluorescens_F113	Pseudomonas_fluorescens_PS624	GCF_902497605.1			25.9	[23.6 - 28.4%]	28.4	0.1676	0.01	1.65
Pseudomonas_fluorescens_F113	Pseudomonas_koreensis_CI12	GCF_002003425.1			25.9	[23.6 - 28.4%]	28.4	0.1676	0.01	1.61
Pseudomonas_fluorescens_F113	Pseudomonas_protegens_PA26	GCF_001682945.1			25.9	[23.6 - 28.4%]	28.4	0.1676	0.01	2.66
Pseudomonas_fluorescens_F113	Pseudomonas_protegens_MB-090624	GCF_003205455.1			25.9	[23.6 - 28.4%]	28.4	0.1676	0.01	1.43
Pseudomonas_fluorescens_F113	Pseudomonas_protegens_CHA0-GFP	GCF_003666515.1			25.9	[23.6 - 28.4%]	28.4	0.1676	0.01	2.64
Pseudomonas_fluorescens_F113	Pseudomonas_protegens_APC_3760	GCF_009897645.1			25.9	[23.6 - 28.4%]	28.4	0.1676	0.01	2.62
Pseudomonas_fluorescens_F113	Pseudomonas_sp_Choline-02u-1	GCF_002836515.1			25.9	[23.6 - 28.4%]	28.4	0.1676	0.01	1.08
Pseudomonas_fluorescens_F113	Pseudomonas_sp_NFPP05	GCF_900114815.1			25.9	[23.6 - 28.4%]	28.4	0.1676	0.01	2.56
Pseudomonas_fluorescens_F113	Pseudomonas_sp_NFPP09	GCF_900119575.1			25.9	[23.6 - 28.4%]	28.4	0.1676	0.01	2.61
Pseudomonas_fluorescens_F113	Pseudomonas_sp_NFPP12	GCF_900103205.1			25.9	[23.6 - 28.4%]	28.4	0.1676	0.01	2.56
Pseudomonas_fluorescens_F113	Pseudomonas_sp_NFPP19	GCF_900110785.1			25.9	[23.6 - 28.4%]	28.4	0.1676	0.01	2.67
Pseudomonas_fluorescens_F113	Pseudomonas_fluorescens_2F9	GCF_003732755.1			25.9	[23.5 - 28.4%]	28.4	0.1677	0.01	1.63
Pseudomonas_fluorescens_F113	Pseudomonas_protegens_PGNR1	GCF_001269475.1			25.9	[23.6 - 28.4%]	28.4	0.1677	0.01	2.64
Pseudomonas_fluorescens_F113	Pseudomonas_protegens_PA12	GCF_001682935.1			25.9	[23.6 - 28.4%]	28.4	0.1677	0.01	2.66
Pseudomonas_fluorescens_F113	Pseudomonas_protegens_PA25	GCF_001904985.1			25.9	[23.5 - 28.4%]	28.4	0.1677	0.01	2.66
Pseudomonas_fluorescens_F113	Pseudomonas_protegens_Wayne	GCF_003732085.1			25.9	[23.6 - 28.4%]	28.4	0.1677	0.01	2.62
Pseudomonas_fluorescens_F113	Pseudomonas_sp_Irchel_s3a12	GCF_900187485.1			25.9	[23.6 - 28.4%]	28.4	0.1677	0.01	1.69
Pseudomonas_fluorescens_F113	Pseudomonas_sp_NFPP08	GCF_900113795.1			25.9	[23.6 - 28.4%]	28.4	0.1677	0.01	2.6
Pseudomonas_fluorescens_F113	Pseudomonas_sp_S5D5	GCF_003013355.1			25.9	[23.5 - 28.4%]	28.4	0.1677	0.01	0.86
Pseudomonas_fluorescens_F113	Pseudomonas_protegens_Clinton	GCF_003731945.1			25.9	[23.5 - 28.4%]	28.4	0.1678	0.01	2.63
Pseudomonas_fluorescens_F113	Pseudomonas_sp_Irchel_3E19	GCF_900187585.1			25.9	[23.5 - 28.4%]	28.4	0.1678	0.01	1.65
Pseudomonas_fluorescens_F113	Pseudomonas_sp_LG1D9	GCF_002949995.1			25.9	[23.5 - 28.4%]	28.4	0.1678	0.01	0.3
Pseudomonas_fluorescens_F113	Pseudomonas_sp_NFPP10	GCF_900109535.1			25.9	[23.5 - 28.4%]	28.4	0.1678	0.01	2.6
Pseudomonas_fluorescens_F113	Pseudomonas_sp_NFPP15	GCF_900103335.1			25.9	[23.5 - 28.4%]	28.4	0.1678	0.01	2.72
Pseudomonas_fluorescens_F113	Pseudomonas_veronii_DSM_11331_T	GCF_001439695.1			25.9	[23.5 - 28.4%]	28.4	0.1678	0.01	0.06
Pseudomonas_fluorescens_F113	Pseudomonas_protegens_BIGb0404	GCF_003751575.1			25.9	[23.5 - 28.3%]	28.3	0.1679	0.01	2.68
Pseudomonas_fluorescens_F113	Pseudomonas_protegens_PF-1	GCF_005887595.1			25.9	[23.5 - 28.3%]	28.3	0.1679	0.01	2.56
Pseudomonas_fluorescens_F113	Pseudomonas_sp_NFPP14	GCF_900119635.1			25.9	[23.5 - 28.3%]	28.3	0.1679	0.01	2.69
Pseudomonas_fluorescens_F113	Pseudomonas_sp_NFPP16	GCF_900119675.1			25.9	[23.5 - 28.3%]	28.3	0.1679	0.01	2.69
Pseudomonas_fluorescens_F113	Pseudomonas_sp_NFPP17	GCF_900102935.1			25.9	[23.5 - 28.3%]	28.3	0.1679	0.01	2.69
Pseudomonas_fluorescens_F113	Pseudomonas_sp_NFPP18	GCF_900109335.1			25.9	[23.5 - 28.3%]	28.3	0.1679	0.01	2.69
Pseudomonas_fluorescens_F113	Pseudomonas_sp_NFPP25	GCF_900116505.1			25.9	[23.5 - 28.3%]	28.3	0.1679	0.01	2.69
Pseudomonas_fluorescens_F113	Pseudomonas_protegens_AS15	GCF_002899905.1			25.8	[23.5 - 28.3%]	28.3	0.168	0.01	2.74
Pseudomonas_fluorescens_F113	Pseudomonas_protegens_JUb28	GCF_003752305.1			25.8	[23.5 - 28.3%]	28.3	0.168	0.01	2.68
Pseudomonas_fluorescens_F113	Pseudomonas_sp_NFPP13	GCF_900111855.1			25.8	[23.5 - 28.3%]	28.3	0.168	0.01	2.69
Pseudomonas_fluorescens_F113	Pseudomonas_brenneri_DSM_15294	GCF_900105815.1			25.8	[23.5 - 28.3%]	28.3	0.1681	0.01	0.64
Pseudomonas_fluorescens_F113	Pseudomonas_fluorescens_NCTC3756	GCF_900455485.1			25.8	[23.5 - 28.3%]	28.3	0.1681	0.01	0.09
Pseudomonas_fluorescens_F113	Pseudomonas_sp_OV221	GCF_003391605.1			25.8	[23.5 - 28.3%]	28.3	0.1681	0.01	1.52
Pseudomonas_fluorescens_F113	Pseudomonas_fluorescens_SIK_W1	GCF_003612935.1			25.8	[23.5 - 28.3%]	28.3	0.1682	0.01	0.89
Pseudomonas_fluorescens_F113	Pseudomonas_fluorescens_PS947	GCF_902498275.1			25.8	[23.5 - 28.3%]	28.3	0.1682	0.01	1.73
Pseudomonas_fluorescens_F113	Pseudomonas_koreensis_AB36	GCF_004152965.1			25.8	[23.5 - 28.3%]	28.3	0.1682	0.01	0.69
Pseudomonas_fluorescens_F113	Pseudomonas_extremaustralis_DSM_17835_T	GCF_900102035.1			25.8	[23.5 - 28.3%]	28.3	0.1683	0.01	0.18
Pseudomonas_fluorescens_F113	Pseudomonas_fluorescens_NZ011	GCF_000276585.1			25.8	[23.5 - 28.3%]	28.3	0.1683	0.01	2.29
Pseudomonas_fluorescens_F113	Pseudomonas_lactis_UKR1	GCF_008632325.1			25.8	[23.5 - 28.3%]	28.3	0.1683	0.01	0.9
Pseudomonas_fluorescens_F113	Pseudomonas_protegens_MB-090714	GCF_003205275.1			25.8	[23.5 - 28.3%]	28.3	0.1683	0.01	1.59
Pseudomonas_fluorescens_F113	Pseudomonas_sp_DTU12_1	GCF_009873475.1			25.8	[23.5 - 28.3%]	28.3	0.1683	0.01	0.11
Pseudomonas_fluorescens_F113	Pseudomonas_sp_Irchel_s3f10	GCF_900187515.1			25.8	[23.5 - 28.3%]	28.3	0.1683	0.01	1.64
Pseudomonas_fluorescens_F113	Pseudomonas_sp_MYb2	GCF_002979955.1			25.8	[23.5 - 28.3%]	28.3	0.1683	0.01	1.45
Pseudomonas_fluorescens_F113	Pseudomonas_veronii_1YdBTEX2_	GCF_000350565.1			25.8	[23.5 - 28.3%]	28.3	0.1683	0.01	0.13
Pseudomonas_fluorescens_F113	Pseudomonas_sp_MYb3	GCF_002979735.1			25.8	[23.5 - 28.3%]	28.3	0.1684	0.01	1.45
Pseudomonas_fluorescens_F113	Pseudomonas_sp_OV657	GCF_003386585.1			25.8	[23.5 - 28.3%]	28.3	0.1684	0.01	1.61
Pseudomonas_fluorescens_F113	Pseudomonas_sp_SXM-1	GCF_004379315.1			25.8	[23.4 - 28.3%]	28.3	0.1684	0.01	0
Pseudomonas_fluorescens_F113	Pseudomonas_fluorescens_PF08	GCF_003626995.1			25.8	[23.4 - 28.3%]	28.3	0.1685	0.01	0.11
Pseudomonas_fluorescens_F113	Pseudomonas_fluorescens_PS896	GCF_902498085.1			25.8	[23.4 - 28.3%]	28.3	0.1685	0.01	1.49
Pseudomonas_fluorescens_F113	Pseudomonas_koreensis_CFBP13504	GCF_005233505.1			25.8	[23.4 - 28.3%]	28.3	0.1685	0.01	1.6
Pseudomonas_fluorescens_F113	Pseudomonas_protegens_11	GCF_002891565.1			25.8	[23.4 - 28.3%]	28.3	0.1685	0.01	1.19
Pseudomonas_fluorescens_F113	Pseudomonas_proteolytica_BS2985	GCF_900105955.1			25.8	[23.4 - 28.3%]	28.3	0.1685	0.01	0.45
Pseudomonas_fluorescens_F113	Pseudomonas_sp_GP01-A14	GCF_002881785.1			25.8	[23.4 - 28.3%]	28.3	0.1685	0.01	0.09
Pseudomonas_fluorescens_F113	Pseudomonas_fluorescens_36G2	GCF_003732405.1			25.8	[23.4 - 28.2%]	28.2	0.1686	0.01	1.59
Pseudomonas_fluorescens_F113	Pseudomonas_fluorescens_PS681	GCF_902497675.1			25.8	[23.4 - 28.2%]	28.2	0.1686	0.01	1.65
Pseudomonas_fluorescens_F113	Pseudomonas_jessenii_LBp-160603	GCF_003205375.1			25.8	[23.4 - 28.2%]	28.2	0.1686	0.01	1.7
Pseudomonas_fluorescens_F113	Pseudomonas_protegens_4	GCF_002891555.1			25.8	[23.4 - 28.2%]	28.2	0.1686	0.01	1.74
Pseudomonas_fluorescens_F113	Pseudomonas_sp_S1E40	GCF_001702265.1			25.8	[23.4 - 28.2%]	28.2	0.1686	0.01	0.85
Pseudomonas_fluorescens_F113	Pseudomonas_sp_S1E44	GCF_003031665.1			25.8	[23.4 - 28.2%]	28.2	0.1686	0.01	0.85
Pseudomonas_fluorescens_F113	Pseudomonas_sp_S3E12	GCF_001702295.1			25.8	[23.4 - 28.2%]	28.2	0.1686	0.01	0.15
Pseudomonas_fluorescens_F113	Pseudomonas_azotoformans_P45A	GCF_006547025.1			25.7	[23.4 - 28.2%]	28.2	0.1687	0.01	0.3
Pseudomonas_fluorescens_F113	Pseudomonas_fluorescens_Ps_40	GCF_001542725.1			25.7	[23.4 - 28.2%]	28.2	0.1687	0.01	1.23
Pseudomonas_fluorescens_F113	Pseudomonas_sp_1_R_17	GCF_900067035.1			25.7	[23.4 - 28.2%]	28.2	0.1687	0.01	0.13
Pseudomonas_fluorescens_F113	Pseudomonas_sp_25_R_14	GCF_900004755.1			25.7	[23.4 - 28.2%]	28.2	0.1687	0.01	0.6
Pseudomonas_fluorescens_F113	Pseudomonas_sp_8_R_14	GCF_900005955.1			25.7	[23.4 - 28.2%]	28.2	0.1687	0.01	0.1
Pseudomonas_fluorescens_F113	Pseudomonas_veronii_Pvy	GCF_004919535.2			25.7	[23.4 - 28.2%]	28.2	0.1687	0.01	0.1
Pseudomonas_fluorescens_F113	Pseudomonas_fluorescens_PS925	GCF_902498235.1			25.7	[23.4 - 28.2%]	28.2	0.1688	0.01	1.98
Pseudomonas_fluorescens_F113	Pseudomonas_gessardii_DSM_17152_T	GCF_900625085.1			25.7	[23.4 - 28.2%]	28.2	0.1688	0.01	0.39
Pseudomonas_fluorescens_F113	Pseudomonas_gingeri_NCPPB_3146	GCF_002895165.1			25.7	[23.4 - 28.2%]	28.2	0.1688	0.01	1.85
Pseudomonas_fluorescens_F113	Pseudomonas_sp_Eur1_9_41	GCF_000744215.1			25.7	[23.4 - 28.2%]	28.2	0.1688	0.01	0.82
Pseudomonas_fluorescens_F113	Pseudomonas_sp_RIT-PI-r	GCF_001297015.1			25.7	[23.4 - 28.2%]	28.2	0.1688	0.01	1.51
Pseudomonas_fluorescens_F113	Pseudomonas_brenneri_RGCB_108	GCF_001641345.1			25.7	[23.4 - 28.2%]	28.2	0.1689	0.01	0.11
Pseudomonas_fluorescens_F113	Pseudomonas_protegens_12H11	GCF_003731825.1			25.7	[23.4 - 28.2%]	28.2	0.1689	0.01	1.47
Pseudomonas_fluorescens_F113	Pseudomonas_protegens_38G2	GCF_003731885.1			25.7	[23.4 - 28.2%]	28.2	0.1689	0.01	1.47
Pseudomonas_fluorescens_F113	Pseudomonas_sp_ARP3	GCF_001029595.1			25.7	[23.4 - 28.2%]	28.2	0.1689	0.01	0.47
Pseudomonas_fluorescens_F113	Pseudomonas_sp_GP01-A11	GCF_002882805.1			25.7	[23.4 - 28.2%]	28.2	0.1689	0.01	0.09
Pseudomonas_fluorescens_F113	Pseudomonas_sp_GP01-A13	GCF_002881755.1			25.7	[23.4 - 28.2%]	28.2	0.1689	0.01	0.08
Pseudomonas_fluorescens_F113	Pseudomonas_sp_R1-43-08	GCF_003852255.1			25.7	[23.4 - 28.2%]	28.2	0.1689	0.01	0.2
Pseudomonas_fluorescens_F113	Pseudomonas_marginalis_DSM_13124_T	GCF_007858155.1			25.7	[23.4 - 28.2%]	28.2	0.169	0.01	0.16
Pseudomonas_fluorescens_F113	Pseudomonas_panacis_PgKB35	GCF_008692035.1			25.7	[23.4 - 28.2%]	28.2	0.169	0.01	0.23
Pseudomonas_fluorescens_F113	Pseudomonas_protegens_15H3	GCF_003731865.1			25.7	[23.4 - 28.2%]	28.2	0.169	0.01	1.47
Pseudomonas_fluorescens_F113	Pseudomonas_sp_34_E_7	GCF_900005715.1			25.7	[23.4 - 28.2%]	28.2	0.169	0.01	0.35
Pseudomonas_fluorescens_F113	Pseudomonas_sp_GP01-A5	GCF_002882735.1			25.7	[23.4 - 28.2%]	28.2	0.169	0.01	0.1
Pseudomonas_fluorescens_F113	Pseudomonas_sp_GP01-A8	GCF_002881675.1			25.7	[23.4 - 28.2%]	28.2	0.169	0.01	0.08
Pseudomonas_fluorescens_F113	Pseudomonas_fluorescens_PS684	GCF_902497795.1			25.7	[23.4 - 28.2%]	28.2	0.1691	0.01	1.65
Pseudomonas_fluorescens_F113	Pseudomonas_sp_R11-23-07	GCF_003852295.1			25.7	[23.4 - 28.2%]	28.2	0.1691	0.01	0.21
Pseudomonas_fluorescens_F113	Pseudomonas_brenneri_CCUG_51514	GCF_008386555.1			25.7	[23.3 - 28.2%]	28.2	0.1692	0.01	0.6
Pseudomonas_fluorescens_F113	Pseudomonas_fluorescens_ICMP_3636	GCF_003700185.1			25.7	[23.3 - 28.2%]	28.2	0.1692	0.01	0.15
Pseudomonas_fluorescens_F113	Pseudomonas_sp_FH4	GCF_000510915.2			25.7	[23.3 - 28.2%]	28.2	0.1692	0.01	0.69
Pseudomonas_fluorescens_F113	Pseudomonas_sp_GV105	GCF_003058185.1			25.7	[23.3 - 28.2%]	28.2	0.1692	0.01	0.41
Pseudomonas_fluorescens_F113	Pseudomonas_sp_NC02	GCF_002874965.1			25.7	[23.3 - 28.2%]	28.2	0.1692	0.01	0.27
Pseudomonas_fluorescens_F113	Pseudomonas_sp_WP001	GCF_002911525.1			25.7	[23.3 - 28.2%]	28.2	0.1692	0.01	0.24
Pseudomonas_fluorescens_F113	Pseudomonas_veronii_1YB2_	GCF_000982395.1			25.7	[23.3 - 28.2%]	28.2	0.1692	0.01	0.48
Pseudomonas_fluorescens_F113	Pseudomonas_sp_Fl5BN2	GCF_009908205.1			25.7	[23.3 - 28.1%]	28.1	0.1693	0.01	0.74
Pseudomonas_fluorescens_F113	Pseudomonas_sp_FW215-L2	GCF_002882795.1			25.7	[23.3 - 28.1%]	28.1	0.1693	0.01	0.08
Pseudomonas_fluorescens_F113	Pseudomonas_sp_GP01-A3	GCF_002881815.1			25.7	[23.3 - 28.1%]	28.1	0.1693	0.01	0.27
Pseudomonas_fluorescens_F113	Pseudomonas_sp_GP01-A4	GCF_002881845.1			25.7	[23.3 - 28.1%]	28.1	0.1693	0.01	0.17
Pseudomonas_fluorescens_F113	Pseudomonas_sp_GP01-A9	GCF_002881645.1			25.7	[23.3 - 28.1%]	28.1	0.1693	0.01	0.06
Pseudomonas_fluorescens_F113	Pseudomonas_sp_GV058	GCF_003217435.1			25.7	[23.3 - 28.1%]	28.1	0.1693	0.01	0.41
Pseudomonas_fluorescens_F113	Pseudomonas_sp_GV062	GCF_003387435.1			25.7	[23.3 - 28.1%]	28.1	0.1693	0.01	0.41
Pseudomonas_fluorescens_F113	Pseudomonas_sp_GV077	GCF_004345935.1			25.7	[23.3 - 28.1%]	28.1	0.1693	0.01	0.41
Pseudomonas_fluorescens_F113	Pseudomonas_sp_GV082	GCF_003385095.1			25.7	[23.3 - 28.1%]	28.1	0.1693	0.01	0.41
Pseudomonas_fluorescens_F113	Pseudomonas_sp_GV086	GCF_003387515.1			25.7	[23.3 - 28.1%]	28.1	0.1693	0.01	0.41
Pseudomonas_fluorescens_F113	Pseudomonas_sp_GV101	GCF_003387555.1			25.7	[23.3 - 28.2%]	28.2	0.1693	0.01	0.41
Pseudomonas_fluorescens_F113	Pseudomonas_brenneri_BIGb0273	GCF_004363635.1			25.7	[23.3 - 28.1%]	28.1	0.1694	0.01	0.01
Pseudomonas_fluorescens_F113	Pseudomonas_fluorescens_GcM5-1A	GCF_001444295.1			25.6	[23.3 - 28.1%]	28.1	0.1694	0.01	0.27
Pseudomonas_fluorescens_F113	Pseudomonas_orientalis_8B	GCF_003852045.1			25.6	[23.3 - 28.1%]	28.1	0.1694	0.01	0.14
Pseudomonas_fluorescens_F113	Pseudomonas_sp_CFBP13509	GCF_005233485.1			25.6	[23.3 - 28.1%]	28.1	0.1694	0.01	0.14
Pseudomonas_fluorescens_F113	Pseudomonas_sp_GP01-A1	GCF_002882775.1			25.6	[23.3 - 28.1%]	28.1	0.1694	0.01	0.09
Pseudomonas_fluorescens_F113	Pseudomonas_sp_GP01-A15	GCF_002882705.1			25.6	[23.3 - 28.1%]	28.1	0.1694	0.01	0.09
Pseudomonas_fluorescens_F113	Pseudomonas_sp_GP01-A6	GCF_002881835.1			25.6	[23.3 - 28.1%]	28.1	0.1694	0.01	0.08
Pseudomonas_fluorescens_F113	Pseudomonas_sp_LAMO17WK12ï€ºI1	GCF_900177315.1			25.6	[23.3 - 28.1%]	28.1	0.1694	0.01	0.25
Pseudomonas_fluorescens_F113	Pseudomonas_sp_R4-34-07	GCF_003852375.1			25.6	[23.3 - 28.1%]	28.1	0.1694	0.01	0.4
Pseudomonas_fluorescens_F113	Pseudomonas_veronii_RZ	GCF_004015785.1			25.7	[23.3 - 28.1%]	28.1	0.1694	0.01	0.51
Pseudomonas_fluorescens_F113	Pseudomonas_yamanorum_LMG_27247_T	GCF_900105735.1			25.6	[23.3 - 28.1%]	28.1	0.1694	0.01	0.45
Pseudomonas_fluorescens_F113	Pseudomonas_orientalis_R2-66-08W	GCF_003851605.1			25.6	[23.3 - 28.1%]	28.1	0.1695	0.01	0.13
Pseudomonas_fluorescens_F113	Pseudomonas_poae_A2-S9	GCF_002563725.1			25.6	[23.3 - 28.1%]	28.1	0.1695	0.01	0.51
Pseudomonas_fluorescens_F113	Pseudomonas_sp_44_R_15	GCF_900004965.1			25.6	[23.3 - 28.1%]	28.1	0.1695	0.01	0.26
Pseudomonas_fluorescens_F113	Pseudomonas_sp_BIOMIG1BD	GCF_001705885.1			25.6	[23.3 - 28.1%]	28.1	0.1695	0.01	1.41
Pseudomonas_fluorescens_F113	Pseudomonas_sp_BIOMIG1BDMA	GCF_001705845.1			25.6	[23.3 - 28.1%]	28.1	0.1695	0.01	1.42
Pseudomonas_fluorescens_F113	Pseudomonas_sp_CMR5c	GCF_003850545.1			25.6	[23.3 - 28.1%]	28.1	0.1695	0.01	2.73
Pseudomonas_fluorescens_F113	Pseudomonas_sp_PE-S1G-1	GCF_002179905.1			25.6	[23.3 - 28.1%]	28.1	0.1695	0.01	0.28
Pseudomonas_fluorescens_F113	Pseudomonas_fluorescens_PS664	GCF_902497655.1			25.6	[23.3 - 28.1%]	28.1	0.1696	0.01	0.5
Pseudomonas_fluorescens_F113	Pseudomonas_fluorescens_PS834	GCF_902497945.1			25.6	[23.3 - 28.1%]	28.1	0.1696	0.01	0.31
Pseudomonas_fluorescens_F113	Pseudomonas_proteolytica_CCUG_51515_T	GCF_008692865.1			25.6	[23.3 - 28.1%]	28.1	0.1696	0.01	0.35
Pseudomonas_fluorescens_F113	Pseudomonas_sp_R2-7-07	GCF_003852355.1			25.6	[23.3 - 28.1%]	28.1	0.1696	0.01	0.35
Pseudomonas_fluorescens_F113	Pseudomonas_veronii_R4	GCF_000836475.1			25.6	[23.3 - 28.1%]	28.1	0.1696	0.01	0.41
Pseudomonas_fluorescens_F113	Pseudomonas_azotoformans_S4	GCF_001579805.1			25.6	[23.3 - 28.1%]	28.1	0.1697	0.01	0.47
Pseudomonas_fluorescens_F113	Pseudomonas_orientalis_R4-35-08	GCF_003851645.1			25.6	[23.3 - 28.1%]	28.1	0.1697	0.01	0.07
Pseudomonas_fluorescens_F113	Pseudomonas_proteolytica_DSM_15321_T	GCF_007858275.1			25.6	[23.3 - 28.1%]	28.1	0.1697	0.01	0.37
Pseudomonas_fluorescens_F113	Pseudomonas_sp_BIOMIG1BAC	GCF_001705995.1			25.6	[23.3 - 28.1%]	28.1	0.1697	0.01	1.41
Pseudomonas_fluorescens_F113	Pseudomonas_sp_Fl4BN1	GCF_009908285.1			25.6	[23.3 - 28.1%]	28.1	0.1697	0.01	0.73
Pseudomonas_fluorescens_F113	Pseudomonas_sp_LAMO17WK12ï€ºI2	GCF_000514375.1			25.6	[23.3 - 28.1%]	28.1	0.1697	0.01	0.25
Pseudomonas_fluorescens_F113	Pseudomonas_sp_MYb60	GCF_002979555.1			25.6	[23.3 - 28.1%]	28.1	0.1697	0.01	0.33
Pseudomonas_fluorescens_F113	Pseudomonas_sp_S09G_359	GCF_002843605.1			25.6	[23.3 - 28.1%]	28.1	0.1697	0.01	0.1
Pseudomonas_fluorescens_F113	Pseudomonas_trivialis_MYb75	GCF_002975295.1			25.6	[23.3 - 28.1%]	28.1	0.1697	0.01	0.33
Pseudomonas_fluorescens_F113	Pseudomonas_azotoformans_SC_14	GCF_004102685.1			25.6	[23.3 - 28.1%]	28.1	0.1698	0.01	0.99
Pseudomonas_fluorescens_F113	Pseudomonas_azotoformans_LMG_21611_T	GCF_900103345.1			25.6	[23.3 - 28.1%]	28.1	0.1698	0.01	0.2
Pseudomonas_fluorescens_F113	Pseudomonas_koreensis_P2	GCF_002177125.1			25.6	[23.3 - 28.1%]	28.1	0.1698	0.01	0.99
Pseudomonas_fluorescens_F113	Pseudomonas_sp_Ag1	GCF_000278565.1			25.6	[23.3 - 28.1%]	28.1	0.1698	0.01	0.26
Pseudomonas_fluorescens_F113	Pseudomonas_sp_BIOMIG1N	GCF_001705835.1			25.6	[23.3 - 28.1%]	28.1	0.1698	0.01	1.42
Pseudomonas_fluorescens_F113	Pseudomonas_sp_GV047	GCF_003058245.1			25.6	[23.3 - 28.1%]	28.1	0.1698	0.01	0.25
Pseudomonas_fluorescens_F113	Pseudomonas_sp_GV087	GCF_004364075.1			25.6	[23.3 - 28.1%]	28.1	0.1698	0.01	0.25
Pseudomonas_fluorescens_F113	Pseudomonas_extremaustralis_14-3_substr_14-3b_T	GCF_000242115.1			25.6	[23.2 - 28.1%]	28.1	0.1699	0.01	0.13
Pseudomonas_fluorescens_F113	Pseudomonas_fluorescens_SBW25	GCF_000009225.2			25.6	[23.2 - 28.1%]	28.1	0.1699	0.01	0.28
Pseudomonas_fluorescens_F113	Pseudomonas_fluorescens_WH6	GCF_000166515.1			25.6	[23.2 - 28.1%]	28.1	0.1699	0.01	0.16
Pseudomonas_fluorescens_F113	Pseudomonas_lactis_PA4C2	GCF_000785395.1			25.6	[23.2 - 28.1%]	28.1	0.1699	0.01	0.56
Pseudomonas_fluorescens_F113	Pseudomonas_orientalis_L1-3-08	GCF_003851585.1			25.6	[23.2 - 28.1%]	28.1	0.1699	0.01	0.04
Pseudomonas_fluorescens_F113	Pseudomonas_sp_R3-18-08	GCF_003852065.1			25.6	[23.2 - 28.1%]	28.1	0.1699	0.01	0.4
Pseudomonas_fluorescens_F113	Pseudomonas_yamanorum_LBUM636	GCF_001612705.2			25.6	[23.2 - 28.1%]	28.1	0.1699	0.01	0.17
Pseudomonas_fluorescens_F113	Pseudomonas_extremaustralis_USBA_515	GCF_900167635.1			25.6	[23.2 - 28%]	28	0.17	0.01	0.14
Pseudomonas_fluorescens_F113	Pseudomonas_fluorescens_UK4	GCF_000730425.1			25.6	[23.2 - 28%]	28	0.17	0.01	0.65
Pseudomonas_fluorescens_F113	Pseudomonas_fluorescens_CPM15	GCF_006494335.1			25.6	[23.2 - 28%]	28	0.17	0.01	0.93
Pseudomonas_fluorescens_F113	Pseudomonas_orientalis_LMG_23660	GCF_900105795.1			25.6	[23.2 - 28%]	28	0.17	0.01	0.35
Pseudomonas_fluorescens_F113	Pseudomonas_sp_24_E_13	GCF_900004715.1			25.6	[23.2 - 28%]	28	0.17	0.01	0.28
Pseudomonas_fluorescens_F113	Pseudomonas_sp_NIBRBAC000502773	GCF_006517195.1			25.6	[23.2 - 28%]	28	0.17	0.01	0.48
Pseudomonas_fluorescens_F113	Pseudomonas_sp_R2-60-08W	GCF_003852335.1			25.6	[23.2 - 28%]	28	0.17	0.01	0.39
Pseudomonas_fluorescens_F113	Pseudomonas_cedrina_LMG_23661	GCF_900104915.1			25.6	[23.2 - 28%]	28	0.1701	0.01	0.03
Pseudomonas_fluorescens_F113	Pseudomonas_sp_R4-39-08	GCF_003852275.1			25.6	[23.2 - 28%]	28	0.1701	0.01	0.39
Pseudomonas_fluorescens_F113	Pseudomonas_sp_R5-89-07	GCF_003851685.1			25.6	[23.2 - 28%]	28	0.1701	0.01	0.16
Pseudomonas_fluorescens_F113	Pseudomonas_trivialis_LMG_21464	GCF_900104885.1			25.6	[23.2 - 28%]	28	0.1701	0.01	0.16
Pseudomonas_fluorescens_F113	Pseudomonas_marginalis_pv_marginalis_ICMP_3555	GCF_003700875.1			25.5	[23.2 - 28%]	28	0.1702	0.01	0.34
Pseudomonas_fluorescens_F113	Pseudomonas_sp_ICMP_8385	GCF_002699915.1			25.5	[23.2 - 28%]	28	0.1702	0.01	0.33
Pseudomonas_fluorescens_F113	Pseudomonas_sp_J380	GCF_009827115.1			25.5	[23.2 - 28%]	28	0.1702	0.01	1.05
Pseudomonas_fluorescens_F113	Pseudomonas_sp_L13	GCF_009935965.1			25.5	[23.2 - 28%]	28	0.1702	0.01	0.77
Pseudomonas_fluorescens_F113	Pseudomonas_sp_NBRC_111137	GCF_001320785.1			25.5	[23.2 - 28%]	28	0.1702	0.01	0.95
Pseudomonas_fluorescens_F113	Pseudomonas_sp_OV508	GCF_003097075.1			25.5	[23.2 - 28%]	28	0.1702	0.01	0.55
Pseudomonas_fluorescens_F113	Pseudomonas_sp_QS1027	GCF_002814235.1			25.5	[23.2 - 28%]	28	0.1702	0.01	0.64
Pseudomonas_fluorescens_F113	Pseudomonas_fluorescens_PS720	GCF_902497905.1			25.5	[23.2 - 28%]	28	0.1703	0.01	0.29
Pseudomonas_fluorescens_F113	Pseudomonas_marginalis_pv_marginalis_ICMP_3553_T	GCF_003700725.1			25.5	[23.2 - 28%]	28	0.1703	0.01	0.34
Pseudomonas_fluorescens_F113	Pseudomonas_sp_06C_126	GCF_001855215.1			25.5	[23.2 - 28%]	28	0.1703	0.01	0.14
Pseudomonas_fluorescens_F113	Pseudomonas_sp_PAMC_25886	GCF_000242655.1			25.5	[23.2 - 28%]	28	0.1703	0.01	0.42
Pseudomonas_fluorescens_F113	Pseudomonas_sp_R2-37-08W	GCF_003851705.1			25.5	[23.2 - 28%]	28	0.1703	0.01	0.39
Pseudomonas_fluorescens_F113	Pseudomonas_fluorescens_AU14440	GCF_000801875.1			25.5	[23.2 - 28%]	28	0.1704	0.01	1.24
Pseudomonas_fluorescens_F113	Pseudomonas_fluorescens_CFBP_13502	GCF_006505855.1			25.5	[23.2 - 28%]	28	0.1704	0.01	0.25
Pseudomonas_fluorescens_F113	Pseudomonas_fluorescens_BBc6R8	GCF_000297195.2			25.5	[23.2 - 28%]	28	0.1704	0.01	0.25
Pseudomonas_fluorescens_F113	Pseudomonas_grimontii_BS2976	GCF_900101085.1			25.5	[23.2 - 28%]	28	0.1704	0.01	0.71
Pseudomonas_fluorescens_F113	Pseudomonas_lactis_SS101	GCF_000263675.1			25.5	[23.2 - 28%]	28	0.1704	0.01	0.76
Pseudomonas_fluorescens_F113	Pseudomonas_sp_CHM02	GCF_000612585.1			25.5	[23.2 - 28%]	28	0.1704	0.01	0.09
Pseudomonas_fluorescens_F113	Pseudomonas_sp_CMAA1215	GCF_000474765.1			25.5	[23.2 - 28%]	28	0.1704	0.01	3.02
Pseudomonas_fluorescens_F113	Pseudomonas_sp_MWU12-2323	GCF_009295765.1			25.5	[23.2 - 28%]	28	0.1704	0.01	0.17
Pseudomonas_fluorescens_F113	Pseudomonas_sp_NFACC42-2	GCF_900116055.1			25.5	[23.2 - 28%]	28	0.1704	0.01	0.51
Pseudomonas_fluorescens_F113	Pseudomonas_sp_R4-35-07	GCF_003852235.1			25.5	[23.2 - 28%]	28	0.1704	0.01	0.46
Pseudomonas_fluorescens_F113	Pseudomonas_fluorescens_AU6026	GCF_000801795.1			25.5	[23.2 - 28%]	28	0.1705	0.01	0.81
Pseudomonas_fluorescens_F113	Pseudomonas_panacis_DSM_18529	GCF_007858175.1			25.5	[23.2 - 28%]	28	0.1705	0.01	0.33
Pseudomonas_fluorescens_F113	Pseudomonas_sp_28_E_9	GCF_900004785.1			25.5	[23.2 - 28%]	28	0.1705	0.01	0.28
Pseudomonas_fluorescens_F113	Pseudomonas_sp_FW507-12TSA	GCF_002901645.1			25.5	[23.2 - 28%]	28	0.1705	0.01	2.79
Pseudomonas_fluorescens_F113	Pseudomonas_sp_NFACC25	GCF_900100935.1			25.5	[23.2 - 28%]	28	0.1705	0.01	0.43
Pseudomonas_fluorescens_F113	Pseudomonas_lactis_FSL_E2-8864	GCF_005930575.1			25.5	[23.2 - 28%]	28	0.1706	0.01	1.03
Pseudomonas_fluorescens_F113	Pseudomonas_libanensis_DMSP-1	GCF_003952245.1			25.5	[23.1 - 28%]	28	0.1706	0.01	0.78
Pseudomonas_fluorescens_F113	Pseudomonas_sp_AP42	GCF_001728935.1			25.5	[23.2 - 28%]	28	0.1706	0.01	0.98
Pseudomonas_fluorescens_F113	Pseudomonas_sp_R3-52-08	GCF_003851745.1			25.5	[23.1 - 28%]	28	0.1706	0.01	0.49
Pseudomonas_fluorescens_F113	Pseudomonas_fluorescens_TR3	GCF_002216645.1			25.5	[23.1 - 27.9%]	27.9	0.1707	0.01	0.81
Pseudomonas_fluorescens_F113	Pseudomonas_fluorescens_BRZ63	GCF_004614275.1			25.5	[23.1 - 28%]	28	0.1707	0.01	0.19
Pseudomonas_fluorescens_F113	Pseudomonas_fluorescens_NCTC10392	GCF_900455465.1			25.5	[23.1 - 27.9%]	27.9	0.1707	0.01	0.65
Pseudomonas_fluorescens_F113	Pseudomonas_fluorescens_PS682	GCF_902497635.1			25.5	[23.1 - 28%]	28	0.1707	0.01	0.11
Pseudomonas_fluorescens_F113	Pseudomonas_sp_GW460-12	GCF_002882595.1			25.5	[23.1 - 28%]	28	0.1707	0.01	0.45
Pseudomonas_fluorescens_F113	Pseudomonas_sp_MC042	GCF_009380155.1			25.5	[23.1 - 27.9%]	27.9	0.1707	0.01	2.78
Pseudomonas_fluorescens_F113	Pseudomonas_sp_MIACH	GCF_001269925.1			25.5	[23.1 - 28%]	28	0.1707	0.01	0.11
Pseudomonas_fluorescens_F113	Pseudomonas_veronii_UKR4	GCF_008632285.1			25.5	[23.1 - 27.9%]	27.9	0.1707	0.01	0.17
Pseudomonas_fluorescens_F113	Pseudomonas_fluorescens_AU6308	GCF_000801815.1			25.5	[23.1 - 27.9%]	27.9	0.1708	0.01	0.81
Pseudomonas_fluorescens_F113	Pseudomonas_fluorescens_LMG_5329	GCF_000411675.1			25.5	[23.1 - 27.9%]	27.9	0.1708	0.01	0.3
Pseudomonas_fluorescens_F113	Pseudomonas_lactis_FSL_R10-2514	GCF_005930595.1			25.5	[23.1 - 27.9%]	27.9	0.1708	0.01	0.85
Pseudomonas_fluorescens_F113	Pseudomonas_lactis_FSL_E2-0548	GCF_005930675.1			25.5	[23.1 - 27.9%]	27.9	0.1708	0.01	1.12
Pseudomonas_fluorescens_F113	Pseudomonas_sp_ANT_H4	GCF_008369295.1			25.5	[23.1 - 27.9%]	27.9	0.1708	0.01	2.21
Pseudomonas_fluorescens_F113	Pseudomonas_sp_CBZ-4	GCF_000346755.1			25.5	[23.1 - 27.9%]	27.9	0.1708	0.01	0.46
Pseudomonas_fluorescens_F113	Pseudomonas_sp_FDAARGOS_380	GCF_002591235.1			25.5	[23.1 - 27.9%]	27.9	0.1708	0.01	1.06
Pseudomonas_fluorescens_F113	Pseudomonas_sp_LG1E9	GCF_003290225.1			25.5	[23.1 - 27.9%]	27.9	0.1708	0.01	0.61
Pseudomonas_fluorescens_F113	Pseudomonas_sp_MF6394	GCF_002018845.1			25.5	[23.1 - 27.9%]	27.9	0.1708	0.01	1.26
Pseudomonas_fluorescens_F113	Pseudomonas_sp_MPR-ANB1	GCF_002883355.1			25.5	[23.1 - 27.9%]	27.9	0.1708	0.01	0.46
Pseudomonas_fluorescens_F113	Pseudomonas_sp_MPR-R2A3	GCF_002883105.1			25.4	[23.1 - 27.9%]	27.9	0.1708	0.01	0.33
Pseudomonas_fluorescens_F113	Pseudomonas_sp_MPR-R2A5	GCF_002883285.1			25.5	[23.1 - 27.9%]	27.9	0.1708	0.01	0.41
Pseudomonas_fluorescens_F113	Pseudomonas_sp_MPR-R2A6	GCF_002882635.1			25.5	[23.1 - 27.9%]	27.9	0.1708	0.01	0.43
Pseudomonas_fluorescens_F113	Pseudomonas_sp_MPR-R2A7	GCF_002882515.1			25.5	[23.1 - 27.9%]	27.9	0.1708	0.01	0.45
Pseudomonas_fluorescens_F113	Pseudomonas_synxantha_LMG_2190_T	GCF_900105675.1			25.5	[23.1 - 27.9%]	27.9	0.1708	0.01	1.17
Pseudomonas_fluorescens_F113	Pseudomonas_synxantha_NCTC10696_T	GCF_901482615.1			25.5	[23.1 - 27.9%]	27.9	0.1708	0.01	1.17
Pseudomonas_fluorescens_F113	Pseudomonas_fluorescens_EK007-7t-asp	GCF_001931665.1			25.4	[23.1 - 27.9%]	27.9	0.1709	0.01	0.51
Pseudomonas_fluorescens_F113	Pseudomonas_fluorescens_ITEM_17298	GCF_002319065.1			25.4	[23.1 - 27.9%]	27.9	0.1709	0.01	1.03
Pseudomonas_fluorescens_F113	Pseudomonas_fluorescens_AHK-1	GCF_003363095.1			25.4	[23.1 - 27.9%]	27.9	0.1709	0.01	0.09
Pseudomonas_fluorescens_F113	Pseudomonas_orientalis_F9	GCF_002934065.1			25.4	[23.1 - 27.9%]	27.9	0.1709	0.01	0.41
Pseudomonas_fluorescens_F113	Pseudomonas_sp_ANT_H14	GCF_008369285.1			25.4	[23.1 - 27.9%]	27.9	0.1709	0.01	2.18
Pseudomonas_fluorescens_F113	Pseudomonas_sp_CF150	GCF_000416175.1			25.4	[23.1 - 27.9%]	27.9	0.1709	0.01	0.94
Pseudomonas_fluorescens_F113	Pseudomonas_sp_MPR-LB3	GCF_002883315.1			25.4	[23.1 - 27.9%]	27.9	0.1709	0.01	0.45
Pseudomonas_fluorescens_F113	Pseudomonas_sp_MPR-LB5	GCF_002884025.1			25.4	[23.1 - 27.9%]	27.9	0.1709	0.01	0.45
Pseudomonas_fluorescens_F113	Pseudomonas_sp_MPR-R2A4	GCF_002882575.1			25.4	[23.1 - 27.9%]	27.9	0.1709	0.01	0.45
Pseudomonas_fluorescens_F113	Pseudomonas_sp_TKP	GCF_000508205.1			25.4	[23.1 - 27.9%]	27.9	0.1709	0.01	0.3
Pseudomonas_fluorescens_F113	Pseudomonas_veronii_UKR3	GCF_008632315.1			25.4	[23.1 - 27.9%]	27.9	0.1709	0.01	0.29
Pseudomonas_fluorescens_F113	Pseudomonas_fluorescens_PS687	GCF_902497805.1			25.4	[23.1 - 27.9%]	27.9	0.171	0.01	0.41
Pseudomonas_fluorescens_F113	Pseudomonas_orientalis_16NI	GCF_004210185.1			25.4	[23.1 - 27.9%]	27.9	0.171	0.01	0.14
Pseudomonas_fluorescens_F113	Pseudomonas_sp_31_R_17	GCF_900004915.1			25.4	[23.1 - 27.9%]	27.9	0.171	0.01	0.05
Pseudomonas_fluorescens_F113	Pseudomonas_sp_37_R_15	GCF_900004865.1			25.4	[23.1 - 27.9%]	27.9	0.171	0.01	0.42
Pseudomonas_fluorescens_F113	Pseudomonas_sp_NS1_2017	GCF_002269425.1			25.4	[23.1 - 27.9%]	27.9	0.171	0.01	0.48
Pseudomonas_fluorescens_F113	Pseudomonas_fluorescens_ICMP3636	GCF_001466915.1			25.4	[23.1 - 27.9%]	27.9	0.1711	0.01	0.15
Pseudomonas_fluorescens_F113	Pseudomonas_fluorescens_A3422A	GCF_002022335.1			25.4	[23.1 - 27.9%]	27.9	0.1711	0.01	0.25
Pseudomonas_fluorescens_F113	Pseudomonas_fluorescens_74475	GCF_003001545.1			25.4	[23.1 - 27.9%]	27.9	0.1711	0.01	1.13
Pseudomonas_fluorescens_F113	Pseudomonas_fluorescens_74954	GCF_003001635.1			25.4	[23.1 - 27.9%]	27.9	0.1711	0.01	1.19
Pseudomonas_fluorescens_F113	Pseudomonas_lactis_SBV7CeH3	GCF_009498775.1			25.4	[23.1 - 27.9%]	27.9	0.1711	0.01	0.67
Pseudomonas_fluorescens_F113	Pseudomonas_lurida_MYb11	GCF_002966835.1			25.4	[23.1 - 27.9%]	27.9	0.1711	0.01	0.06
Pseudomonas_fluorescens_F113	Pseudomonas_marginalis_ICMP_3553_T	GCF_001645105.1			25.4	[23.1 - 27.9%]	27.9	0.1711	0.01	0.37
Pseudomonas_fluorescens_F113	Pseudomonas_orientalis_133NRW	GCF_004210175.1			25.4	[23.1 - 27.9%]	27.9	0.1711	0.01	0.3
Pseudomonas_fluorescens_F113	Pseudomonas_sp_CFSAN084952	GCF_009648855.1			25.4	[23.1 - 27.9%]	27.9	0.1711	0.01	0.92
Pseudomonas_fluorescens_F113	Pseudomonas_sp_FH1	GCF_000510895.2			25.4	[23.1 - 27.9%]	27.9	0.1711	0.01	0.69
Pseudomonas_fluorescens_F113	Pseudomonas_synxantha_LBUM223	GCF_000968415.2			25.4	[23.1 - 27.9%]	27.9	0.1711	0.01	1.35
Pseudomonas_fluorescens_F113	Pseudomonas_azotoformans_F77	GCF_002007785.1			25.4	[23.1 - 27.9%]	27.9	0.1712	0.01	0.16
Pseudomonas_fluorescens_F113	Pseudomonas_azotoformans_NBRC_12693_T	GCF_002091515.1			25.4	[23.1 - 27.9%]	27.9	0.1712	0.01	0.24
Pseudomonas_fluorescens_F113	Pseudomonas_fluorescens_L111	GCF_001708465.1			25.4	[23.1 - 27.9%]	27.9	0.1712	0.01	0.01
Pseudomonas_fluorescens_F113	Pseudomonas_fluorescens_TDH40	GCF_002022255.1			25.4	[23.1 - 27.9%]	27.9	0.1712	0.01	0.26
Pseudomonas_fluorescens_F113	Pseudomonas_fluorescens_G2Y	GCF_002022365.1			25.4	[23.1 - 27.9%]	27.9	0.1712	0.01	0.26
Pseudomonas_fluorescens_F113	Pseudomonas_fluorescens_BS2	GCF_000308175.1			25.4	[23.1 - 27.9%]	27.9	0.1712	0.01	0.17
Pseudomonas_fluorescens_F113	Pseudomonas_poae_LMG_21465	GCF_900103965.1			25.4	[23.1 - 27.9%]	27.9	0.1712	0.01	0.33
Pseudomonas_fluorescens_F113	Pseudomonas_sp_31_E_6	GCF_900005935.1			25.4	[23.1 - 27.9%]	27.9	0.1712	0.01	0.03
Pseudomonas_fluorescens_F113	Pseudomonas_sp_B6_2017	GCF_002112765.1			25.4	[23.1 - 27.9%]	27.9	0.1712	0.01	2.57
Pseudomonas_fluorescens_F113	Pseudomonas_sp_NBRC_111138	GCF_001320835.1			25.4	[23.1 - 27.9%]	27.9	0.1712	0.01	0.75
Pseudomonas_fluorescens_F113	Pseudomonas_azotoformans_DSM_18862_T	GCF_900624915.1			25.4	[23.1 - 27.9%]	27.9	0.1713	0.01	0.23
Pseudomonas_fluorescens_F113	Pseudomonas_extremaustralis_PgKB38	GCF_008692105.1			25.4	[23.1 - 27.9%]	27.9	0.1713	0.01	0.3
Pseudomonas_fluorescens_F113	Pseudomonas_fluorescens_H21	GCF_000967935.1			25.4	[23.1 - 27.9%]	27.9	0.1713	0.01	0.24
Pseudomonas_fluorescens_F113	Pseudomonas_fluorescens_H14	GCF_000968025.1			25.4	[23.1 - 27.9%]	27.9	0.1713	0.01	0.24
Pseudomonas_fluorescens_F113	Pseudomonas_lactis_DSM_29167_T	GCF_001439845.1			25.4	[23.1 - 27.9%]	27.9	0.1713	0.01	0.77
Pseudomonas_fluorescens_F113	Pseudomonas_orientalis_DSM_17489_T	GCF_001439815.1			25.4	[23.1 - 27.9%]	27.9	0.1713	0.01	0.27
Pseudomonas_fluorescens_F113	Pseudomonas_poae_REï€ª1-1-14_	GCF_000336465.1			25.4	[23.1 - 27.9%]	27.9	0.1713	0.01	0.06
Pseudomonas_fluorescens_F113	Pseudomonas_sp_ATCC_PTA-122608	GCF_001952855.1			25.4	[23.1 - 27.9%]	27.9	0.1713	0.01	0.6
Pseudomonas_fluorescens_F113	Pseudomonas_sp_CFBP13506	GCF_005233685.1			25.4	[23.1 - 27.9%]	27.9	0.1713	0.01	0.02
Pseudomonas_fluorescens_F113	Pseudomonas_sp_LD120	GCF_009861525.1			25.4	[23.1 - 27.9%]	27.9	0.1713	0.01	0.83
Pseudomonas_fluorescens_F113	Pseudomonas_sp_R26_2017	GCF_002112545.1			25.4	[23.1 - 27.9%]	27.9	0.1713	0.01	2.57
Pseudomonas_fluorescens_F113	Pseudomonas_cedrina_subsp_cedrina_DSM_17516_T	GCF_900625035.1			25.4	[23 - 27.8%]	27.8	0.1714	0.01	0
Pseudomonas_fluorescens_F113	Pseudomonas_extremorientalis_LMG_19695	GCF_900104365.1			25.4	[23 - 27.8%]	27.8	0.1714	0.01	0.12
Pseudomonas_fluorescens_F113	Pseudomonas_fluorescens_L321	GCF_001708445.1			25.4	[23 - 27.9%]	27.9	0.1714	0.01	0.02
Pseudomonas_fluorescens_F113	Pseudomonas_fluorescens_11293	GCF_003001555.1			25.4	[23 - 27.8%]	27.8	0.1714	0.01	1.31
Pseudomonas_fluorescens_F113	Pseudomonas_lactis_DSM_29142	GCF_001439745.1			25.4	[23 - 27.9%]	27.9	0.1714	0.01	1.24
Pseudomonas_fluorescens_F113	Pseudomonas_libanensis_DSM_17149	GCF_900101035.1			25.4	[23 - 27.9%]	27.9	0.1714	0.01	0.66
Pseudomonas_fluorescens_F113	Pseudomonas_marginalis_pv_marginalis_ICMP_14937	GCF_003702065.1			25.4	[23 - 27.9%]	27.9	0.1714	0.01	0.35
Pseudomonas_fluorescens_F113	Pseudomonas_sp_CMR12a	GCF_003850565.1			25.4	[23 - 27.8%]	27.8	0.1714	0.01	2.02
Pseudomonas_fluorescens_F113	Pseudomonas_sp_RD25	GCF_005863185.1			25.4	[23 - 27.8%]	27.8	0.1714	0.01	0.86
Pseudomonas_fluorescens_F113	Pseudomonas_fluorescens_AH4	GCF_002022265.1			25.4	[23 - 27.8%]	27.8	0.1715	0.01	0.29
Pseudomonas_fluorescens_F113	Pseudomonas_fluorescens_BWKM6	GCF_002901425.1			25.4	[23 - 27.8%]	27.8	0.1715	0.01	0.7
Pseudomonas_fluorescens_F113	Pseudomonas_fluorescens_PS663	GCF_902497705.1			25.4	[23 - 27.8%]	27.8	0.1715	0.01	0.01
Pseudomonas_fluorescens_F113	Pseudomonas_lurida_LMG_21995_T	GCF_002563895.1			25.4	[23 - 27.8%]	27.8	0.1715	0.01	0.18
Pseudomonas_fluorescens_F113	Pseudomonas_palleroniana_BS3265	GCF_900105975.1			25.4	[23 - 27.8%]	27.8	0.1715	0.01	0.3
Pseudomonas_fluorescens_F113	Pseudomonas_sp_31_E_5	GCF_900005815.1			25.4	[23 - 27.8%]	27.8	0.1715	0.01	0.03
Pseudomonas_fluorescens_F113	Pseudomonas_sp_S09F_262	GCF_002798475.1			25.4	[23 - 27.8%]	27.8	0.1715	0.01	0.01
Pseudomonas_fluorescens_F113	Pseudomonas_sp_S10E_269	GCF_002798465.1			25.4	[23 - 27.8%]	27.8	0.1715	0.01	0.01
Pseudomonas_fluorescens_F113	Pseudomonas_synxantha_KENGFT3	GCF_001602175.1			25.4	[23 - 27.8%]	27.8	0.1715	0.01	0.77
Pseudomonas_fluorescens_F113	Pseudomonas_trivialis_DSM_14937_T	GCF_001439805.1			25.4	[23 - 27.8%]	27.8	0.1715	0.01	0.2
Pseudomonas_fluorescens_F113	Pseudomonas_fluorescens_PL5_4	GCF_002909035.1			25.3	[23 - 27.8%]	27.8	0.1716	0.01	0.99
Pseudomonas_fluorescens_F113	Pseudomonas_lactis_PpR24	GCF_002238255.1			25.3	[23 - 27.8%]	27.8	0.1716	0.01	0.61
Pseudomonas_fluorescens_F113	Pseudomonas_sp_25_E_4	GCF_900004645.1			25.3	[23 - 27.8%]	27.8	0.1716	0.01	0.08
Pseudomonas_fluorescens_F113	Pseudomonas_sp_OV577	GCF_003386595.1			25.3	[23 - 27.8%]	27.8	0.1716	0.01	0.15
Pseudomonas_fluorescens_F113	Pseudomonas_sp_PAMC_26793	GCF_000313235.1			25.3	[23 - 27.8%]	27.8	0.1716	0.01	0.18
Pseudomonas_fluorescens_F113	Pseudomonas_sp_S35	GCF_009866765.1			25.3	[23 - 27.8%]	27.8	0.1716	0.01	0.73
Pseudomonas_fluorescens_F113	Pseudomonas_sp_SJZ094	GCF_007828435.1			25.3	[23 - 27.8%]	27.8	0.1716	0.01	0.38
Pseudomonas_fluorescens_F113	Pseudomonas_sp_SJZ103	GCF_007828335.1			25.4	[23 - 27.8%]	27.8	0.1716	0.01	0.38
Pseudomonas_fluorescens_F113	Pseudomonas_fluorescens_Ps_20	GCF_001542695.1			25.3	[23 - 27.8%]	27.8	0.1717	0.01	0.51
Pseudomonas_fluorescens_F113	Pseudomonas_salomonii_LMG_22120_T	GCF_001730645.1			25.3	[23 - 27.8%]	27.8	0.1717	0.01	0.98
Pseudomonas_fluorescens_F113	Pseudomonas_salomonii_ICMP_11288	GCF_003701255.1			25.3	[23 - 27.8%]	27.8	0.1717	0.01	0.59
Pseudomonas_fluorescens_F113	Pseudomonas_sp_OV546	GCF_900116845.1			25.3	[23 - 27.8%]	27.8	0.1717	0.01	0.27
Pseudomonas_fluorescens_F113	Pseudomonas_synxantha_R6-28-08	GCF_003851555.1			25.3	[23 - 27.8%]	27.8	0.1717	0.01	1.14
Pseudomonas_fluorescens_F113	Pseudomonas_sp_HMWF011	GCF_003094675.1			25.3	[23 - 27.8%]	27.8	0.1718	0.01	0.9
Pseudomonas_fluorescens_F113	Pseudomonas_sp_MYb193	GCF_002966775.1			25.3	[23 - 27.8%]	27.8	0.1718	0.01	0.87
Pseudomonas_fluorescens_F113	Pseudomonas_sp_PDC86	GCF_900107325.1			25.3	[23 - 27.8%]	27.8	0.1718	0.01	0.2
Pseudomonas_fluorescens_F113	Pseudomonas_sp_QC2	GCF_002859085.1			25.3	[23 - 27.8%]	27.8	0.1718	0.01	0.08
Pseudomonas_fluorescens_F113	Pseudomonas_carnis_SpeckC	GCF_900618835.1			25.3	[23 - 27.8%]	27.8	0.1719	0.01	0.84
Pseudomonas_fluorescens_F113	Pseudomonas_fluorescens_PS683	GCF_902497685.1			25.3	[23 - 27.8%]	27.8	0.1719	0.01	0.19
Pseudomonas_fluorescens_F113	Pseudomonas_fluorescens_BRIP34879	GCF_000334015.1			25.3	[23 - 27.8%]	27.8	0.1719	0.01	0.1
Pseudomonas_fluorescens_F113	Pseudomonas_grimontii_DSM_17515	GCF_007858185.1			25.3	[23 - 27.8%]	27.8	0.1719	0.01	0.66
Pseudomonas_fluorescens_F113	Pseudomonas_sp_NFR09	GCF_900111535.1			25.3	[23 - 27.8%]	27.8	0.172	0.01	0.07
Pseudomonas_fluorescens_F113	Pseudomonas_sp_Root9	GCF_001429205.1			25.3	[23 - 27.8%]	27.8	0.172	0.01	1.05
Pseudomonas_fluorescens_F113	Pseudomonas_synxantha_finPsuedoS	GCF_003610085.1			25.3	[23 - 27.8%]	27.8	0.172	0.01	0.81
Pseudomonas_fluorescens_F113	Pseudomonas_fluorescens_Ps_77	GCF_001542705.1			25.3	[23 - 27.8%]	27.8	0.1721	0.01	0.94
Pseudomonas_fluorescens_F113	Pseudomonas_fluorescens_EK007-RG4	GCF_001902145.1			25.3	[22.9 - 27.7%]	27.7	0.1721	0.01	0.54
Pseudomonas_fluorescens_F113	Pseudomonas_fluorescens_PS706	GCF_902497835.1			25.3	[22.9 - 27.8%]	27.8	0.1721	0.01	0.48
Pseudomonas_fluorescens_F113	Pseudomonas_lactis_AU14917	GCF_000803005.1			25.3	[22.9 - 27.7%]	27.7	0.1721	0.01	0.65
Pseudomonas_fluorescens_F113	Pseudomonas_lurida_L228	GCF_001708485.1			25.3	[23 - 27.8%]	27.8	0.1721	0.01	0.04
Pseudomonas_fluorescens_F113	Pseudomonas_sp_MPBC4-3	GCF_002882535.1			25.3	[22.9 - 27.8%]	27.8	0.1721	0.01	0.52
Pseudomonas_fluorescens_F113	Pseudomonas_sp_MPR-R5A	GCF_002883325.1			25.3	[22.9 - 27.8%]	27.8	0.1721	0.01	0.89
Pseudomonas_fluorescens_F113	Pseudomonas_carnis_B4-1	GCF_902329575.1			25.3	[22.9 - 27.7%]	27.7	0.1722	0.01	1
Pseudomonas_fluorescens_F113	Pseudomonas_fluorescens_PfR_37	GCF_002837185.1			25.3	[22.9 - 27.7%]	27.7	0.1722	0.01	0.33
Pseudomonas_fluorescens_F113	Pseudomonas_fluorescens_NZ052	GCF_000275925.1			25.3	[22.9 - 27.7%]	27.7	0.1722	0.01	0.72
Pseudomonas_fluorescens_F113	Pseudomonas_mucidolens_LMG_2223_T	GCF_900106045.1			25.3	[22.9 - 27.7%]	27.7	0.1722	0.01	1.7
Pseudomonas_fluorescens_F113	Pseudomonas_mucidolens_NCTC8068_T	GCF_900475945.1			25.3	[22.9 - 27.7%]	27.7	0.1722	0.01	1.7
Pseudomonas_fluorescens_F113	Pseudomonas_poae_29G9	GCF_003731985.1			25.3	[22.9 - 27.7%]	27.7	0.1722	0.01	0.73
Pseudomonas_fluorescens_F113	Pseudomonas_simiae_PICF7	GCF_000963495.1			25.3	[22.9 - 27.7%]	27.7	0.1722	0.01	0.38
Pseudomonas_fluorescens_F113	Pseudomonas_sp_58_R_3	GCF_900006605.1			25.3	[22.9 - 27.7%]	27.7	0.1722	0.01	0.64
Pseudomonas_fluorescens_F113	Pseudomonas_sp_KBW05	GCF_003852405.1			25.3	[22.9 - 27.7%]	27.7	0.1722	0.01	0.16
Pseudomonas_fluorescens_F113	Pseudomonas_sp_MPR-R5B	GCF_002884045.1			25.3	[22.9 - 27.7%]	27.7	0.1722	0.01	0.51
Pseudomonas_fluorescens_F113	Pseudomonas_synxantha_28887	GCF_003851495.1			25.3	[22.9 - 27.7%]	27.7	0.1722	0.01	1.01
Pseudomonas_fluorescens_F113	Pseudomonas_palleroniana_MAB3	GCF_002953635.1			25.3	[22.9 - 27.7%]	27.7	0.1723	0.01	0.32
Pseudomonas_fluorescens_F113	Pseudomonas_sp_FW507-F1	GCF_002881995.1			25.2	[22.9 - 27.7%]	27.7	0.1723	0.01	0.11
Pseudomonas_fluorescens_F113	Pseudomonas_sp_GW456-12-1-14-LB3	GCF_002882915.1			25.2	[22.9 - 27.7%]	27.7	0.1723	0.01	0.01
Pseudomonas_fluorescens_F113	Pseudomonas_sp_IB20	GCF_009707325.1			25.3	[22.9 - 27.7%]	27.7	0.1723	0.01	0.27
Pseudomonas_fluorescens_F113	Pseudomonas_sp_K2I15	GCF_002204795.1			25.2	[22.9 - 27.7%]	27.7	0.1723	0.01	0.38
Pseudomonas_fluorescens_F113	Pseudomonas_sp_R76	GCF_009834565.1			25.2	[22.9 - 27.7%]	27.7	0.1723	0.01	0.79
Pseudomonas_fluorescens_F113	Pseudomonas_synxantha_BG33R_	GCF_000263715.2			25.2	[22.9 - 27.7%]	27.7	0.1723	0.01	1.13
Pseudomonas_fluorescens_F113	Pseudomonas_lurida_AU10973	GCF_000801835.1			25.2	[22.9 - 27.7%]	27.7	0.1724	0.01	0.05
Pseudomonas_fluorescens_F113	Pseudomonas_sp_CFBP13528	GCF_005233615.1			25.2	[22.9 - 27.7%]	27.7	0.1724	0.01	0.37
Pseudomonas_fluorescens_F113	Pseudomonas_sp_FW301-21B01	GCF_002882605.1			25.2	[22.9 - 27.7%]	27.7	0.1724	0.01	0.43
Pseudomonas_fluorescens_F113	Pseudomonas_sp_FW507-F4	GCF_002882055.1			25.2	[22.9 - 27.7%]	27.7	0.1724	0.01	0
Pseudomonas_fluorescens_F113	Pseudomonas_sp_GW456-11-11-14-LB4	GCF_002882925.1			25.2	[22.9 - 27.7%]	27.7	0.1724	0.01	0.01
Pseudomonas_fluorescens_F113	Pseudomonas_sp_GW456-A2	GCF_002881955.1			25.2	[22.9 - 27.7%]	27.7	0.1724	0.01	0.01
Pseudomonas_fluorescens_F113	Pseudomonas_sp_GW460-4	GCF_002882015.1			25.2	[22.9 - 27.7%]	27.7	0.1724	0.01	0.01
Pseudomonas_fluorescens_F113	Pseudomonas_sp_GW460-LB6	GCF_002881975.1			25.2	[22.9 - 27.7%]	27.7	0.1724	0.01	0.01
Pseudomonas_fluorescens_F113	Pseudomonas_sp_Root569	GCF_001427465.1			25.2	[22.9 - 27.7%]	27.7	0.1724	0.01	0.87
Pseudomonas_fluorescens_F113	Pseudomonas_fluorescens_TDH5	GCF_002022375.1			25.2	[22.9 - 27.7%]	27.7	0.1725	0.01	0.55
Pseudomonas_fluorescens_F113	Pseudomonas_fluorescens_A506	GCF_000262325.2			25.2	[22.9 - 27.7%]	27.7	0.1725	0.01	0.83
Pseudomonas_fluorescens_F113	Pseudomonas_rhodesiae_LMG_17764	GCF_900105575.1			25.2	[22.9 - 27.7%]	27.7	0.1725	0.01	0.61
Pseudomonas_fluorescens_F113	Pseudomonas_sp_GW123-5C08	GCF_002882975.1			25.2	[22.9 - 27.7%]	27.7	0.1725	0.01	0.01
Pseudomonas_fluorescens_F113	Pseudomonas_sp_GW123-5D08	GCF_002882955.1			25.2	[22.9 - 27.7%]	27.7	0.1725	0.01	0.01
Pseudomonas_fluorescens_F113	Pseudomonas_synxantha_NBRC_3913__T	GCF_002091795.1			25.2	[22.9 - 27.7%]	27.7	0.1725	0.01	1.11
Pseudomonas_fluorescens_F113	Pseudomonas_fluorescens_FH5	GCF_000511155.2			25.2	[22.9 - 27.7%]	27.7	0.1726	0.01	0.81
Pseudomonas_fluorescens_F113	Pseudomonas_fluorescens_NZ007	GCF_000280805.1			25.2	[22.9 - 27.7%]	27.7	0.1726	0.01	0.74
Pseudomonas_fluorescens_F113	Pseudomonas_lurida_MYb22	GCF_002979885.1			25.2	[22.9 - 27.7%]	27.7	0.1726	0.01	0.09
Pseudomonas_fluorescens_F113	Pseudomonas_lurida_MYb16	GCF_002980015.1			25.2	[22.9 - 27.7%]	27.7	0.1726	0.01	0.09
Pseudomonas_fluorescens_F113	Pseudomonas_lurida_MYb12	GCF_002980105.1			25.2	[22.9 - 27.7%]	27.7	0.1726	0.01	0.09
Pseudomonas_fluorescens_F113	Pseudomonas_poae_DSM_14936_T	GCF_001439785.1			25.2	[22.9 - 27.7%]	27.7	0.1726	0.01	0.3
Pseudomonas_fluorescens_F113	Pseudomonas_simiae_73148_1	GCF_003001535.1			25.2	[22.9 - 27.7%]	27.7	0.1726	0.01	1.04
Pseudomonas_fluorescens_F113	Pseudomonas_sp_DP16D-L5	GCF_002881915.1			25.2	[22.9 - 27.7%]	27.7	0.1726	0.01	0.01
Pseudomonas_fluorescens_F113	Pseudomonas_sp_NFPP02	GCF_900119355.1			25.2	[22.9 - 27.7%]	27.7	0.1726	0.01	0.45
Pseudomonas_fluorescens_F113	Pseudomonas_sp_NFPP11	GCF_900113895.1			25.2	[22.9 - 27.7%]	27.7	0.1726	0.01	0.19
Pseudomonas_fluorescens_F113	Pseudomonas_sp_NFPP28	GCF_900115535.1			25.2	[22.9 - 27.7%]	27.7	0.1726	0.01	0.21
Pseudomonas_fluorescens_F113	Pseudomonas_lactis_FSL_R5-0199	GCF_005930695.1			25.2	[22.9 - 27.7%]	27.7	0.1727	0.01	1.27
Pseudomonas_fluorescens_F113	Pseudomonas_libanensis_RIT-PI-g	GCF_001297075.1			25.2	[22.9 - 27.7%]	27.7	0.1727	0.01	0.77
Pseudomonas_fluorescens_F113	Pseudomonas_lurida_MYb1	GCF_002980215.1			25.2	[22.9 - 27.7%]	27.7	0.1727	0.01	0.09
Pseudomonas_fluorescens_F113	Pseudomonas_sp_CCM_7893	GCF_009724245.1			25.2	[22.9 - 27.7%]	27.7	0.1727	0.01	1.44
Pseudomonas_fluorescens_F113	Pseudomonas_sp_KG01	GCF_001050345.1			25.2	[22.9 - 27.7%]	27.7	0.1727	0.01	0.65
Pseudomonas_fluorescens_F113	Pseudomonas_synxantha_DSM_18928_T	GCF_001439725.1			25.2	[22.9 - 27.7%]	27.7	0.1727	0.01	1.12
Pseudomonas_fluorescens_F113	Pseudomonas_azotoformans_ICMP_14360	GCF_003701995.1			25.2	[22.9 - 27.7%]	27.7	0.1728	0.01	0.64
Pseudomonas_fluorescens_F113	Pseudomonas_fluorescens_Pt14	GCF_001747385.1			25.2	[22.9 - 27.7%]	27.7	0.1728	0.01	0.52
Pseudomonas_fluorescens_F113	Pseudomonas_lurida_MYb17	GCF_002979985.1			25.2	[22.9 - 27.7%]	27.7	0.1728	0.01	0.1
Pseudomonas_fluorescens_F113	Pseudomonas_simiae_13181	GCF_000785125.1			25.2	[22.9 - 27.7%]	27.7	0.1728	0.01	0.53
Pseudomonas_fluorescens_F113	Pseudomonas_synxantha_30B	GCF_003851465.1			25.2	[22.9 - 27.7%]	27.7	0.1728	0.01	1.06
Pseudomonas_fluorescens_F113	Pseudomonas_tolaasii_6264_	GCF_000316215.1			25.2	[22.9 - 27.7%]	27.7	0.1728	0.01	0.21
Pseudomonas_fluorescens_F113	Pseudomonas_costantinii_LMG_22119_T	GCF_001870435.1			25.2	[22.8 - 27.7%]	27.7	0.1729	0.01	1.39
Pseudomonas_fluorescens_F113	Pseudomonas_extremorientalis_CCUG_51517_T	GCF_008801565.1			25.2	[22.8 - 27.6%]	27.6	0.1729	0.01	0.14
Pseudomonas_fluorescens_F113	Pseudomonas_fluorescens_PS907	GCF_902498175.1			25.2	[22.8 - 27.6%]	27.6	0.1729	0.01	0.27
Pseudomonas_fluorescens_F113	Pseudomonas_fluorescens_ICMP_11288	GCF_001466835.1			25.2	[22.8 - 27.6%]	27.6	0.1729	0.01	0.59
Pseudomonas_fluorescens_F113	Pseudomonas_sp_GL93	GCF_003408955.1			25.2	[22.8 - 27.6%]	27.6	0.1729	0.01	0.76
Pseudomonas_fluorescens_F113	Pseudomonas_sp_MYb13	GCF_002980075.1			25.2	[22.8 - 27.7%]	27.7	0.1729	0.01	0.09
Pseudomonas_fluorescens_F113	Pseudomonas_sp_NFPP04	GCF_900113815.1			25.2	[22.8 - 27.6%]	27.6	0.1729	0.01	0.19
Pseudomonas_fluorescens_F113	Pseudomonas_sp_Q1	GCF_009935975.1			25.2	[22.8 - 27.6%]	27.6	0.1729	0.01	0.41
Pseudomonas_fluorescens_F113	Pseudomonas_extremorientalis_DSM_15824_T	GCF_900625005.1			25.2	[22.8 - 27.6%]	27.6	0.173	0.01	0.16
Pseudomonas_fluorescens_F113	Pseudomonas_simiae_PCL1751	GCF_000934565.1			25.2	[22.8 - 27.6%]	27.6	0.173	0.01	0.43
Pseudomonas_fluorescens_F113	Pseudomonas_sp_HMWF034	GCF_003060935.1			25.2	[22.8 - 27.6%]	27.6	0.173	0.01	0.93
Pseudomonas_fluorescens_F113	Pseudomonas_sp_ICMP_564	GCF_002699785.1			25.2	[22.8 - 27.6%]	27.6	0.173	0.01	0.67
Pseudomonas_fluorescens_F113	Pseudomonas_sp_24_R_17	GCF_900004795.1			25.1	[22.8 - 27.6%]	27.6	0.1731	0.01	0.99
Pseudomonas_fluorescens_F113	Pseudomonas_sp_KBS0710	GCF_005938045.2			25.1	[22.8 - 27.6%]	27.6	0.1731	0.01	0.69
Pseudomonas_fluorescens_F113	Pseudomonas_sp_WCS374	GCF_000698295.1			25.1	[22.8 - 27.6%]	27.6	0.1731	0.01	0.78
Pseudomonas_fluorescens_F113	Pseudomonas_synxantha_R2-54-08W	GCF_003852025.1			25.1	[22.8 - 27.6%]	27.6	0.1731	0.01	1.03
Pseudomonas_fluorescens_F113	Pseudomonas_fluorescens_PS708	GCF_902497935.1			25.1	[22.8 - 27.6%]	27.6	0.1732	0.01	0.51
Pseudomonas_fluorescens_F113	Pseudomonas_palleroniana_LMG_23076_T	GCF_003031675.1			25.1	[22.8 - 27.6%]	27.6	0.1732	0.01	0.24
Pseudomonas_fluorescens_F113	Pseudomonas_sp_2588-5	GCF_002742495.1			25.1	[22.8 - 27.6%]	27.6	0.1732	0.01	0.93
Pseudomonas_fluorescens_F113	Pseudomonas_sp_bs2935	GCF_900105085.1			25.1	[22.8 - 27.6%]	27.6	0.1732	0.01	0.55
Pseudomonas_fluorescens_F113	Pseudomonas_sp_NFPP24	GCF_900112095.1			25.1	[22.8 - 27.6%]	27.6	0.1732	0.01	0.24
Pseudomonas_fluorescens_F113	Pseudomonas_sp_PB100	GCF_009764255.1			25.1	[22.8 - 27.6%]	27.6	0.1732	0.01	0.27
Pseudomonas_fluorescens_F113	Pseudomonas_cedrina_MYb184	GCF_002980025.1			25.1	[22.8 - 27.6%]	27.6	0.1733	0.01	0.78
Pseudomonas_fluorescens_F113	Pseudomonas_palleroniana_Ps006	GCF_001541845.1			25.1	[22.8 - 27.6%]	27.6	0.1733	0.01	0.43
Pseudomonas_fluorescens_F113	Pseudomonas_simiae_WCS417	GCF_000698265.1			25.1	[22.8 - 27.6%]	27.6	0.1733	0.01	0.46
Pseudomonas_fluorescens_F113	Pseudomonas_sp_58_R_12	GCF_900005865.1			25.1	[22.8 - 27.6%]	27.6	0.1733	0.01	0.92
Pseudomonas_fluorescens_F113	Pseudomonas_sp_R81	GCF_000257625.1			25.1	[22.8 - 27.6%]	27.6	0.1733	0.01	0.32
Pseudomonas_fluorescens_F113	Pseudomonas_rhodesiae_88A6	GCF_003732025.1			25.1	[22.8 - 27.6%]	27.6	0.1734	0.01	0.43
Pseudomonas_fluorescens_F113	Pseudomonas_salomonii_ICMP_14252_T	GCF_900107155.1			25.1	[22.8 - 27.6%]	27.6	0.1734	0.01	0.87
Pseudomonas_fluorescens_F113	Pseudomonas_tolaasii_NCPPB_2192__T	GCF_002813445.1			25.1	[22.8 - 27.6%]	27.6	0.1734	0.01	0.2
Pseudomonas_fluorescens_F113	Pseudomonas_fluorescens_80446_1	GCF_003001565.1			25.1	[22.8 - 27.6%]	27.6	0.1735	0.01	0.89
Pseudomonas_fluorescens_F113	Pseudomonas_haemolytica_DSM_108987	GCF_009659625.1			25.1	[22.8 - 27.6%]	27.6	0.1735	0.01	0.75
Pseudomonas_fluorescens_F113	Pseudomonas_mucidolens_NBRC_103159__T	GCF_002091735.1			25.1	[22.8 - 27.6%]	27.6	0.1735	0.01	1.65
Pseudomonas_fluorescens_F113	Pseudomonas_nabeulensis_E10B_T	GCF_004682045.1			25.1	[22.8 - 27.6%]	27.6	0.1735	0.01	0.5
Pseudomonas_fluorescens_F113	Pseudomonas_rhodesiae_90F12-1	GCF_003732045.1			25.1	[22.8 - 27.6%]	27.6	0.1735	0.01	0.43
Pseudomonas_fluorescens_F113	Pseudomonas_sp_Leaf15	GCF_001421425.1			25.1	[22.8 - 27.6%]	27.6	0.1735	0.01	0.6
Pseudomonas_fluorescens_F113	Pseudomonas_sp_Leaf98	GCF_003258395.1			25.1	[22.8 - 27.6%]	27.6	0.1735	0.01	0.6
Pseudomonas_fluorescens_F113	Pseudomonas_synxantha_R2-4-08W	GCF_003851525.1			25.1	[22.8 - 27.6%]	27.6	0.1735	0.01	0.8
Pseudomonas_fluorescens_F113	Pseudomonas_antarctica_PAMC_27494	GCF_001647715.1			25.1	[22.7 - 27.5%]	27.5	0.1736	0.01	1.09
Pseudomonas_fluorescens_F113	Pseudomonas_costantinii_BS2773	GCF_900105935.1			25.1	[22.7 - 27.5%]	27.5	0.1736	0.01	1.42
Pseudomonas_fluorescens_F113	Pseudomonas_fluorescens_ATCC_13525_T	GCF_900215245.1			25.1	[22.8 - 27.6%]	27.6	0.1736	0.01	0.8
Pseudomonas_fluorescens_F113	Pseudomonas_fluorescens_NCTC10038_T	GCF_900475215.1			25.1	[22.8 - 27.6%]	27.6	0.1736	0.01	0.8
Pseudomonas_fluorescens_F113	Pseudomonas_fluorescens_PS887	GCF_902497955.1			25.1	[22.8 - 27.6%]	27.6	0.1736	0.01	0.65
Pseudomonas_fluorescens_F113	Pseudomonas_haemolytica_DSM_108988	GCF_009659615.1			25.1	[22.8 - 27.6%]	27.6	0.1736	0.01	0.96
Pseudomonas_fluorescens_F113	Pseudomonas_mucidolens_DSM_19168T	GCF_900625055.1			25.1	[22.8 - 27.6%]	27.6	0.1736	0.01	1.66
Pseudomonas_fluorescens_F113	Pseudomonas_sp_CFT9	GCF_000416255.1			25.1	[22.7 - 27.6%]	27.6	0.1736	0.01	0.94
Pseudomonas_fluorescens_F113	Pseudomonas_sp_FW305-124	GCF_002883585.1			25.1	[22.7 - 27.5%]	27.5	0.1736	0.01	0.48
Pseudomonas_fluorescens_F113	Pseudomonas_sp_ICMP_19500	GCF_001467145.1			25.1	[22.8 - 27.6%]	27.6	0.1736	0.01	0.9
Pseudomonas_fluorescens_F113	Pseudomonas_sp_MPR-R3A	GCF_002883555.1			25.1	[22.7 - 27.6%]	27.6	0.1736	0.01	0.49
Pseudomonas_fluorescens_F113	Pseudomonas_sp_PB105	GCF_009764655.1			25.1	[22.7 - 27.6%]	27.6	0.1736	0.01	0.28
Pseudomonas_fluorescens_F113	Pseudomonas_simiae_MEB105	GCF_000834615.1			25.1	[22.7 - 27.5%]	27.5	0.1737	0.01	0.37
Pseudomonas_fluorescens_F113	Pseudomonas_sp_770NI	GCF_004210235.1			25.1	[22.7 - 27.5%]	27.5	0.1737	0.01	0.61
Pseudomonas_fluorescens_F113	Pseudomonas_sp_C_49-2	GCF_003970195.1			25.1	[22.7 - 27.5%]	27.5	0.1737	0.01	0.66
Pseudomonas_fluorescens_F113	Pseudomonas_sp_FW300-E2	GCF_002884205.1			25.1	[22.7 - 27.5%]	27.5	0.1737	0.01	0.49
Pseudomonas_fluorescens_F113	Pseudomonas_trivialis_IHBB745	GCF_001186335.1			25.1	[22.7 - 27.5%]	27.5	0.1737	0.01	0.89
Pseudomonas_fluorescens_F113	Pseudomonas_fluorescens_AU14705	GCF_000801895.1			25	[22.7 - 27.5%]	27.5	0.1738	0.01	0.87
Pseudomonas_fluorescens_F113	Pseudomonas_rhodesiae_DSM_14020_T	GCF_007858255.1			25	[22.7 - 27.5%]	27.5	0.1738	0.01	0.54
Pseudomonas_fluorescens_F113	Pseudomonas_sp_AP19	GCF_001728855.1			25.1	[22.7 - 27.5%]	27.5	0.1738	0.01	1.35
Pseudomonas_fluorescens_F113	Pseudomonas_sp_CCM_7891	GCF_009707515.1			25.1	[22.7 - 27.5%]	27.5	0.1738	0.01	1.9
Pseudomonas_fluorescens_F113	Pseudomonas_sp_MPR-AND1B	GCF_002884185.1			25	[22.7 - 27.5%]	27.5	0.1738	0.01	0.49
Pseudomonas_fluorescens_F113	Pseudomonas_sp_RGB	GCF_007713445.1			25.1	[22.7 - 27.5%]	27.5	0.1738	0.01	0.24
Pseudomonas_fluorescens_F113	Pseudomonas_fluorescens_ML11A	GCF_001908925.1			25	[22.7 - 27.5%]	27.5	0.1739	0.01	1.28
Pseudomonas_fluorescens_F113	Pseudomonas_simiae_EGD-AQ6	GCF_000465595.1			25	[22.7 - 27.5%]	27.5	0.1739	0.01	0.28
Pseudomonas_fluorescens_F113	Pseudomonas_sp_2822-17	GCF_002742485.1			25	[22.7 - 27.5%]	27.5	0.1739	0.01	1.47
Pseudomonas_fluorescens_F113	Pseudomonas_sp_BCA14	GCF_004519425.1			25	[22.7 - 27.5%]	27.5	0.1739	0.01	0.61
Pseudomonas_fluorescens_F113	Pseudomonas_sp_BCA17	GCF_004519405.1			25	[22.7 - 27.5%]	27.5	0.1739	0.01	0.61
Pseudomonas_fluorescens_F113	Pseudomonas_sp_JMN1	GCF_004519345.1			25	[22.7 - 27.5%]	27.5	0.1739	0.01	0.61
Pseudomonas_fluorescens_F113	Pseudomonas_sp_NFR02	GCF_900119375.1			25	[22.7 - 27.5%]	27.5	0.1739	0.01	0.52
Pseudomonas_fluorescens_F113	Pseudomonas_tolaasii_PMS117_	GCF_000276565.1			25	[22.7 - 27.5%]	27.5	0.1739	0.01	0.54
Pseudomonas_fluorescens_F113	Pseudomonas_kairouanensis_KC12_T	GCF_004682055.1			25	[22.7 - 27.5%]	27.5	0.174	0.01	0.42
Pseudomonas_fluorescens_F113	Pseudomonas_sp_35_E_8	GCF_900005945.1			25	[22.7 - 27.5%]	27.5	0.174	0.01	0.96
Pseudomonas_fluorescens_F113	Pseudomonas_sp_OV184	GCF_004363115.1			25	[22.7 - 27.5%]	27.5	0.174	0.01	0.59
Pseudomonas_fluorescens_F113	Pseudomonas_tolaasii_2192T	GCF_002072675.1			25	[22.7 - 27.5%]	27.5	0.174	0.01	0.23
Pseudomonas_fluorescens_F113	Pseudomonas_fluorescens_CFBP13517	GCF_005233585.1			25	[22.7 - 27.5%]	27.5	0.1741	0.01	0.71
Pseudomonas_fluorescens_F113	Pseudomonas_synxantha_MCP106	GCF_008121335.1			25	[22.7 - 27.5%]	27.5	0.1741	0.01	1.1
Pseudomonas_fluorescens_F113	Pseudomonas_fluorescens_28887	GCF_000876155.1			25	[22.7 - 27.5%]	27.5	0.1742	0.01	0.95
Pseudomonas_fluorescens_F113	Pseudomonas_lactis_FSL_W5-0203	GCF_005930705.1			25	[22.7 - 27.5%]	27.5	0.1742	0.01	1.05
Pseudomonas_fluorescens_F113	Pseudomonas_paralactis_DSM_29164_T	GCF_001439735.1			25	[22.7 - 27.5%]	27.5	0.1742	0.01	1.06
Pseudomonas_fluorescens_F113	Pseudomonas_poae_MYb117	GCF_002980135.1			25	[22.7 - 27.5%]	27.5	0.1742	0.01	0.49
Pseudomonas_fluorescens_F113	Pseudomonas_sp_BCA13	GCF_004519435.1			25	[22.7 - 27.5%]	27.5	0.1742	0.01	0.61
Pseudomonas_fluorescens_F113	Pseudomonas_sp_FSL_W5-0203	GCF_001896155.1			25	[22.7 - 27.5%]	27.5	0.1742	0.01	1.07
Pseudomonas_fluorescens_F113	Pseudomonas_sp_GW531-R1	GCF_002901675.1			25	[22.7 - 27.5%]	27.5	0.1742	0.01	0.28
Pseudomonas_fluorescens_F113	Pseudomonas_sp_R9_37	GCF_003014915.1			25	[22.7 - 27.5%]	27.5	0.1742	0.01	0.23
Pseudomonas_fluorescens_F113	Pseudomonas_simiae_CCUG_50988_T	GCF_900111895.1			25	[22.7 - 27.5%]	27.5	0.1743	0.01	0.44
Pseudomonas_fluorescens_F113	Pseudomonas_sp_2995-3	GCF_002742565.1			25	[22.7 - 27.5%]	27.5	0.1743	0.01	1.02
Pseudomonas_fluorescens_F113	Pseudomonas_poae_MYb114	GCF_002980195.1			25	[22.6 - 27.4%]	27.4	0.1744	0.01	0.49
Pseudomonas_fluorescens_F113	Pseudomonas_sp_BTN1	GCF_001907715.1			25	[22.6 - 27.4%]	27.4	0.1744	0.01	0.73
Pseudomonas_fluorescens_F113	Pseudomonas_sp_LBUM920	GCF_003852315.1			25	[22.6 - 27.4%]	27.4	0.1744	0.01	0.09
Pseudomonas_fluorescens_F113	Pseudomonas_rhodesiae_FF9	GCF_000821225.2			24.9	[22.6 - 27.4%]	27.4	0.1746	0.01	0.41
Pseudomonas_fluorescens_F113	Pseudomonas_sp_2822-15	GCF_002742515.1			24.9	[22.6 - 27.4%]	27.4	0.1746	0.01	1.01
Pseudomonas_fluorescens_F113	Pseudomonas_sp_BRG-100	GCF_000737955.1			24.9	[22.6 - 27.4%]	27.4	0.1747	0.01	1.08
Pseudomonas_fluorescens_F113	Pseudomonas_agarici_NCPPB_2472	GCF_001543125.1			24.9	[22.6 - 27.4%]	27.4	0.1748	0.01	1.8
Pseudomonas_fluorescens_F113	Pseudomonas_antarctica_LMG_22709	GCF_900103795.1			24.9	[22.6 - 27.4%]	27.4	0.1748	0.01	1.26
Pseudomonas_fluorescens_F113	Pseudomonas_sp_52_E_6	GCF_900004655.1			24.9	[22.6 - 27.4%]	27.4	0.1748	0.01	0.81
Pseudomonas_fluorescens_F113	Pseudomonas_tolaasii_CCUG_23369_T	GCF_008801395.1			24.9	[22.6 - 27.4%]	27.4	0.1748	0.01	0.15
Pseudomonas_fluorescens_F113	Pseudomonas_tolaasii_DSM_19342_T	GCF_900625075.1			24.9	[22.6 - 27.4%]	27.4	0.1748	0.01	0.16
Pseudomonas_fluorescens_F113	Pseudomonas_asplenii_ATCC_23835_T	GCF_900105475.1			24.9	[22.6 - 27.4%]	27.4	0.1749	0.01	0.44
Pseudomonas_fluorescens_F113	Pseudomonas_fluorescens_ICMP_3512	GCF_003700755.1			24.9	[22.6 - 27.4%]	27.4	0.175	0.01	0.74
Pseudomonas_fluorescens_F113	Pseudomonas_simiae_RGCB_73	GCF_001641325.1			24.9	[22.6 - 27.4%]	27.4	0.175	0.01	1.08
Pseudomonas_fluorescens_F113	Pseudomonas_sp_GZJR-8	GCF_002916705.1			24.9	[22.6 - 27.4%]	27.4	0.175	0.01	0.8
Pseudomonas_fluorescens_F113	Pseudomonas_sp_Larv2_ips	GCF_003590475.1			24.9	[22.6 - 27.4%]	27.4	0.175	0.01	0.29
Pseudomonas_fluorescens_F113	Pseudomonas_synxantha_A342	GCF_002022245.1			24.9	[22.5 - 27.3%]	27.3	0.1751	0.01	0.96
Pseudomonas_fluorescens_F113	Pseudomonas_fluorescens_NBRC_14160_T	GCF_002091595.1			24.9	[22.5 - 27.3%]	27.3	0.1752	0.01	0.69
Pseudomonas_fluorescens_F113	Pseudomonas_sp_24_E_1	GCF_900005875.1			24.9	[22.5 - 27.3%]	27.3	0.1752	0.01	0.81
Pseudomonas_fluorescens_F113	Pseudomonas_antarctica_DSM_15318_T	GCF_900624995.1			24.8	[22.5 - 27.3%]	27.3	0.1754	0.01	1.2
Pseudomonas_fluorescens_F113	Pseudomonas_fluorescens_DSM_50090_T	GCF_007858165.1			24.8	[22.5 - 27.3%]	27.3	0.1754	0.01	0.62
Pseudomonas_fluorescens_F113	Pseudomonas_fluorescens_E24	GCF_002022325.1			24.8	[22.5 - 27.3%]	27.3	0.1756	0.01	0.58
Pseudomonas_fluorescens_F113	Pseudomonas_sp_MAFF_212408	GCF_009296165.1			24.8	[22.5 - 27.3%]	27.3	0.1756	0.01	1.31
Pseudomonas_fluorescens_F113	Pseudomonas_marginalis_ICMP_9505	GCF_001467265.1			24.8	[22.5 - 27.3%]	27.3	0.1758	0.01	1.21
Pseudomonas_fluorescens_F113	Pseudomonas_marginalis_pv_marginalis_ICMP_9503	GCF_003700955.1			24.8	[22.5 - 27.3%]	27.3	0.1758	0.01	1.52
Pseudomonas_fluorescens_F113	Pseudomonas_sp_ICMP_460	GCF_002723595.1			24.8	[22.5 - 27.3%]	27.3	0.1758	0.01	1.26
Pseudomonas_fluorescens_F113	Pseudomonas_fluorescens_P5A	GCF_002022275.1			24.7	[22.4 - 27.2%]	27.2	0.1762	0.01	0.59
Pseudomonas_fluorescens_F113	Pseudomonas_sp_MAFF_730085	GCF_009296225.1			24.7	[22.4 - 27.2%]	27.2	0.1762	0.01	1.3
Pseudomonas_fluorescens_F113	Pseudomonas_sp_OV286	GCF_003208475.1			24.7	[22.4 - 27.2%]	27.2	0.1762	0.01	1.92
Pseudomonas_fluorescens_F113	Pseudomonas_lundensis_AU2390	GCF_001020765.1			24.7	[22.4 - 27.2%]	27.2	0.1763	0.01	2.46
Pseudomonas_fluorescens_F113	Pseudomonas_sp_QZS01	GCF_003991975.1			24.7	[22.4 - 27.2%]	27.2	0.1763	0.01	22.73
Pseudomonas_fluorescens_F113	Pseudomonas_sp_Irchel_3H9	GCF_900187495.1			24.7	[22.4 - 27.1%]	27.1	0.1766	0.01	1
Pseudomonas_fluorescens_F113	Pseudomonas_sp_2995-1	GCF_002742505.1			24.7	[22.3 - 27.1%]	27.1	0.1768	0.01	1.67
Pseudomonas_fluorescens_F113	Pseudomonas_sp_RIT357	GCF_000632245.1			24.5	[22.2 - 26.9%]	26.9	0.1782	0.01	0.99
Pseudomonas_fluorescens_F113	Pseudomonas_fragi_NMC25	GCF_002128325.1			24.4	[22.1 - 26.9%]	26.9	0.1784	0.01	1.54
Pseudomonas_fluorescens_F113	Pseudomonas_fragi_DBC	GCF_002205455.1			24.4	[22.1 - 26.8%]	26.8	0.179	0.01	0.8
Pseudomonas_fluorescens_F113	Pseudomonas_fragi_NRRL_B-727_T	GCF_900105835.1			24.3	[22 - 26.8%]	26.8	0.1792	0.01	1.48
Pseudomonas_fluorescens_F113	Pseudomonas_sp_TMW_2_1634	GCF_001703595.1			24.3	[22 - 26.8%]	26.8	0.1792	0.01	1.78
Pseudomonas_fluorescens_F113	Pseudomonas_sp_FSL_R10-0765	GCF_009600045.1			24.3	[22 - 26.8%]	26.8	0.1795	0.01	2.92
Pseudomonas_fluorescens_F113	Pseudomonas_fluorescens_PS685	GCF_902497815.1			24.2	[21.9 - 26.7%]	26.7	0.1801	0.01	2.17
Pseudomonas_fluorescens_F113	Pseudomonas_fragi_F1818	GCF_002269625.1			24.2	[21.9 - 26.7%]	26.7	0.1803	0.01	1.6
Pseudomonas_fluorescens_F113	Pseudomonas_deceptionensis_LMG_25555_T	GCF_900106095.1			24.2	[21.9 - 26.6%]	26.6	0.1805	0.01	2.27
Pseudomonas_fluorescens_F113	Pseudomonas_fragi_21197_1	GCF_003001615.1			24.2	[21.9 - 26.7%]	26.7	0.1805	0.01	1.81
Pseudomonas_fluorescens_F113	Pseudomonas_sp_18047	GCF_902706265.1			24.2	[21.9 - 26.6%]	26.6	0.1806	0.01	1.37
Pseudomonas_fluorescens_F113	Pseudomonas_fragi_B25	GCF_000250615.1			24.1	[21.8 - 26.6%]	26.6	0.1808	0.01	1.41
Pseudomonas_fluorescens_F113	Pseudomonas_fragi_3012STDY7103891	GCF_900683685.1			24.1	[21.8 - 26.6%]	26.6	0.1809	0.01	2.89
Pseudomonas_fluorescens_F113	Pseudomonas_fragi_NBRC_3458_T	GCF_002091615.1			24.1	[21.8 - 26.6%]	26.6	0.1809	0.01	1.41
Pseudomonas_fluorescens_F113	Pseudomonas_sp_OV144	GCF_004368835.1			24.1	[21.8 - 26.6%]	26.6	0.1809	0.01	1.39
Pseudomonas_fluorescens_F113	Pseudomonas_fragi_F1786	GCF_002269585.1			24.1	[21.8 - 26.6%]	26.6	0.1811	0.01	1.13
Pseudomonas_fluorescens_F113	Pseudomonas_sp_FSL_A6-1183	GCF_009600565.1			24	[21.7 - 26.5%]	26.5	0.1816	0.01	2.92
Pseudomonas_fluorescens_F113	Pseudomonas_sp_FSL_R10-1339	GCF_009600545.1			24	[21.7 - 26.5%]	26.5	0.1818	0	2.76
Pseudomonas_fluorescens_F113	Pseudomonas_helleri_FSL_R10-2107	GCF_009600425.1			24	[21.7 - 26.5%]	26.5	0.1819	0	2.93
Pseudomonas_fluorescens_F113	Pseudomonas_helleri_FSL_R10-2932	GCF_009600265.1			24	[21.7 - 26.5%]	26.5	0.182	0	2.8
Pseudomonas_fluorescens_F113	Pseudomonas_sp_FSL_R10-0071	GCF_009600185.1			24	[21.7 - 26.5%]	26.5	0.182	0	3.07
Pseudomonas_fluorescens_F113	Pseudomonas_sp_FSL_R10-0056	GCF_009600105.1			24	[21.7 - 26.4%]	26.4	0.1822	0	2.81
Pseudomonas_fluorescens_F113	Pseudomonas_deceptionensis_DSM_26521_T	GCF_001042895.1			23.9	[21.6 - 26.4%]	26.4	0.1824	0	2.22
Pseudomonas_fluorescens_F113	Pseudomonas_fragi_P121	GCF_001543265.1			23.9	[21.6 - 26.4%]	26.4	0.1824	0	2.15
Pseudomonas_fluorescens_F113	Pseudomonas_fragi_F1820	GCF_002269055.1			23.9	[21.6 - 26.4%]	26.4	0.1825	0	2.67
Pseudomonas_fluorescens_F113	Pseudomonas_sp_FSL_R10-2398	GCF_009600285.1			23.9	[21.6 - 26.4%]	26.4	0.1828	0	2.9
Pseudomonas_fluorescens_F113	Pseudomonas_fragi_F1815	GCF_002269545.1			23.9	[21.6 - 26.3%]	26.3	0.1829	0	2.38
Pseudomonas_fluorescens_F113	Pseudomonas_sp_FSL_R10-2964	GCF_009600035.1			23.9	[21.6 - 26.3%]	26.3	0.1829	0	2.42
Pseudomonas_fluorescens_F113	Pseudomonas_fluorescens_PS652	GCF_902497775.1			23.9	[21.6 - 26.3%]	26.3	0.183	0	1.3
Pseudomonas_fluorescens_F113	Pseudomonas_sp_Lz4W	GCF_000346225.2			23.9	[21.6 - 26.3%]	26.3	0.183	0	2.12
Pseudomonas_fluorescens_F113	Pseudomonas_fragi_F1821	GCF_002269155.1			23.9	[21.6 - 26.3%]	26.3	0.1831	0	2.36
Pseudomonas_fluorescens_F113	Pseudomonas_fragi_F1813	GCF_002269465.1			23.9	[21.5 - 26.3%]	26.3	0.1831	0	2.68
Pseudomonas_fluorescens_F113	Pseudomonas_fragi_F1816	GCF_002269485.1			23.9	[21.6 - 26.3%]	26.3	0.1831	0	2.39
Pseudomonas_fluorescens_F113	Pseudomonas_fragi_F1792	GCF_002269595.1			23.8	[21.5 - 26.3%]	26.3	0.1832	0	2.46
Pseudomonas_fluorescens_F113	Pseudomonas_fragi_F1791	GCF_002269515.1			23.8	[21.5 - 26.3%]	26.3	0.1833	0	2.61
Pseudomonas_fluorescens_F113	Pseudomonas_fragi_F1794	GCF_002269445.1			23.8	[21.5 - 26.3%]	26.3	0.1834	0	2.58
Pseudomonas_fluorescens_F113	Pseudomonas_sp_FSL_R10-0399	GCF_009600165.1			23.8	[21.5 - 26.3%]	26.3	0.1834	0	3.14
Pseudomonas_fluorescens_F113	Pseudomonas_taetrolens_BS3652	GCF_900104825.1			23.8	[21.5 - 26.3%]	26.3	0.1834	0	2.56
Pseudomonas_fluorescens_F113	Pseudomonas_taetrolens_NCTC8067	GCF_900637735.1			23.8	[21.5 - 26.3%]	26.3	0.1834	0	2.57
Pseudomonas_fluorescens_F113	Pseudomonas_parafragi_TH39_T	GCF_900618535.1			23.8	[21.5 - 26.3%]	26.3	0.1835	0	2.62
Pseudomonas_fluorescens_F113	Pseudomonas_parafragi_TH26	GCF_902329585.1			23.8	[21.5 - 26.3%]	26.3	0.1835	0	2.56
Pseudomonas_fluorescens_F113	Pseudomonas_fragi_F1801	GCF_002269505.1			23.8	[21.5 - 26.3%]	26.3	0.1835	0	2.75
Pseudomonas_fluorescens_F113	Pseudomonas_sp_FSL_W7-0098	GCF_005930585.1			23.8	[21.5 - 26.3%]	26.3	0.1835	0	2.5
Pseudomonas_fluorescens_F113	Pseudomonas_helleri_FSL_R10-2216	GCF_009600215.1			23.8	[21.5 - 26.3%]	26.3	0.1836	0	2.88
Pseudomonas_fluorescens_F113	Pseudomonas_sp_UC_17F4	GCF_900101695.1			23.8	[21.5 - 26.3%]	26.3	0.1836	0	2.03
Pseudomonas_fluorescens_F113	Pseudomonas_sp_FSL_R10-2245	GCF_009600385.1			23.8	[21.5 - 26.3%]	26.3	0.1837	0	2.75
Pseudomonas_fluorescens_F113	Pseudomonas_fragi_F1793	GCF_002269565.1			23.8	[21.5 - 26.2%]	26.2	0.1838	0	2.4
Pseudomonas_fluorescens_F113	Pseudomonas_sp_FSL_R10-2172	GCF_009600365.1			23.8	[21.5 - 26.2%]	26.2	0.1838	0	2.66
Pseudomonas_fluorescens_F113	Pseudomonas_taetrolens_NCTC10697_T	GCF_900475285.1			23.8	[21.5 - 26.2%]	26.2	0.1839	0	2.51
Pseudomonas_fluorescens_F113	Pseudomonas_sp_9_1_2019	GCF_009910445.1			23.7	[21.4 - 26.2%]	26.2	0.184	0	2.06
Pseudomonas_fluorescens_F113	Pseudomonas_sp_FSL_R10-1350	GCF_009600525.1			23.7	[21.4 - 26.2%]	26.2	0.1842	0	2.7
Pseudomonas_fluorescens_F113	Pseudomonas_helleri_FSL_R10-3254	GCF_009600225.1			23.7	[21.4 - 26.2%]	26.2	0.1843	0	2.89
Pseudomonas_fluorescens_F113	Pseudomonas_sp_FSL_R10-2189	GCF_009600325.1			23.7	[21.4 - 26.2%]	26.2	0.1843	0	2.6
Pseudomonas_fluorescens_F113	Pseudomonas_versuta_L10_10_T	GCF_001294575.1			23.7	[21.4 - 26.2%]	26.2	0.1843	0	2.55
Pseudomonas_fluorescens_F113	Pseudomonas_helleri_FSL_R10-0072	GCF_009600115.1			23.7	[21.4 - 26.2%]	26.2	0.1844	0	2.8
Pseudomonas_fluorescens_F113	Pseudomonas_helleri_DSM_28141	GCF_001043065.1			23.7	[21.4 - 26.2%]	26.2	0.1845	0	2.53
Pseudomonas_fluorescens_F113	Pseudomonas_helleri_FSL_R10-1876	GCF_009600405.1			23.7	[21.4 - 26.1%]	26.1	0.1845	0	2.85
Pseudomonas_fluorescens_F113	Pseudomonas_sp_Fl4BN2	GCF_009908305.1			23.7	[21.4 - 26.2%]	26.2	0.1845	0	1.77
Pseudomonas_fluorescens_F113	Pseudomonas_fragi_A22	GCF_000250595.1			23.7	[21.4 - 26.1%]	26.1	0.1846	0	2.15
Pseudomonas_fluorescens_F113	Pseudomonas_helleri_FSL_R10-1371	GCF_009600485.1			23.7	[21.4 - 26.1%]	26.1	0.1846	0	2.87
Pseudomonas_fluorescens_F113	Pseudomonas_sp_PAMC_29040	GCF_003994535.1			23.7	[21.4 - 26.1%]	26.1	0.1846	0	2.14
Pseudomonas_fluorescens_F113	Pseudomonas_sp_R32	GCF_009866705.1			23.7	[21.4 - 26.1%]	26.1	0.1846	0	1.59
Pseudomonas_fluorescens_F113	Pseudomonas_wadenswilerensis_CCOS_864_T	GCF_900497695.1			23.7	[21.4 - 26.1%]	26.1	0.1847	0	1.6
Pseudomonas_fluorescens_F113	Pseudomonas_helleri_DSM_29165_T	GCF_001043025.1			23.6	[21.3 - 26.1%]	26.1	0.1848	0	2.68
Pseudomonas_fluorescens_F113	Pseudomonas_helleri_FSL_R10-3257	GCF_009600135.1			23.7	[21.4 - 26.1%]	26.1	0.1848	0	2.8
Pseudomonas_fluorescens_F113	Pseudomonas_helleri_FSL_R10-2940	GCF_009600205.1			23.6	[21.3 - 26.1%]	26.1	0.1849	0	2.94
Pseudomonas_fluorescens_F113	Pseudomonas_sp_1033	GCF_003385155.1			23.6	[21.3 - 26.1%]	26.1	0.1849	0	3.69
Pseudomonas_fluorescens_F113	Pseudomonas_sp_SDI	GCF_003105155.1			23.6	[21.3 - 26.1%]	26.1	0.1849	0	2.17
Pseudomonas_fluorescens_F113	Pseudomonas_helleri_FSL_R10-1637	GCF_009600395.1			23.6	[21.3 - 26.1%]	26.1	0.185	0	2.81
Pseudomonas_fluorescens_F113	Pseudomonas_lundensis_BS3654	GCF_900103705.1			23.6	[21.3 - 26.1%]	26.1	0.185	0	2.09
Pseudomonas_fluorescens_F113	Pseudomonas_psychrophila_BIGb0477	GCF_003752265.1			23.6	[21.3 - 26.1%]	26.1	0.1851	0	2.58
Pseudomonas_fluorescens_F113	Pseudomonas_sp_2_2015	GCF_000955865.1			23.6	[21.3 - 26.1%]	26.1	0.1851	0	2.14
Pseudomonas_fluorescens_F113	Pseudomonas_donghuensis_HYS_T	GCF_000259195.1			23.6	[21.3 - 26.1%]	26.1	0.1852	0	1.63
Pseudomonas_fluorescens_F113	Pseudomonas_sp_JV241A	GCF_900275665.1			23.6	[21.3 - 26.1%]	26.1	0.1852	0	1.73
Pseudomonas_fluorescens_F113	Pseudomonas_helleri_FSL_R10-2342	GCF_009600305.1			23.6	[21.3 - 26.1%]	26.1	0.1853	0	2.73
Pseudomonas_fluorescens_F113	Pseudomonas_psychrophila_LMG_24276	GCF_900106105.1			23.6	[21.3 - 26%]	26	0.1854	0	3.36
Pseudomonas_fluorescens_F113	Pseudomonas_taetrolens_DSM_21104_T	GCF_001042915.1			23.6	[21.3 - 26%]	26	0.1854	0	2.52
Pseudomonas_fluorescens_F113	Pseudomonas_lundensis_DSM_6252_T	GCF_001042985.1			23.6	[21.3 - 26%]	26	0.1855	0	2.25
Pseudomonas_fluorescens_F113	Pseudomonas_lundensis_AU1044	GCF_001020725.2			23.6	[21.3 - 26%]	26	0.1856	0	2.1
Pseudomonas_fluorescens_F113	Pseudomonas_sp_BS-2016	GCF_001806145.1			23.6	[21.3 - 26%]	26	0.1856	0	2.02
Pseudomonas_fluorescens_F113	Pseudomonas_sp_NBRC_111117	GCF_001320045.1			23.5	[21.3 - 26%]	26	0.1856	0	3.69
Pseudomonas_fluorescens_F113	Pseudomonas_lundensis_L1788	GCF_002269015.1			23.5	[21.2 - 26%]	26	0.1857	0	2.09
Pseudomonas_fluorescens_F113	Pseudomonas_sp_Irchel_3F5	GCF_900187625.1			23.5	[21.2 - 26%]	26	0.1857	0	1.53
Pseudomonas_fluorescens_F113	Pseudomonas_versuta_A4R1_12	GCF_001901345.1			23.5	[21.2 - 26%]	26	0.1858	0	2.49
Pseudomonas_fluorescens_F113	Pseudomonas_lundensis_L1810	GCF_002269005.1			23.5	[21.2 - 26%]	26	0.1859	0	2.53
Pseudomonas_fluorescens_F113	Pseudomonas_sp_JJ3	GCF_002806685.1			23.5	[21.2 - 26%]	26	0.1859	0	3.42
Pseudomonas_fluorescens_F113	Pseudomonas_lundensis_L1822	GCF_002269115.1			23.5	[21.2 - 26%]	26	0.186	0	2.21
Pseudomonas_fluorescens_F113	Pseudomonas_versuta_A4R1_5	GCF_001901355.1			23.5	[21.2 - 26%]	26	0.186	0	2.61
Pseudomonas_fluorescens_F113	Pseudomonas_sp_BRM28	GCF_002939405.1			23.5	[21.2 - 26%]	26	0.1861	0	3.61
Pseudomonas_fluorescens_F113	Pseudomonas_sp_MF6396	GCF_002018915.1			23.5	[21.2 - 26%]	26	0.1861	0	3.11
Pseudomonas_fluorescens_F113	Pseudomonas_lundensis_L1814	GCF_002269085.1			23.5	[21.2 - 25.9%]	25.9	0.1862	0	2.13
Pseudomonas_fluorescens_F113	Pseudomonas_lundensis_L1819	GCF_002268995.1			23.5	[21.2 - 25.9%]	25.9	0.1863	0	2.05
Pseudomonas_fluorescens_F113	Pseudomonas_lundensis_MFPA15A1205	GCF_900206305.1			23.5	[21.2 - 25.9%]	25.9	0.1863	0	2.3
Pseudomonas_fluorescens_F113	Pseudomonas_lundensis_L1817	GCF_002269075.1			23.5	[21.2 - 25.9%]	25.9	0.1864	0	2.37
Pseudomonas_fluorescens_F113	Pseudomonas_psychrophila_RGCB_166	GCF_001005765.1			23.5	[21.2 - 25.9%]	25.9	0.1864	0	3.26
Pseudomonas_fluorescens_F113	Pseudomonas_sp_CFII64	GCF_000416235.1			23.5	[21.2 - 25.9%]	25.9	0.1864	0	1.9
Pseudomonas_fluorescens_F113	Pseudomonas_coleopterorum_LMG_28558_T	GCF_900105555.1			23.4	[21.1 - 25.9%]	25.9	0.1865	0	1.25
Pseudomonas_fluorescens_F113	Pseudomonas_lundensis_AU14541	GCF_001806125.1			23.5	[21.2 - 25.9%]	25.9	0.1865	0	2.32
Pseudomonas_fluorescens_F113	Pseudomonas_rhizosphaerae_DSM_16299_T	GCF_000761155.1			23.5	[21.2 - 25.9%]	25.9	0.1865	0	1.21
Pseudomonas_fluorescens_F113	Pseudomonas_sp_1239	GCF_002157495.1			23.4	[21.1 - 25.9%]	25.9	0.1866	0	3.24
Pseudomonas_fluorescens_F113	Pseudomonas_lundensis_AU11136	GCF_001020805.1			23.4	[21.1 - 25.9%]	25.9	0.1867	0	2.14
Pseudomonas_fluorescens_F113	Pseudomonas_lundensis_AU11235	GCF_001020645.1			23.4	[21.1 - 25.9%]	25.9	0.1869	0	2.13
Pseudomonas_fluorescens_F113	Pseudomonas_sp_M47T1	GCF_000263855.1			23.4	[21.1 - 25.9%]	25.9	0.1869	0	1.72
Pseudomonas_fluorescens_F113	Pseudomonas_lundensis_AU10414	GCF_001020625.1			23.4	[21.1 - 25.8%]	25.8	0.187	0	2.13
Pseudomonas_fluorescens_F113	Pseudomonas_lundensis_AU12644	GCF_001020705.1			23.4	[21.1 - 25.8%]	25.8	0.187	0	2.02
Pseudomonas_fluorescens_F113	Pseudomonas_lundensis_AU11122	GCF_001020785.1			23.4	[21.1 - 25.8%]	25.8	0.187	0	2.14
Pseudomonas_fluorescens_F113	Pseudomonas_lundensis_AU7350	GCF_001020635.1			23.4	[21.1 - 25.8%]	25.8	0.1871	0	2.13
Pseudomonas_fluorescens_F113	Pseudomonas_lundensis_AU9518	GCF_001806135.1			23.4	[21.1 - 25.8%]	25.8	0.1871	0	2.18
Pseudomonas_fluorescens_F113	Pseudomonas_lundensis_AU11164	GCF_001020655.1			23.3	[21.1 - 25.8%]	25.8	0.1873	0	2.13
Pseudomonas_fluorescens_F113	Pseudomonas_fluorescens_BAV_3226	GCF_009765425.1			23.3	[21 - 25.8%]	25.8	0.1874	0	2.62
Pseudomonas_fluorescens_F113	Pseudomonas_psychrophila_CF149	GCF_000416155.1			23.3	[21 - 25.8%]	25.8	0.1874	0	3.33
Pseudomonas_fluorescens_F113	Pseudomonas_sp_RIT-PI-a	GCF_001187875.1			23.3	[21 - 25.8%]	25.8	0.1874	0	1.54
Pseudomonas_fluorescens_F113	Pseudomonas_sp_SNU_WT1	GCF_004214895.1			23.3	[21 - 25.8%]	25.8	0.1875	0	1.04
Pseudomonas_fluorescens_F113	Pseudomonas_sp_TAD18	GCF_001529305.1			23.3	[21 - 25.8%]	25.8	0.1875	0	3.54
Pseudomonas_fluorescens_F113	Pseudomonas_lundensis_AU12597	GCF_001020795.1			23.3	[21 - 25.8%]	25.8	0.1876	0	1.96
Pseudomonas_fluorescens_F113	Pseudomonas_psychrophila_CCUG_53877_T	GCF_008801485.1			23.3	[21 - 25.8%]	25.8	0.1877	0	3.3
Pseudomonas_fluorescens_F113	Pseudomonas_sp_Leaf129	GCF_001423465.1			23.3	[21 - 25.8%]	25.8	0.1877	0	1.11
Pseudomonas_fluorescens_F113	Pseudomonas_sp_MYb187	GCF_002979185.1			23.3	[21 - 25.8%]	25.8	0.1877	0	0.7
Pseudomonas_fluorescens_F113	Pseudomonas_weihenstephanensis_DSM_29140	GCF_001042975.1			23.3	[21 - 25.8%]	25.8	0.1877	0	3.68
Pseudomonas_fluorescens_F113	Pseudomonas_psychrophila_DSM_17535_T	GCF_001043005.1			23.3	[21 - 25.8%]	25.8	0.1878	0	3.29
Pseudomonas_fluorescens_F113	Pseudomonas_sp_TAA207	GCF_001529285.1			23.3	[21 - 25.8%]	25.8	0.1878	0	3.47
Pseudomonas_fluorescens_F113	Pseudomonas_weihenstephanensis_DSM_29166_T	GCF_001043055.1			23.3	[21 - 25.7%]	25.7	0.1878	0	3.47
Pseudomonas_fluorescens_F113	Pseudomonas_japonica_DSM_22348_T	GCF_900188455.1			23.3	[21 - 25.7%]	25.7	0.1879	0	3.36
Pseudomonas_fluorescens_F113	Pseudomonas_sp_GV012	GCF_003053625.1			23.3	[21 - 25.7%]	25.7	0.1882	0	0.34
Pseudomonas_fluorescens_F113	Pseudomonas_sp_GV021	GCF_003054105.1			23.2	[21 - 25.7%]	25.7	0.1882	0	0.34
Pseudomonas_fluorescens_F113	Pseudomonas_sp_BBP2017	GCF_003024385.1			23.2	[20.9 - 25.7%]	25.7	0.1883	0	0.47
Pseudomonas_fluorescens_F113	Pseudomonas_vranovensis_DSM_16006__T	GCF_000425805.1			23.2	[20.9 - 25.7%]	25.7	0.1886	0	0.75
Pseudomonas_fluorescens_F113	Pseudomonas_psychrophila_HA-4_	GCF_000282975.1			23.2	[20.9 - 25.6%]	25.6	0.1888	0	4.38
Pseudomonas_fluorescens_F113	Pseudomonas_bohemica_IA19_T	GCF_002934685.1			23.2	[20.9 - 25.6%]	25.6	0.1889	0	1.31
Pseudomonas_fluorescens_F113	Pseudomonas_sp_HLS-6	GCF_002753995.1			23.2	[20.9 - 25.6%]	25.6	0.1889	0	0.9
Pseudomonas_fluorescens_F113	Pseudomonas_sp_WCHPs060044	GCF_003231275.1			23.2	[20.9 - 25.6%]	25.6	0.1889	0	1.47
Pseudomonas_fluorescens_F113	Pseudomonas_lundensis_L1802	GCF_002269125.1			23.1	[20.9 - 25.6%]	25.6	0.189	0	3.12
Pseudomonas_fluorescens_F113	Pseudomonas_sp_FFUP_PS_473	GCF_002858665.1			23.1	[20.9 - 25.6%]	25.6	0.189	0	1.01
Pseudomonas_fluorescens_F113	Pseudomonas_sp_ICMP_561	GCF_002699985.1			23.2	[20.9 - 25.6%]	25.6	0.189	0	3.83
Pseudomonas_fluorescens_F113	Pseudomonas_sp_NFACC02	GCF_900110765.1			23.2	[20.9 - 25.6%]	25.6	0.189	0	1.21
Pseudomonas_fluorescens_F113	Pseudomonas_sp_v388	GCF_003935425.1			23.2	[20.9 - 25.6%]	25.6	0.189	0	0.19
Pseudomonas_fluorescens_F113	Pseudomonas_sp_WCHP16	GCF_001695625.1			23.1	[20.9 - 25.6%]	25.6	0.189	0	1.25
Pseudomonas_fluorescens_F113	Pseudomonas_sp_S13_1_2	GCF_000292285.1			23.1	[20.8 - 25.6%]	25.6	0.1892	0	1.18
Pseudomonas_fluorescens_F113	Pseudomonas_cerasi_Sour_cherry__Prunus_cerasus_symptomatic_leaf	GCF_900074915.1			23.1	[20.8 - 25.6%]	25.6	0.1893	0	2
Pseudomonas_fluorescens_F113	Pseudomonas_cerasi_PL963	GCF_900235895.1			23.1	[20.8 - 25.6%]	25.6	0.1893	0	2.06
Pseudomonas_fluorescens_F113	Pseudomonas_graminis_DSM_11363_T	GCF_900111735.1			23.1	[20.8 - 25.6%]	25.6	0.1893	0	0.52
Pseudomonas_fluorescens_F113	Pseudomonas_sp_Irchel_3E13	GCF_900187455.1			23.1	[20.8 - 25.5%]	25.5	0.1896	0	1.92
Pseudomonas_fluorescens_F113	Pseudomonas_sp_Leaf127	GCF_001423155.1			23.1	[20.8 - 25.5%]	25.5	0.1898	0	1.39
Pseudomonas_fluorescens_F113	Pseudomonas_ovata_F51_T	GCF_003131185.1			23	[20.8 - 25.5%]	25.5	0.1899	0	1.15
Pseudomonas_fluorescens_F113	Pseudomonas_saxonica_DSM_108990	GCF_007858355.1			23	[20.7 - 25.5%]	25.5	0.19	0	4.73
Pseudomonas_fluorescens_F113	Pseudomonas_sp_B23_2017	GCF_002113725.1			23	[20.7 - 25.5%]	25.5	0.1901	0	2.59
Pseudomonas_fluorescens_F113	Pseudomonas_sp_B24_2017	GCF_002113085.1			23	[20.7 - 25.5%]	25.5	0.1901	0	2.6
Pseudomonas_fluorescens_F113	Pseudomonas_sp_FGI182	GCF_000511325.1			23	[20.7 - 25.5%]	25.5	0.1901	0	2.5
Pseudomonas_fluorescens_F113	Pseudomonas_sp_KUIN-1	GCF_009176725.1			23	[20.7 - 25.5%]	25.5	0.1901	0	1.56
Pseudomonas_fluorescens_F113	Pseudomonas_helleri_FSL_R10-0802	GCF_009600025.1			23	[20.7 - 25.5%]	25.5	0.1903	0	4.58
Pseudomonas_fluorescens_F113	Pseudomonas_sp_B18_2017	GCF_002113185.1			23	[20.7 - 25.4%]	25.4	0.1904	0	2.24
Pseudomonas_fluorescens_F113	Pseudomonas_sp_B9_2017	GCF_002112755.1			23	[20.7 - 25.4%]	25.4	0.1904	0	2.24
Pseudomonas_fluorescens_F113	Pseudomonas_sp_p21	GCF_001642705.1			23	[20.7 - 25.5%]	25.5	0.1904	0	2.39
Pseudomonas_fluorescens_F113	Pseudomonas_helleri_FSL_R10-1984	GCF_009600465.1			23	[20.7 - 25.4%]	25.4	0.1905	0	4.47
Pseudomonas_fluorescens_F113	Pseudomonas_sp_10-1B	GCF_000935045.1			23	[20.7 - 25.4%]	25.4	0.1905	0	1.66
Pseudomonas_fluorescens_F113	Pseudomonas_sp_B19_2017	GCF_002113165.1			23	[20.7 - 25.4%]	25.4	0.1905	0	2.24
Pseudomonas_fluorescens_F113	Pseudomonas_sp_SID14000	GCF_002165135.1			23	[20.7 - 25.4%]	25.4	0.1905	0	1.87
Pseudomonas_fluorescens_F113	Pseudomonas_fluorescens_PS634	GCF_902497735.1			23	[20.7 - 25.4%]	25.4	0.1906	0	1.57
Pseudomonas_fluorescens_F113	Pseudomonas_sp_NFR16	GCF_900108875.1			23	[20.7 - 25.4%]	25.4	0.1906	0	0.59
Pseudomonas_fluorescens_F113	Pseudomonas_sp_B5_2017	GCF_002112825.1			23	[20.7 - 25.4%]	25.4	0.1907	0	2.62
Pseudomonas_fluorescens_F113	Pseudomonas_sp_Kh13	GCF_900291015.1			22.9	[20.7 - 25.4%]	25.4	0.1908	0	2.05
Pseudomonas_fluorescens_F113	Pseudomonas_sp_SZ57	GCF_009495975.1			22.9	[20.7 - 25.4%]	25.4	0.1908	0	1.56
Pseudomonas_fluorescens_F113	Pseudomonas_abietaniphila_ATCC_700689_T	GCF_900100795.1			22.9	[20.7 - 25.4%]	25.4	0.1909	0	1.35
Pseudomonas_fluorescens_F113	Pseudomonas_sp_B8_2017	GCF_002113575.1			22.9	[20.6 - 25.4%]	25.4	0.1909	0	2.59
Pseudomonas_fluorescens_F113	Pseudomonas_fluorescens_PS689	GCF_902497865.1			22.9	[20.6 - 25.4%]	25.4	0.191	0	1.63
Pseudomonas_fluorescens_F113	Pseudomonas_helleri_FSL_R10-1594	GCF_009600495.1			22.9	[20.6 - 25.4%]	25.4	0.191	0	4.56
Pseudomonas_fluorescens_F113	Pseudomonas_sp_AFG_SD02_1510_Pfu_092	GCF_003331055.1			22.9	[20.6 - 25.4%]	25.4	0.191	0	3.03
Pseudomonas_fluorescens_F113	Pseudomonas_asturiensis_LMG_26898_T	GCF_900143095.1			22.9	[20.6 - 25.4%]	25.4	0.1911	0	1.65
Pseudomonas_fluorescens_F113	Pseudomonas_sp_B14_2017	GCF_002113255.1			22.9	[20.6 - 25.4%]	25.4	0.1911	0	2.6
Pseudomonas_fluorescens_F113	Pseudomonas_sp_KBS0707	GCF_005937945.2			22.9	[20.6 - 25.4%]	25.4	0.1911	0	2.88
Pseudomonas_fluorescens_F113	Pseudomonas_helleri_FSL_R10-2339	GCF_009600315.1			22.9	[20.6 - 25.4%]	25.4	0.1912	0	4.28
Pseudomonas_fluorescens_F113	Pseudomonas_sichuanensis_WCHPs060039_T	GCF_003231305.1			22.9	[20.6 - 25.3%]	25.3	0.1913	0	3.08
Pseudomonas_fluorescens_F113	Pseudomonas_sp_BS3759	GCF_900103395.1			22.9	[20.6 - 25.3%]	25.3	0.1913	0	1.59
Pseudomonas_fluorescens_F113	Pseudomonas_sp_250J	GCF_001259595.1			22.9	[20.6 - 25.3%]	25.3	0.1914	0	3.91
Pseudomonas_fluorescens_F113	Pseudomonas_sp_GM84	GCF_000282535.1			22.9	[20.6 - 25.3%]	25.3	0.1914	0	2.37
Pseudomonas_fluorescens_F113	Pseudomonas_sp_H9	GCF_004353925.1			22.9	[20.6 - 25.3%]	25.3	0.1914	0	0.98
Pseudomonas_fluorescens_F113	Pseudomonas_sp_Irchel_3A5	GCF_900187575.1			22.9	[20.6 - 25.3%]	25.3	0.1914	0	3.68
Pseudomonas_fluorescens_F113	Pseudomonas_saxonica_DSM_108989_T	GCF_007858365.1			22.9	[20.6 - 25.3%]	25.3	0.1915	0	4.49
Pseudomonas_fluorescens_F113	Pseudomonas_sp_5	GCF_000955815.1			22.9	[20.6 - 25.3%]	25.3	0.1915	0	1.19
Pseudomonas_fluorescens_F113	Pseudomonas_sp_B10_2017	GCF_002113295.1			22.9	[20.6 - 25.3%]	25.3	0.1915	0	2.29
Pseudomonas_fluorescens_F113	Pseudomonas_sp_BS3767	GCF_900099665.1			22.9	[20.6 - 25.3%]	25.3	0.1915	0	1.64
Pseudomonas_fluorescens_F113	Pseudomonas_sp_B13_2017	GCF_002113245.1			22.8	[20.6 - 25.3%]	25.3	0.1916	0	2.68
Pseudomonas_fluorescens_F113	Pseudomonas_sp_Leaf58	GCF_003627215.1			22.8	[20.6 - 25.3%]	25.3	0.1916	0	0.52
Pseudomonas_fluorescens_F113	Pseudomonas_sp_B12_2017	GCF_002113785.1			22.8	[20.6 - 25.3%]	25.3	0.1917	0	2.68
Pseudomonas_fluorescens_F113	Pseudomonas_sp_B4_2017	GCF_002113565.1			22.8	[20.6 - 25.3%]	25.3	0.1917	0	2.68
Pseudomonas_fluorescens_F113	Pseudomonas_sp_ICMP_10191	GCF_001467335.1			22.8	[20.6 - 25.3%]	25.3	0.1917	0	1.5
Pseudomonas_fluorescens_F113	Pseudomonas_floridensis_GEV388_T	GCF_002087235.1			22.8	[20.5 - 25.3%]	25.3	0.1919	0	1.61
Pseudomonas_fluorescens_F113	Pseudomonas_sp_Bc-h	GCF_002080045.1			22.8	[20.5 - 25.3%]	25.3	0.1919	0	1.23
Pseudomonas_fluorescens_F113	Pseudomonas_lutea_DSM_17257_T	GCF_000759445.1			22.8	[20.5 - 25.3%]	25.3	0.192	0	0.63
Pseudomonas_fluorescens_F113	Pseudomonas_sp_NP10-3	GCF_003253455.1			22.8	[20.5 - 25.3%]	25.3	0.1921	0	1.54
Pseudomonas_fluorescens_F113	Pseudomonas_asiatica_RYU5	GCF_009932335.1			22.8	[20.5 - 25.2%]	25.2	0.1922	0	1.76
Pseudomonas_fluorescens_F113	Pseudomonas_sp_JV551A3	GCF_900277125.1			22.8	[20.5 - 25.2%]	25.2	0.1922	0	2.06
Pseudomonas_fluorescens_F113	Pseudomonas_sp_Irchel_3A18	GCF_900187465.1			22.8	[20.5 - 25.2%]	25.2	0.1922	0	2.63
Pseudomonas_fluorescens_F113	Pseudomonas_sp_DG56-2	GCF_004803755.1			22.8	[20.5 - 25.2%]	25.2	0.1923	0	2.04
Pseudomonas_fluorescens_F113	Pseudomonas_fluorescens_PS627	GCF_902497765.1			22.8	[20.5 - 25.2%]	25.2	0.1924	0	1.99
Pseudomonas_fluorescens_F113	Pseudomonas_sp_EMN2	GCF_009650555.1			22.8	[20.5 - 25.2%]	25.2	0.1924	0	3.03
Pseudomonas_fluorescens_F113	Pseudomonas_sp_NP28-5	GCF_003201385.1			22.8	[20.5 - 25.2%]	25.2	0.1924	0	1.49
Pseudomonas_fluorescens_F113	Pseudomonas_sp_R10_2017	GCF_002113545.1			22.8	[20.5 - 25.2%]	25.2	0.1924	0	2.94
Pseudomonas_fluorescens_F113	Pseudomonas_sp_CCOS_191	GCF_001007005.1			22.7	[20.5 - 25.2%]	25.2	0.1926	0	3.4
Pseudomonas_fluorescens_F113	Pseudomonas_sp_JV551A1	GCF_900277145.1			22.7	[20.5 - 25.2%]	25.2	0.1926	0	1.97
Pseudomonas_fluorescens_F113	Pseudomonas_sp_VM14	GCF_900291065.1			22.7	[20.4 - 25.2%]	25.2	0.1927	0	1.97
Pseudomonas_fluorescens_F113	Pseudomonas_sp_LLC-1	GCF_002992185.1			22.7	[20.4 - 25.2%]	25.2	0.1927	0	1.58
Pseudomonas_fluorescens_F113	Pseudomonas_sp_NFACC10-1	GCF_900119195.1			22.7	[20.4 - 25.2%]	25.2	0.1927	0	1.41
Pseudomonas_fluorescens_F113	Pseudomonas_reidholzensis_CCOS_865_T	GCF_900536025.1			22.7	[20.4 - 25.2%]	25.2	0.1928	0	3.3
Pseudomonas_fluorescens_F113	Pseudomonas_sp_NBRC_111123	GCF_001320205.1			22.7	[20.4 - 25.2%]	25.2	0.1928	0	2.07
Pseudomonas_fluorescens_F113	Pseudomonas_capeferrum_WCS358_T	GCF_000731675.1			22.7	[20.4 - 25.2%]	25.2	0.1929	0	1.88
Pseudomonas_fluorescens_F113	Pseudomonas_entomophila_L48_T	GCF_000026105.1			22.7	[20.4 - 25.2%]	25.2	0.1929	0	3.38
Pseudomonas_fluorescens_F113	Pseudomonas_sp_MR_02	GCF_002797475.1			22.7	[20.4 - 25.2%]	25.2	0.1929	0	1.81
Pseudomonas_fluorescens_F113	Pseudomonas_sp_FFUP_PS_41	GCF_002858645.1			22.7	[20.4 - 25.2%]	25.2	0.193	0	1.38
Pseudomonas_fluorescens_F113	Pseudomonas_sp_S06B_330	GCF_002845275.1			22.7	[20.4 - 25.2%]	25.2	0.193	0	1.13
Pseudomonas_fluorescens_F113	Pseudomonas_congelans_DSM_14939_T	GCF_900103225.1			22.7	[20.4 - 25.1%]	25.1	0.1931	0	1.46
Pseudomonas_fluorescens_F113	Pseudomonas_meliae_CFBP_3225_T	GCF_000935675.1			22.7	[20.4 - 25.1%]	25.1	0.1931	0	2.38
Pseudomonas_fluorescens_F113	Pseudomonas_sp_ABFPK	GCF_001586765.1			22.7	[20.4 - 25.1%]	25.1	0.1931	0	1.37
Pseudomonas_fluorescens_F113	Pseudomonas_sp_C5pp	GCF_000814065.1			22.7	[20.4 - 25.1%]	25.1	0.1931	0	1.55
Pseudomonas_fluorescens_F113	Pseudomonas_sp_JY-Q	GCF_001655295.1			22.7	[20.4 - 25.1%]	25.1	0.1931	0	0.56
Pseudomonas_fluorescens_F113	Pseudomonas_sp_KBS0802	GCF_005937845.2			22.7	[20.4 - 25.1%]	25.1	0.1931	0	0.68
Pseudomonas_fluorescens_F113	Pseudomonas_sp_LS-2	GCF_003605735.1			22.7	[20.4 - 25.1%]	25.1	0.1931	0	1.66
Pseudomonas_fluorescens_F113	Pseudomonas_sp_LTGT-11-2Z	GCF_003691445.1			22.7	[20.4 - 25.1%]	25.1	0.1931	0	0.9
Pseudomonas_fluorescens_F113	Pseudomonas_sp_R11_2017	GCF_002112695.1			22.7	[20.4 - 25.1%]	25.1	0.1931	0	2.97
Pseudomonas_fluorescens_F113	Pseudomonas_sp_R14_2017	GCF_002113525.1			22.7	[20.4 - 25.1%]	25.1	0.1931	0	2.97
Pseudomonas_fluorescens_F113	Pseudomonas_sp_R17_2017	GCF_002112665.1			22.7	[20.4 - 25.1%]	25.1	0.1931	0	2.97
Pseudomonas_fluorescens_F113	Pseudomonas_sp_R28_2017	GCF_002112505.1			22.7	[20.4 - 25.1%]	25.1	0.1931	0	2.97
Pseudomonas_fluorescens_F113	Pseudomonas_sp_R9_2017	GCF_002113325.1			22.7	[20.4 - 25.1%]	25.1	0.1931	0	2.97
Pseudomonas_fluorescens_F113	Pseudomonas_fluorescens_PS910	GCF_902498185.1			22.7	[20.4 - 25.1%]	25.1	0.1932	0	1.9
Pseudomonas_fluorescens_F113	Pseudomonas_meliae_ICMP6289_T	GCF_001400515.1			22.7	[20.4 - 25.1%]	25.1	0.1932	0	2.36
Pseudomonas_fluorescens_F113	Pseudomonas_sp_LP_7_YM	GCF_004364435.1			22.7	[20.4 - 25.1%]	25.1	0.1932	0	2.02
Pseudomonas_fluorescens_F113	Pseudomonas_sp_NBRC_111133	GCF_001320605.1			22.6	[20.4 - 25.1%]	25.1	0.1934	0	0.66
Pseudomonas_fluorescens_F113	Pseudomonas_sp_B22_2017	GCF_002113105.1			22.6	[20.4 - 25.1%]	25.1	0.1935	0	2.03
Pseudomonas_fluorescens_F113	Pseudomonas_sp_DrBHI1	GCF_002205115.1			22.6	[20.4 - 25.1%]	25.1	0.1935	0	3.53
Pseudomonas_fluorescens_F113	Pseudomonas_sp_H2	GCF_000763225.1			22.6	[20.4 - 25.1%]	25.1	0.1936	0	1.83
Pseudomonas_fluorescens_F113	Pseudomonas_sp_URMO17WK12ï€ºI5	GCF_900177525.1			22.6	[20.3 - 25.1%]	25.1	0.1936	0	2.01
Pseudomonas_fluorescens_F113	Pseudomonas_sp_URMO17WK12ï€ºI8	GCF_000620365.1			22.6	[20.4 - 25.1%]	25.1	0.1936	0	2.02
Pseudomonas_fluorescens_F113	Pseudomonas_endophytica_BSTT44_T	GCF_001411475.1			22.6	[20.3 - 25.1%]	25.1	0.1937	0	5.62
Pseudomonas_fluorescens_F113	Pseudomonas_sp_2FE	GCF_005503735.1			22.6	[20.3 - 25.1%]	25.1	0.1937	0	1.29
Pseudomonas_fluorescens_F113	Pseudomonas_sp_Irchel_s3f19	GCF_900187555.1			22.6	[20.3 - 25.1%]	25.1	0.1937	0	1.86
Pseudomonas_fluorescens_F113	Pseudomonas_sp_NBRC_111124	GCF_001320245.1			22.6	[20.3 - 25.1%]	25.1	0.1937	0	1.61
Pseudomonas_fluorescens_F113	Pseudomonas_sp_GTC_16482	GCF_001319995.1			22.6	[20.3 - 25.1%]	25.1	0.1938	0	0.74
Pseudomonas_fluorescens_F113	Pseudomonas_sp_K1S02-6	GCF_003596405.1			22.6	[20.3 - 25.1%]	25.1	0.1938	0	0.14
Pseudomonas_fluorescens_F113	Pseudomonas_sp_NBRC_111130	GCF_001320485.1			22.6	[20.3 - 25.1%]	25.1	0.1938	0	2.06
Pseudomonas_fluorescens_F113	Pseudomonas_sp_RIT623	GCF_004519305.1			22.6	[20.3 - 25%]	25	0.1939	0	3.62
Pseudomonas_fluorescens_F113	Pseudomonas_sp_RW405	GCF_003184135.1			22.6	[20.3 - 25%]	25	0.1939	0	1.07
Pseudomonas_fluorescens_F113	Pseudomonas_sp_MN1F	GCF_009391885.1			22.6	[20.3 - 25%]	25	0.194	0	2.12
Pseudomonas_fluorescens_F113	Pseudomonas_sp_NBRC_111125	GCF_001320295.1			22.6	[20.3 - 25%]	25	0.194	0	0.84
Pseudomonas_fluorescens_F113	Pseudomonas_sp_NBRC_111132	GCF_001320565.1			22.6	[20.3 - 25%]	25	0.194	0	1.14
Pseudomonas_fluorescens_F113	Pseudomonas_guariconensis_LMG_27394_T	GCF_900102675.1			22.6	[20.3 - 25%]	25	0.1941	0	1.82
Pseudomonas_fluorescens_F113	Pseudomonas_sp_2FG	GCF_005502935.1			22.6	[20.3 - 25%]	25	0.1941	0	1.7
Pseudomonas_fluorescens_F113	Pseudomonas_sp_GTC_16473	GCF_001753855.1			22.6	[20.3 - 25%]	25	0.1941	0	0.98
Pseudomonas_fluorescens_F113	Pseudomonas_sp_LAIL14HWK12ï€ºI9	GCF_000514315.1			22.6	[20.3 - 25%]	25	0.1941	0	1.29
Pseudomonas_fluorescens_F113	Pseudomonas_sp_NBRC_111121	GCF_001320165.1			22.6	[20.3 - 25%]	25	0.1941	0	0.68
Pseudomonas_fluorescens_F113	Pseudomonas_sp_NBRC_111122	GCF_001753915.1			22.6	[20.3 - 25%]	25	0.1941	0	0.95
Pseudomonas_fluorescens_F113	Pseudomonas_sp_SWI6	GCF_002947975.1			22.6	[20.3 - 25%]	25	0.1941	0	0.99
Pseudomonas_fluorescens_F113	Pseudomonas_sp_URMO17WK12ï€ºI7	GCF_003269045.1			22.6	[20.3 - 25%]	25	0.1941	0	2.02
Pseudomonas_fluorescens_F113	Pseudomonas_sp_NBRC_111118	GCF_001320085.1			22.6	[20.3 - 25%]	25	0.1942	0	0.27
Pseudomonas_fluorescens_F113	Pseudomonas_sp_PONIH3	GCF_002934345.1			22.6	[20.3 - 25%]	25	0.1942	0	2.62
Pseudomonas_fluorescens_F113	Pseudomonas_sp_RV120224-01b	GCF_003208145.1			22.6	[20.3 - 25%]	25	0.1942	0	1.59
Pseudomonas_fluorescens_F113	Pseudomonas_sp_RV120224-01c	GCF_003208135.1			22.6	[20.3 - 25%]	25	0.1942	0	1.59
Pseudomonas_fluorescens_F113	Pseudomonas_sp_SMT-1	GCF_003204195.1			22.6	[20.3 - 25%]	25	0.1942	0	0.8
Pseudomonas_fluorescens_F113	Pseudomonas_sp_TDA1	GCF_009737195.1			22.6	[20.3 - 25%]	25	0.1942	0	1.7
Pseudomonas_fluorescens_F113	Pseudomonas_sp_VLB120	GCF_000494915.1			22.6	[20.3 - 25%]	25	0.1942	0	0.77
Pseudomonas_fluorescens_F113	Pseudomonas_sp_XWY-1	GCF_002953115.1			22.6	[20.3 - 25%]	25	0.1942	0	0.75
Pseudomonas_fluorescens_F113	Pseudomonas_sp_CK-NBRI-02	GCF_008124495.1			22.6	[20.3 - 25%]	25	0.1943	0	1.69
Pseudomonas_fluorescens_F113	Pseudomonas_sp_LAIL14HWK12ï€ºI3	GCF_900230135.1			22.5	[20.3 - 25%]	25	0.1943	0	1.29
Pseudomonas_fluorescens_F113	Pseudomonas_sp_SG-MS2	GCF_009933855.1			22.6	[20.3 - 25%]	25	0.1943	0	1.04
Pseudomonas_fluorescens_F113	Pseudomonas_sp_ST1	GCF_007352665.1			22.5	[20.3 - 25%]	25	0.1943	0	2.77
Pseudomonas_fluorescens_F113	Pseudomonas_sp_SWI44	GCF_002947915.1			22.6	[20.3 - 25%]	25	0.1943	0	1.05
Pseudomonas_fluorescens_F113	Pseudomonas_sp_ICMP_3272	GCF_001466905.1			22.5	[20.3 - 25%]	25	0.1944	0	2.31
Pseudomonas_fluorescens_F113	Pseudomonas_sp_LAIL14HWK12ï€ºI12	GCF_000514335.1			22.5	[20.3 - 25%]	25	0.1944	0	1.38
Pseudomonas_fluorescens_F113	Pseudomonas_sp_LB-090624	GCF_003205205.1			22.5	[20.3 - 25%]	25	0.1944	0	1.34
Pseudomonas_fluorescens_F113	Pseudomonas_sp_LAIL14HWK12ï€ºI1	GCF_003202095.1			22.5	[20.3 - 25%]	25	0.1945	0	1.29
Pseudomonas_fluorescens_F113	Pseudomonas_sp_NBRC_111141	GCF_001753975.1			22.5	[20.2 - 25%]	25	0.1945	0	1.25
Pseudomonas_fluorescens_F113	Pseudomonas_sp_Kh14	GCF_900291005.1			22.5	[20.2 - 25%]	25	0.1946	0	1.12
Pseudomonas_fluorescens_F113	Pseudomonas_sp_MB-090624	GCF_003205245.1			22.5	[20.2 - 25%]	25	0.1946	0	1.18
Pseudomonas_fluorescens_F113	Pseudomonas_sp_NBRC_111139	GCF_001753955.1			22.5	[20.2 - 25%]	25	0.1946	0	0.6
Pseudomonas_fluorescens_F113	Pseudomonas_sp_StFLB209	GCF_000829415.1			22.5	[20.2 - 25%]	25	0.1946	0	0.05
Pseudomonas_fluorescens_F113	Pseudomonas_sp_Kh7	GCF_900291035.1			22.5	[20.2 - 25%]	25	0.1947	0	1.09
Pseudomonas_fluorescens_F113	Pseudomonas_sp_NBRC_111136	GCF_001320745.1			22.5	[20.2 - 25%]	25	0.1947	0	0.7
Pseudomonas_fluorescens_F113	Pseudomonas_fluorescens_PS631	GCF_902497695.1			22.5	[20.2 - 24.9%]	24.9	0.1948	0	1.08
Pseudomonas_fluorescens_F113	Pseudomonas_sp_BJP69	GCF_007633355.1			22.5	[20.2 - 24.9%]	24.9	0.1948	0	1.46
Pseudomonas_fluorescens_F113	Pseudomonas_sp_FW306-2-2C-D06B	GCF_002883535.1			22.5	[20.2 - 24.9%]	24.9	0.1948	0	0.89
Pseudomonas_fluorescens_F113	Pseudomonas_sp_LAIL14HWK12ï€ºI6	GCF_000514295.1			22.5	[20.2 - 24.9%]	24.9	0.1948	0	1.36
Pseudomonas_fluorescens_F113	Pseudomonas_sp_NBRC_111134	GCF_001320655.1			22.5	[20.2 - 24.9%]	24.9	0.1948	0	1.25
Pseudomonas_fluorescens_F113	Pseudomonas_sp_NBRC_111140	GCF_001320885.1			22.5	[20.2 - 24.9%]	24.9	0.1948	0	1.28
Pseudomonas_fluorescens_F113	Pseudomonas_sp_CC120222-01b	GCF_003208295.1			22.5	[20.2 - 24.9%]	24.9	0.1949	0	1.94
Pseudomonas_fluorescens_F113	Pseudomonas_sp_Irchel_3F3	GCF_900187545.1			22.5	[20.2 - 24.9%]	24.9	0.1949	0	1.36
Pseudomonas_fluorescens_F113	Pseudomonas_sp_LAMO17WK12ï€ºI12	GCF_900215275.1			22.5	[20.2 - 24.9%]	24.9	0.1949	0	1.45
Pseudomonas_fluorescens_F113	Pseudomonas_sp_LAMO17WK12_I8	GCF_900188365.1			22.5	[20.2 - 24.9%]	24.9	0.1949	0	1.45
Pseudomonas_fluorescens_F113	Pseudomonas_juntendi_BML3	GCF_009932375.1			22.5	[20.2 - 24.9%]	24.9	0.195	0	1.88
Pseudomonas_fluorescens_F113	Pseudomonas_sp_CC120222-01a	GCF_003097235.1			22.5	[20.2 - 24.9%]	24.9	0.195	0	1.94
Pseudomonas_fluorescens_F113	Pseudomonas_sp_FW305-E2	GCF_002901725.1			22.5	[20.2 - 24.9%]	24.9	0.195	0	0.98
Pseudomonas_fluorescens_F113	Pseudomonas_sp_LAIL14HWK12ï€ºI11	GCF_900177505.1			22.5	[20.2 - 24.9%]	24.9	0.195	0	1.68
Pseudomonas_fluorescens_F113	Pseudomonas_sp_NBRC_111127	GCF_001320345.1			22.5	[20.2 - 24.9%]	24.9	0.195	0	1.72
Pseudomonas_fluorescens_F113	Pseudomonas_sp_URIL14HWK12ï€ºI8	GCF_900187915.1			22.5	[20.2 - 24.9%]	24.9	0.195	0	1.24
Pseudomonas_fluorescens_F113	Pseudomonas_mosselii_DSM_17497_T	GCF_000621225.1			22.5	[20.2 - 24.9%]	24.9	0.1951	0	3.23
Pseudomonas_fluorescens_F113	Pseudomonas_sp_F16_2018	GCF_900291905.1			22.5	[20.2 - 24.9%]	24.9	0.1951	0	3.26
Pseudomonas_fluorescens_F113	Pseudomonas_sp_LAIL14HWK12ï€ºI8	GCF_900230145.1			22.5	[20.2 - 24.9%]	24.9	0.1951	0	1.68
Pseudomonas_fluorescens_F113	Pseudomonas_sp_LAMO17WK12ï€ºI4	GCF_000514355.1			22.5	[20.2 - 24.9%]	24.9	0.1951	0	1.37
Pseudomonas_fluorescens_F113	Pseudomonas_sp_LAMO17WK12_I7	GCF_900215235.1			22.5	[20.2 - 24.9%]	24.9	0.1951	0	1.45
Pseudomonas_fluorescens_F113	Pseudomonas_sp_SWI36	GCF_002948105.1			22.5	[20.2 - 24.9%]	24.9	0.1951	0	1.05
Pseudomonas_fluorescens_F113	Pseudomonas_sp_LAIL14HWK12ï€ºI5	GCF_000527055.1			22.5	[20.2 - 24.9%]	24.9	0.1952	0	1.37
Pseudomonas_fluorescens_F113	Pseudomonas_sp_LAMO17WK12ï€ºI11	GCF_900215195.1			22.5	[20.2 - 24.9%]	24.9	0.1952	0	1.46
Pseudomonas_fluorescens_F113	Pseudomonas_sp_NBRC_111131	GCF_001320525.1			22.4	[20.2 - 24.9%]	24.9	0.1952	0	1.01
Pseudomonas_fluorescens_F113	Pseudomonas_sp_NBRC_111142	GCF_001320925.1			22.5	[20.2 - 24.9%]	24.9	0.1952	0	1.99
Pseudomonas_fluorescens_F113	Pseudomonas_sp_URIL14HWK12ï€ºI4	GCF_000483105.1			22.4	[20.2 - 24.9%]	24.9	0.1952	0	1.25
Pseudomonas_fluorescens_F113	Pseudomonas_sp_URIL14HWK12ï€ºI5	GCF_900176445.1			22.4	[20.2 - 24.9%]	24.9	0.1952	0	1.36
Pseudomonas_fluorescens_F113	Pseudomonas_sp_RIT_412	GCF_003057685.2			22.4	[20.2 - 24.9%]	24.9	0.1953	0	0.68
Pseudomonas_fluorescens_F113	Pseudomonas_sp_02C_26	GCF_002843585.1			22.4	[20.1 - 24.9%]	24.9	0.1955	0	1.06
Pseudomonas_fluorescens_F113	Pseudomonas_sp_RIT_409	GCF_003052515.2			22.4	[20.1 - 24.9%]	24.9	0.1955	0	0.67
Pseudomonas_fluorescens_F113	Pseudomonas_hunanensis_P11	GCF_002910975.1			22.4	[20.1 - 24.9%]	24.9	0.1956	0	0.43
Pseudomonas_fluorescens_F113	Pseudomonas_monteilii_NBRC_103158_T	GCF_000621245.1			22.4	[20.1 - 24.9%]	24.9	0.1956	0	0.71
Pseudomonas_fluorescens_F113	Pseudomonas_sp_FW305-42	GCF_002883975.1			22.4	[20.1 - 24.9%]	24.9	0.1956	0	3.41
Pseudomonas_fluorescens_F113	Pseudomonas_sp_LAIL14HWK12ï€ºI7	GCF_000483465.1			22.4	[20.1 - 24.8%]	24.8	0.1956	0	1.71
Pseudomonas_fluorescens_F113	Pseudomonas_sp_NBRC_111120	GCF_001753895.1			22.4	[20.1 - 24.9%]	24.9	0.1956	0	1.57
Pseudomonas_fluorescens_F113	Pseudomonas_sp_2848	GCF_003253945.1			22.4	[20.1 - 24.8%]	24.8	0.1957	0	3.38
Pseudomonas_fluorescens_F113	Pseudomonas_sp_FW305-130	GCF_002884175.1			22.4	[20.1 - 24.8%]	24.8	0.1957	0	1.24
Pseudomonas_fluorescens_F113	Pseudomonas_sp_GW460-5	GCF_002884155.1			22.4	[20.1 - 24.8%]	24.8	0.1957	0	1.06
Pseudomonas_fluorescens_F113	Pseudomonas_sp_NBRC_111126	GCF_001753935.1			22.4	[20.1 - 24.8%]	24.8	0.1957	0	1.5
Pseudomonas_fluorescens_F113	Pseudomonas_fluorescens_PS623	GCF_902497645.1			22.4	[20.1 - 24.8%]	24.8	0.1958	0	1.23
Pseudomonas_fluorescens_F113	Pseudomonas_sp_DP16D-E2	GCF_002884365.1			22.4	[20.1 - 24.8%]	24.8	0.1958	0	3.41
Pseudomonas_fluorescens_F113	Pseudomonas_sp_FW305-127	GCF_002884395.1			22.4	[20.1 - 24.8%]	24.8	0.1958	0	3.41
Pseudomonas_fluorescens_F113	Pseudomonas_sp_GTC_16481	GCF_001753875.1			22.4	[20.1 - 24.8%]	24.8	0.1958	0	1.72
Pseudomonas_fluorescens_F113	Pseudomonas_sp_GW531-E2	GCF_002883995.1			22.4	[20.1 - 24.8%]	24.8	0.1958	0	3.4
Pseudomonas_fluorescens_F113	Pseudomonas_sp_NBRC_111128	GCF_001320385.1			22.4	[20.1 - 24.8%]	24.8	0.1958	0	1.45
Pseudomonas_fluorescens_F113	Pseudomonas_sp_NBRC_111144	GCF_001321005.1			22.4	[20.1 - 24.8%]	24.8	0.1958	0	1.63
Pseudomonas_fluorescens_F113	Pseudomonas_sp_TJI-51	GCF_000190455.2			22.4	[20.1 - 24.8%]	24.8	0.1958	0	1.33
Pseudomonas_fluorescens_F113	Pseudomonas_soli_LMG_27941_T	GCF_900110655.1			22.4	[20.1 - 24.8%]	24.8	0.1959	0	3.22
Pseudomonas_fluorescens_F113	Pseudomonas_sp_382	GCF_002759075.1			22.4	[20.1 - 24.8%]	24.8	0.1959	0	1.67
Pseudomonas_fluorescens_F113	Pseudomonas_sp_CAH-1	GCF_009668315.1			22.4	[20.1 - 24.8%]	24.8	0.1959	0	1.3
Pseudomonas_fluorescens_F113	Pseudomonas_sp_FW305-17	GCF_002884415.1			22.4	[20.1 - 24.8%]	24.8	0.1959	0	3.4
Pseudomonas_fluorescens_F113	Pseudomonas_sp_HMSC08G10	GCF_001808425.1			22.4	[20.1 - 24.8%]	24.8	0.1959	0	1.76
Pseudomonas_fluorescens_F113	Pseudomonas_sp_MPR-R1B	GCF_002884015.1			22.4	[20.1 - 24.8%]	24.8	0.1959	0	3.41
Pseudomonas_fluorescens_F113	Pseudomonas_sp_NBRC_111129	GCF_001320435.1			22.4	[20.1 - 24.8%]	24.8	0.196	0	1.34
Pseudomonas_fluorescens_F113	Pseudomonas_sp_EGD-AK9	GCF_000465935.2			22.3	[20.1 - 24.8%]	24.8	0.1962	0	4.8
Pseudomonas_fluorescens_F113	Pseudomonas_sp_NBRC_111143	GCF_001320965.1			22.3	[20.1 - 24.8%]	24.8	0.1962	0	2.04
Pseudomonas_fluorescens_F113	Pseudomonas_sp_K2W31S-8	GCF_003595175.1			22.3	[20.1 - 24.8%]	24.8	0.1963	0	3.73
Pseudomonas_fluorescens_F113	Pseudomonas_sp_p106	GCF_003936645.1			22.3	[20.1 - 24.8%]	24.8	0.1963	0	1.13
Pseudomonas_fluorescens_F113	Pseudomonas_sp_CC6-YY-74	GCF_002025205.1			22.3	[20.1 - 24.8%]	24.8	0.1964	0	0.95
Pseudomonas_fluorescens_F113	Pseudomonas_sp_SWI7	GCF_006351945.1			22.3	[20 - 24.7%]	24.7	0.1965	0	0.82
Pseudomonas_fluorescens_F113	Pseudomonas_sp_L-22-4S-12	GCF_009799935.1			22.3	[20 - 24.7%]	24.7	0.1966	0	5.03
Pseudomonas_fluorescens_F113	Pseudomonas_sp_p99-361	GCF_003935475.1			22.3	[20 - 24.7%]	24.7	0.1966	0	1.6
Pseudomonas_fluorescens_F113	Pseudomonas_taiwanensis_DSM_21245__T	GCF_000425785.1			22.3	[20 - 24.7%]	24.7	0.1966	0	1.08
Pseudomonas_fluorescens_F113	Pseudomonas_sp_SGAir0191	GCF_002812565.2			22.3	[20 - 24.7%]	24.7	0.1967	0	0.65
Pseudomonas_fluorescens_F113	Pseudomonas_sp_R-28-1W-6	GCF_009799925.1			22.2	[20 - 24.7%]	24.7	0.1971	0	4.98
Pseudomonas_fluorescens_F113	Pseudomonas_sp_NBRC_111119	GCF_001320125.1			22.2	[20 - 24.7%]	24.7	0.1972	0	1.55
Pseudomonas_fluorescens_F113	Pseudomonas_cremoricolorata_DSM_17059_T	GCF_000425745.1			22.2	[19.9 - 24.6%]	24.6	0.1977	0	2.72
Pseudomonas_fluorescens_F113	Pseudomonas_sp_MNR3A	GCF_009650575.1			22.2	[19.9 - 24.6%]	24.6	0.1978	0	2.65
Pseudomonas_fluorescens_F113	Pseudomonas_sp_DE0010	GCF_007680745.1			22.1	[19.9 - 24.6%]	24.6	0.198	0	1.03
Pseudomonas_fluorescens_F113	Pseudomonas_anguilliseptica_DSM_12111_T	GCF_900105355.1			22.1	[19.9 - 24.6%]	24.6	0.1981	0	0.58
Pseudomonas_fluorescens_F113	Pseudomonas_sp_8AS	GCF_902506505.1			22.1	[19.9 - 24.6%]	24.6	0.1982	0	5.01
Pseudomonas_fluorescens_F113	Pseudomonas_sp_LP_4_YM	GCF_004346335.1			22.1	[19.9 - 24.6%]	24.6	0.1982	0	0.62
Pseudomonas_fluorescens_F113	Pseudomonas_sp_LP_6_YM	GCF_004343455.1			22.1	[19.9 - 24.6%]	24.6	0.1982	0	0.62
Pseudomonas_fluorescens_F113	Pseudomonas_sp_LP_8_YM	GCF_004343215.1			22.1	[19.9 - 24.6%]	24.6	0.1982	0	0.62
Pseudomonas_fluorescens_F113	Pseudomonas_sp_URIL14HWK12ï€ºI3	GCF_003253615.1			22.1	[19.9 - 24.6%]	24.6	0.1982	0	0.99
Pseudomonas_fluorescens_F113	Pseudomonas_dryadis_P27B	GCF_004327225.1			22.1	[19.8 - 24.5%]	24.5	0.1984	0	4.18
Pseudomonas_fluorescens_F113	Pseudomonas_sp_LAMO17WK12ï€ºI3	GCF_003353515.1			22.1	[19.8 - 24.5%]	24.5	0.1984	0	1.1
Pseudomonas_fluorescens_F113	Pseudomonas_sp_URMO17WK12ï€ºI9	GCF_900230165.1			22.1	[19.8 - 24.5%]	24.5	0.1984	0	1.1
Pseudomonas_fluorescens_F113	Pseudomonas_dryadis_P26B	GCF_004327355.1			22.1	[19.8 - 24.5%]	24.5	0.1985	0	4.18
Pseudomonas_fluorescens_F113	Pseudomonas_sp_DE0157	GCF_007678615.1			22.1	[19.8 - 24.5%]	24.5	0.1985	0	0.96
Pseudomonas_fluorescens_F113	Pseudomonas_sp_URMO17WK12ï€ºI10	GCF_003385835.1			22.1	[19.8 - 24.5%]	24.5	0.1986	0	1.1
Pseudomonas_fluorescens_F113	Pseudomonas_fulva_NBRC_16637_T	GCF_000621265.1			22.1	[19.8 - 24.5%]	24.5	0.1987	0	0.98
Pseudomonas_fluorescens_F113	Pseudomonas_parafulva_NBRC_16636_T	GCF_000425765.1			22.1	[19.8 - 24.5%]	24.5	0.1987	0	1.71
Pseudomonas_fluorescens_F113	Pseudomonas_sp_URIL14HWK12ï€ºI2	GCF_003253635.1			22.1	[19.8 - 24.5%]	24.5	0.1988	0	0.94
Pseudomonas_fluorescens_F113	Pseudomonas_sp_LAIL14HWK12ï€ºI4	GCF_900187905.1			22	[19.7 - 24.5%]	24.5	0.1992	0	0.88
Pseudomonas_fluorescens_F113	Pseudomonas_sp_URIL14HWK12ï€ºI1	GCF_004382115.1			22	[19.7 - 24.5%]	24.5	0.1992	0	0.89
Pseudomonas_fluorescens_F113	Pseudomonas_sp_SJZ079	GCF_007993865.1			22	[19.7 - 24.4%]	24.4	0.1993	0	1.46
Pseudomonas_fluorescens_F113	Pseudomonas_pseudoalcaligenes_CECT_5344_	GCF_000297075.2			22	[19.7 - 24.4%]	24.4	0.1994	0	1.56
Pseudomonas_fluorescens_F113	Pseudomonas_sp_R-22-3w-18	GCF_009763245.1			21.9	[19.7 - 24.4%]	24.4	0.1999	0	2.18
Pseudomonas_fluorescens_F113	Pseudomonas_sp_8BK	GCF_902506475.1			21.9	[19.7 - 24.4%]	24.4	0.2001	0	0.54
Pseudomonas_fluorescens_F113	Pseudomonas_indoloxydans_JCM_14246_T	GCF_003052605.1			21.9	[19.6 - 24.3%]	24.3	0.2002	0	1.46
Pseudomonas_fluorescens_F113	Pseudomonas_sp_BMS12	GCF_001592875.1			21.9	[19.6 - 24.4%]	24.4	0.2002	0	3.2
Pseudomonas_fluorescens_F113	Pseudomonas_dryadis_P6B	GCF_004327205.1			21.9	[19.6 - 24.3%]	24.3	0.2004	0	4.16
Pseudomonas_fluorescens_F113	Pseudomonas_sp_AOB-7	GCF_003696305.1			21.9	[19.6 - 24.3%]	24.3	0.2004	0	5.84
Pseudomonas_fluorescens_F113	Pseudomonas_sp_GV034	GCF_003217055.1			21.9	[19.6 - 24.3%]	24.3	0.2004	0	0.66
Pseudomonas_fluorescens_F113	Pseudomonas_sp_GV054	GCF_003053695.1			21.9	[19.6 - 24.3%]	24.3	0.2004	0	0.66
Pseudomonas_fluorescens_F113	Pseudomonas_sp_GV071	GCF_003050835.1			21.9	[19.6 - 24.3%]	24.3	0.2004	0	0.66
Pseudomonas_fluorescens_F113	Pseudomonas_sp_phDV1	GCF_003408635.1			21.9	[19.6 - 24.3%]	24.3	0.2006	0	1.52
Pseudomonas_fluorescens_F113	Pseudomonas_sp_TCU-HL1	GCF_001708505.1			21.8	[19.6 - 24.3%]	24.3	0.201	0	2.43
Pseudomonas_fluorescens_F113	Pseudomonas_argentinensis_LMG_22563_T	GCF_900113905.1			21.8	[19.6 - 24.2%]	24.2	0.2011	0	2.79
Pseudomonas_fluorescens_F113	Pseudomonas_sp_1-7	GCF_000742775.1			21.8	[19.5 - 24.2%]	24.2	0.2013	0	1.22
Pseudomonas_fluorescens_F113	Pseudomonas_sp_9AZ	GCF_902506525.1			21.7	[19.5 - 24.2%]	24.2	0.2017	0	1.06
Pseudomonas_fluorescens_F113	Pseudomonas_sp_DY-1	GCF_003626975.1			21.7	[19.5 - 24.2%]	24.2	0.202	0	2.15
Pseudomonas_fluorescens_F113	Pseudomonas_sp_URMO17WK12ï€ºI1	GCF_003253695.1			21.7	[19.5 - 24.1%]	24.1	0.2021	0	2.81
Pseudomonas_fluorescens_F113	Pseudomonas_sp_URMO17WK12ï€ºI2	GCF_003253735.1			21.7	[19.5 - 24.1%]	24.1	0.2021	0	2.36
Pseudomonas_fluorescens_F113	Pseudomonas_taeanensis_MS-3__T	GCF_000498575.2			21.7	[19.5 - 24.1%]	24.1	0.2021	0	0.14
Pseudomonas_fluorescens_F113	Pseudomonas_sihuiensis_KCTC_32246_T	GCF_900106015.1			21.7	[19.4 - 24.1%]	24.1	0.2022	0	1.75
Pseudomonas_fluorescens_F113	Pseudomonas_sp_TBZ2	GCF_004521985.1			21.7	[19.4 - 24.1%]	24.1	0.2022	0	4.16
Pseudomonas_fluorescens_F113	Pseudomonas_sp_F_2018	GCF_005508865.1			21.7	[19.4 - 24.1%]	24.1	0.2023	0	4.82
Pseudomonas_fluorescens_F113	Pseudomonas_daroniae_P23A	GCF_004327185.1			21.7	[19.4 - 24.1%]	24.1	0.2024	0	1.24
Pseudomonas_fluorescens_F113	Pseudomonas_daroniae_P9A	GCF_004327285.1			21.7	[19.4 - 24.1%]	24.1	0.2024	0	1.24
Pseudomonas_fluorescens_F113	Pseudomonas_daroniae_P2A	GCF_004327365.1			21.7	[19.4 - 24.1%]	24.1	0.2024	0	1.23
Pseudomonas_fluorescens_F113	Pseudomonas_sp_THAF187a	GCF_009363395.1			21.7	[19.4 - 24.1%]	24.1	0.2024	0	3.98
Pseudomonas_fluorescens_F113	Pseudomonas_sp_THAF42	GCF_009363475.1			21.7	[19.4 - 24.1%]	24.1	0.2024	0	3.98
Pseudomonas_fluorescens_F113	Pseudomonas_peli_DSM_17833_T	GCF_900099645.1			21.7	[19.4 - 24.1%]	24.1	0.2025	0	1.06
Pseudomonas_fluorescens_F113	Pseudomonas_daroniae_P18A	GCF_004327275.1			21.7	[19.4 - 24.1%]	24.1	0.2026	0	1.2
Pseudomonas_fluorescens_F113	Pseudomonas_sp_HMWF010	GCF_003061425.1			21.7	[19.4 - 24.1%]	24.1	0.2026	0	0.66
Pseudomonas_fluorescens_F113	Pseudomonas_sp_57B-090624	GCF_003234055.1			21.6	[19.4 - 24.1%]	24.1	0.2027	0	5.65
Pseudomonas_fluorescens_F113	Pseudomonas_sp_A46	GCF_002196875.1			21.6	[19.4 - 24.1%]	24.1	0.2027	0	3.96
Pseudomonas_fluorescens_F113	Pseudomonas_sp_P818	GCF_000418555.1			21.6	[19.4 - 24.1%]	24.1	0.2027	0	2.64
Pseudomonas_fluorescens_F113	Pseudomonas_sp_PE08	GCF_008807375.1			21.6	[19.4 - 24.1%]	24.1	0.2027	0	3.45
Pseudomonas_fluorescens_F113	Pseudomonas_sp_URMO17WK12ï€ºI3	GCF_000514255.1			21.7	[19.4 - 24.1%]	24.1	0.2027	0	2.82
Pseudomonas_fluorescens_F113	Pseudomonas_sp_ALS1279	GCF_007049955.1			21.6	[19.4 - 24.1%]	24.1	0.2029	0	1.68
Pseudomonas_fluorescens_F113	Pseudomonas_sp_PA1_2017	GCF_001945375.1			21.6	[19.4 - 24.1%]	24.1	0.2029	0	2.36
Pseudomonas_fluorescens_F113	Pseudomonas_sp_PA27_2017	GCF_001945445.1			21.6	[19.4 - 24.1%]	24.1	0.2029	0	2.36
Pseudomonas_fluorescens_F113	Pseudomonas_cuatrocienegasensis_CIP_109853_T	GCF_900110925.1			21.6	[19.4 - 24.1%]	24.1	0.203	0	1.17
Pseudomonas_fluorescens_F113	Pseudomonas_pseudoalcaligenes_NBRC_14167__T	GCF_002091775.1			21.6	[19.4 - 24.1%]	24.1	0.203	0	1.46
Pseudomonas_fluorescens_F113	Pseudomonas_sp_MY63	GCF_009932795.1			21.6	[19.4 - 24%]	24	0.2031	0	2.06
Pseudomonas_fluorescens_F113	Pseudomonas_sp_21C1	GCF_001728865.1			21.6	[19.3 - 24%]	24	0.2032	0	1.2
Pseudomonas_fluorescens_F113	Pseudomonas_sp_MY50	GCF_009932725.1			21.6	[19.3 - 24%]	24	0.2032	0	2.04
Pseudomonas_fluorescens_F113	Pseudomonas_sp_URMO17WK12ï€ºI4	GCF_000514215.1			21.6	[19.3 - 24%]	24	0.2032	0	2.62
Pseudomonas_fluorescens_F113	Pseudomonas_sp_MY101	GCF_009932815.1			21.6	[19.3 - 24%]	24	0.2033	0	2.01
Pseudomonas_fluorescens_F113	Pseudomonas_sp_AG1028	GCF_007993955.1			21.6	[19.3 - 24%]	24	0.2035	0	2.44
Pseudomonas_fluorescens_F113	Pseudomonas_sp_HMWF032	GCF_003060885.1			21.6	[19.3 - 24%]	24	0.2035	0	0.79
Pseudomonas_fluorescens_F113	Pseudomonas_jinjuensis_NBRC_103047_T	GCF_002091655.1			21.5	[19.3 - 24%]	24	0.2037	0	5.6
Pseudomonas_fluorescens_F113	Pseudomonas_sp_JG-B	GCF_009662095.1			21.5	[19.3 - 24%]	24	0.2037	0	2.08
Pseudomonas_fluorescens_F113	Pseudomonas_oryzae_KCTC_32247_T	GCF_900104805.1			21.5	[19.3 - 24%]	24	0.2038	0	6.57
Pseudomonas_fluorescens_F113	Pseudomonas_sp_D_2018	GCF_005502555.1			21.5	[19.3 - 24%]	24	0.2038	0	2.68
Pseudomonas_fluorescens_F113	Pseudomonas_sp_LFM046	GCF_000949385.2			21.5	[19.3 - 24%]	24	0.2038	0	3.5
Pseudomonas_fluorescens_F113	Pseudomonas_kuykendallii_NRRL_B-59562_T	GCF_900106975.1			21.5	[19.3 - 24%]	24	0.204	0	5.11
Pseudomonas_fluorescens_F113	Pseudomonas_punonensis_CECT_8089_T	GCF_900142655.1			21.5	[19.3 - 23.9%]	23.9	0.204	0	1.04
Pseudomonas_fluorescens_F113	Pseudomonas_sagittaria_JCM_18195_T	GCF_900115715.1			21.5	[19.3 - 24%]	24	0.204	0	5.87
Pseudomonas_fluorescens_F113	Pseudomonas_sp_PI11	GCF_002741105.1			21.5	[19.3 - 23.9%]	23.9	0.204	0	1.68
Pseudomonas_fluorescens_F113	Pseudomonas_straminea_JCM_2783_T	GCF_900112645.1			21.5	[19.3 - 24%]	24	0.204	0	2.44
Pseudomonas_fluorescens_F113	Pseudomonas_sp_MDMC17	GCF_003269375.1			21.5	[19.3 - 23.9%]	23.9	0.2041	0	1.77
Pseudomonas_fluorescens_F113	Pseudomonas_sp_GL14	GCF_003696285.1			21.5	[19.2 - 23.9%]	23.9	0.2042	0	2.22
Pseudomonas_fluorescens_F113	Pseudomonas_sp_TTU2014-096BSC	GCF_001446945.1			21.5	[19.2 - 23.9%]	23.9	0.2042	0	2.4
Pseudomonas_fluorescens_F113	Pseudomonas_humi_CCA1_T	GCF_001748265.1			21.5	[19.2 - 23.9%]	23.9	0.2043	0	6.42
Pseudomonas_fluorescens_F113	Pseudomonas_sp_ADP	GCF_001465445.1			21.5	[19.2 - 23.9%]	23.9	0.2043	0	6.09
Pseudomonas_fluorescens_F113	Pseudomonas_sp_FeS53a	GCF_000931385.1			21.5	[19.2 - 23.9%]	23.9	0.2043	0	6.51
Pseudomonas_fluorescens_F113	Pseudomonas_sp_Leaf83	GCF_001422075.1			21.5	[19.2 - 23.9%]	23.9	0.2043	0	1.59
Pseudomonas_fluorescens_F113	Pseudomonas_sp_M1	GCF_000317185.3			21.5	[19.2 - 23.9%]	23.9	0.2043	0	6.52
Pseudomonas_fluorescens_F113	Pseudomonas_sp_PA15_2017	GCF_001945395.1			21.5	[19.2 - 23.9%]	23.9	0.2043	0	2.38
Pseudomonas_fluorescens_F113	Pseudomonas_sp_RW407	GCF_003176655.1			21.5	[19.2 - 23.9%]	23.9	0.2043	0	6.64
Pseudomonas_fluorescens_F113	Pseudomonas_jinjuensis_JCM_21621_T	GCF_900103845.1			21.5	[19.2 - 23.9%]	23.9	0.2045	0	5.6
Pseudomonas_fluorescens_F113	Pseudomonas_sp_MDMC216	GCF_003269355.1			21.5	[19.2 - 23.9%]	23.9	0.2045	0	1.83
Pseudomonas_fluorescens_F113	Pseudomonas_sp_BAY1663	GCF_000582595.1			21.4	[19.2 - 23.9%]	23.9	0.2047	0	4.19
Pseudomonas_fluorescens_F113	Pseudomonas_sp_HS-2	GCF_004369025.1			21.4	[19.2 - 23.9%]	23.9	0.2048	0	1.43
Pseudomonas_fluorescens_F113	Pseudomonas_sp_MDMC224	GCF_003269315.1			21.4	[19.2 - 23.9%]	23.9	0.2048	0	1.76
Pseudomonas_fluorescens_F113	Pseudomonas_leptonychotis_CCM_8849_T	GCF_004920405.1			21.4	[19.2 - 23.9%]	23.9	0.2049	0	1.99
Pseudomonas_fluorescens_F113	Pseudomonas_sp_DSWY01	GCF_004123735.1			21.4	[19.2 - 23.9%]	23.9	0.2049	0	2.88
Pseudomonas_fluorescens_F113	Pseudomonas_sp_ML96	GCF_000761545.1			21.4	[19.2 - 23.9%]	23.9	0.2049	0	4.04
Pseudomonas_fluorescens_F113	Pseudomonas_flavescens_NBRC_103044_T	GCF_002091575.1			21.4	[19.2 - 23.8%]	23.8	0.2051	0	2.69
Pseudomonas_fluorescens_F113	Pseudomonas_sp_A-1	GCF_004801855.1			21.4	[19.2 - 23.8%]	23.8	0.2051	0	7.42
Pseudomonas_fluorescens_F113	Pseudomonas_sp_YY-1	GCF_002843095.1			21.4	[19.1 - 23.8%]	23.8	0.2051	0	1.45
Pseudomonas_fluorescens_F113	Pseudomonas_guangdongensis_CCTCC_AB_2012022	GCF_900105885.1			21.4	[19.1 - 23.8%]	23.8	0.2052	0	7.48
Pseudomonas_fluorescens_F113	Pseudomonas_linyingensis_LMG_25967_T	GCF_900109175.1			21.4	[19.1 - 23.8%]	23.8	0.2053	0	5.6
Pseudomonas_fluorescens_F113	Pseudomonas_sp_o96-267	GCF_003935455.1			21.4	[19.1 - 23.8%]	23.8	0.2053	0	1.6
Pseudomonas_fluorescens_F113	Pseudomonas_seleniipraecipitans_LMG_25475_T	GCF_900102335.1			21.4	[19.1 - 23.8%]	23.8	0.2054	0	0.73
Pseudomonas_fluorescens_F113	Pseudomonas_sp_LPH1	GCF_002037565.1			21.4	[19.1 - 23.8%]	23.8	0.2054	0	1.93
Pseudomonas_fluorescens_F113	Pseudomonas_sp_EGD-AKN5	GCF_001669755.1			21.4	[19.1 - 23.8%]	23.8	0.2055	0	6.22
Pseudomonas_fluorescens_F113	Pseudomonas_sp_ENNP23	GCF_001728945.1			21.3	[19.1 - 23.8%]	23.8	0.2056	0	5.56
Pseudomonas_fluorescens_F113	Pseudomonas_sp_s199	GCF_003935435.1			21.3	[19.1 - 23.8%]	23.8	0.2056	0	2.32
Pseudomonas_fluorescens_F113	Pseudomonas_sp_OV467	GCF_003208235.1			21.3	[19.1 - 23.8%]	23.8	0.2057	0	1.36
Pseudomonas_fluorescens_F113	Pseudomonas_sp_HMSC75E02	GCF_001838695.1			21.3	[19.1 - 23.8%]	23.8	0.2059	0	6.43
Pseudomonas_fluorescens_F113	Pseudomonas_sp_ZH-FAD	GCF_002803095.1			21.3	[19.1 - 23.7%]	23.7	0.2059	0	1.44
Pseudomonas_fluorescens_F113	Pseudomonas_sp_PI1	GCF_000812405.1			21.3	[19.1 - 23.7%]	23.7	0.206	0	5.88
Pseudomonas_fluorescens_F113	Pseudomonas_sp_TTU2014-066ASC	GCF_001446915.1			21.3	[19.1 - 23.7%]	23.7	0.206	0	2.29
Pseudomonas_fluorescens_F113	Pseudomonas_knackmussii_B13_T	GCF_000689415.1			21.3	[19.1 - 23.7%]	23.7	0.2061	0	4.83
Pseudomonas_fluorescens_F113	Pseudomonas_sp_8O	GCF_902506495.1			21.3	[19.1 - 23.7%]	23.7	0.2061	0	1.69
Pseudomonas_fluorescens_F113	Pseudomonas_sp_AAC	GCF_000725445.1			21.3	[19.1 - 23.7%]	23.7	0.2061	0	6.23
Pseudomonas_fluorescens_F113	Pseudomonas_sp_2VD	GCF_005503585.1			21.3	[19 - 23.7%]	23.7	0.2062	0	5.53
Pseudomonas_fluorescens_F113	Pseudomonas_sp_NFACC19-2	GCF_900119125.1			21.3	[19 - 23.7%]	23.7	0.2062	0	1.97
Pseudomonas_fluorescens_F113	Pseudomonas_knackmussii_N1-2	GCF_009911755.1			21.3	[19 - 23.7%]	23.7	0.2063	0	4.86
Pseudomonas_fluorescens_F113	Pseudomonas_sp_C27_2019	GCF_008807395.1			21.3	[19 - 23.7%]	23.7	0.2065	0	12.22
Pseudomonas_fluorescens_F113	Pseudomonas_sp_DMKU_BBB3-04	GCF_007109405.1			21.3	[19 - 23.7%]	23.7	0.2065	0	6.86
Pseudomonas_fluorescens_F113	Pseudomonas_sp_HMSC076A11	GCF_001810205.1			21.3	[19 - 23.7%]	23.7	0.2065	0	5.59
Pseudomonas_fluorescens_F113	Pseudomonas_sp_HMSC076A12	GCF_001812165.1			21.3	[19 - 23.7%]	23.7	0.2066	0	5.59
Pseudomonas_fluorescens_F113	Pseudomonas_sp_SCB32	GCF_009189165.1			21.2	[19 - 23.7%]	23.7	0.2066	0	3.81
Pseudomonas_fluorescens_F113	Pseudomonas_sp_THAF7b	GCF_009363815.1			21.2	[19 - 23.7%]	23.7	0.2066	0	2.53
Pseudomonas_fluorescens_F113	Pseudomonas_sp_8Z	GCF_902506535.1			21.2	[19 - 23.7%]	23.7	0.2067	0	0.08
Pseudomonas_fluorescens_F113	Pseudomonas_sp_CCUG_58779	GCF_005876875.1			21.2	[19 - 23.7%]	23.7	0.2067	0	4.9
Pseudomonas_fluorescens_F113	Pseudomonas_sp_ATCC_13867	GCF_000349845.1			21.2	[19 - 23.6%]	23.6	0.2069	0	4.46
Pseudomonas_fluorescens_F113	Pseudomonas_sp_HMSC066A08	GCF_001813025.1			21.2	[19 - 23.7%]	23.7	0.2069	0	5.25
Pseudomonas_fluorescens_F113	Pseudomonas_panipatensis_CCM_7469_T	GCF_900099785.1			21.2	[19 - 23.6%]	23.6	0.207	0	4.77
Pseudomonas_fluorescens_F113	Pseudomonas_sp_A31_70	GCF_005876855.1			21.2	[19 - 23.6%]	23.6	0.207	0	4.76
Pseudomonas_fluorescens_F113	Pseudomonas_guineae_LMG_24016_T	GCF_900113745.1			21.2	[19 - 23.6%]	23.6	0.2071	0	2.31
Pseudomonas_fluorescens_F113	Pseudomonas_sp_1D4	GCF_001728925.1			21.2	[19 - 23.6%]	23.6	0.2071	0	5.51
Pseudomonas_fluorescens_F113	Pseudomonas_sp_HAR-UPW-AIA-41	GCF_002304225.1			21.2	[19 - 23.6%]	23.6	0.2071	0	1.53
Pseudomonas_fluorescens_F113	Pseudomonas_sp_HMSC058A10	GCF_001809935.1			21.2	[18.9 - 23.6%]	23.6	0.2072	0	5.64
Pseudomonas_fluorescens_F113	Pseudomonas_sp_HMSC060G02	GCF_001836655.1			21.2	[18.9 - 23.6%]	23.6	0.2072	0	5.72
Pseudomonas_fluorescens_F113	Pseudomonas_sp_NBRC_111135	GCF_001320705.1			21.2	[18.9 - 23.6%]	23.6	0.2072	0	3.74
Pseudomonas_fluorescens_F113	Pseudomonas_sp_R2A2	GCF_003205815.1			21.2	[19 - 23.6%]	23.6	0.2072	0	2.88
Pseudomonas_fluorescens_F113	Pseudomonas_sp_RW410	GCF_003176695.1			21.2	[19 - 23.6%]	23.6	0.2072	0	5.43
Pseudomonas_fluorescens_F113	Pseudomonas_sp_P179	GCF_000478485.2			21.2	[18.9 - 23.6%]	23.6	0.2073	0	5.05
Pseudomonas_fluorescens_F113	Pseudomonas_sp_SD129	GCF_005876905.1			21.2	[18.9 - 23.6%]	23.6	0.2075	0	4.77
Pseudomonas_fluorescens_F113	Pseudomonas_sp_T	GCF_002079985.1			21.2	[18.9 - 23.6%]	23.6	0.2075	0	4.44
Pseudomonas_fluorescens_F113	Pseudomonas_sp_TC-11	GCF_003052585.1			21.2	[18.9 - 23.6%]	23.6	0.2076	0	3.55
Pseudomonas_fluorescens_F113	Pseudomonas_sp_AK6U	GCF_002843285.1			21.1	[18.9 - 23.6%]	23.6	0.2077	0	4.97
Pseudomonas_fluorescens_F113	Pseudomonas_sp_HMP271	GCF_000765155.1			21.1	[18.9 - 23.6%]	23.6	0.2077	0	3.76
Pseudomonas_fluorescens_F113	Pseudomonas_fluorescens_NCTC10783	GCF_900636635.1			21.1	[18.9 - 23.6%]	23.6	0.2078	0	5.12
Pseudomonas_fluorescens_F113	Pseudomonas_sp_NFPP33	GCF_900103725.1			21.1	[18.9 - 23.6%]	23.6	0.2078	0	1.85
Pseudomonas_fluorescens_F113	Pseudomonas_sp_21	GCF_000955805.1			21.1	[18.9 - 23.5%]	23.5	0.2079	0	4.83
Pseudomonas_fluorescens_F113	Pseudomonas_sp_J237	GCF_001749735.1			21.1	[18.9 - 23.5%]	23.5	0.2079	0	3.58
Pseudomonas_fluorescens_F113	Pseudomonas_sp_JL972	GCF_009721625.1			21.1	[18.9 - 23.5%]	23.5	0.2079	0	4.04
Pseudomonas_fluorescens_F113	Pseudomonas_sp_Chol1	GCF_000306015.1			21.1	[18.9 - 23.5%]	23.5	0.208	0	3.23
Pseudomonas_fluorescens_F113	Pseudomonas_sp_3PA37B6	GCF_005503545.1			21.1	[18.9 - 23.5%]	23.5	0.2081	0	4.92
Pseudomonas_fluorescens_F113	Pseudomonas_sp_HMSC060F12	GCF_001836625.1			21.1	[18.9 - 23.5%]	23.5	0.2081	0	5.53
Pseudomonas_fluorescens_F113	Pseudomonas_sp_HMSC070B12	GCF_001837545.1			21.1	[18.9 - 23.5%]	23.5	0.2081	0	5.64
Pseudomonas_fluorescens_F113	Pseudomonas_sp_HMSC075A08	GCF_001810465.1			21.1	[18.9 - 23.5%]	23.5	0.2081	0	5.65
Pseudomonas_fluorescens_F113	Pseudomonas_sp_AU12215	GCF_001675465.2			21.1	[18.9 - 23.5%]	23.5	0.2082	0	3.3
Pseudomonas_fluorescens_F113	Pseudomonas_sp_HMSC060G01	GCF_001836645.1			21.1	[18.9 - 23.5%]	23.5	0.2082	0	5.53
Pseudomonas_fluorescens_F113	Pseudomonas_sp_AU11447	GCF_001672555.2			21.1	[18.8 - 23.5%]	23.5	0.2083	0	3.85
Pseudomonas_fluorescens_F113	Pseudomonas_sp_HMSC071F02	GCF_001837685.1			21.1	[18.8 - 23.5%]	23.5	0.2083	0	5.7
Pseudomonas_fluorescens_F113	Pseudomonas_sp_HMSC05H02	GCF_000952805.1			21.1	[18.8 - 23.5%]	23.5	0.2084	0	5.62
Pseudomonas_fluorescens_F113	Pseudomonas_sp_HMSC067F09	GCF_001812145.1			21.1	[18.8 - 23.5%]	23.5	0.2084	0	5.74
Pseudomonas_fluorescens_F113	Pseudomonas_sp_HMSC067G02	GCF_001813485.1			21.1	[18.8 - 23.5%]	23.5	0.2084	0	5.49
Pseudomonas_fluorescens_F113	Pseudomonas_sp_HMSC069G05	GCF_001813995.1			21.1	[18.8 - 23.5%]	23.5	0.2084	0	5.64
Pseudomonas_fluorescens_F113	Pseudomonas_sp_HMSC11A05	GCF_001807925.1			21.1	[18.8 - 23.5%]	23.5	0.2084	0	5.69
Pseudomonas_fluorescens_F113	Pseudomonas_sp_PIC25	GCF_002286785.1			21.1	[18.8 - 23.5%]	23.5	0.2084	0	2.83
Pseudomonas_fluorescens_F113	Pseudomonas_sp_RL	GCF_000647775.1			21.1	[18.8 - 23.5%]	23.5	0.2085	0	4.85
Pseudomonas_fluorescens_F113	Pseudomonas_chloritidismutans_AW-1_T	GCF_000495915.1			21.1	[18.8 - 23.5%]	23.5	0.2086	0	1.71
Pseudomonas_fluorescens_F113	Pseudomonas_sp_HMSC066B11	GCF_001811225.1			21.1	[18.8 - 23.5%]	23.5	0.2086	0	5.69
Pseudomonas_fluorescens_F113	Pseudomonas_sp_HMSC073F05	GCF_001814745.1			21	[18.8 - 23.5%]	23.5	0.2086	0	5.72
Pseudomonas_fluorescens_F113	Pseudomonas_sp_YS-1p	GCF_000757505.1			21	[18.8 - 23.5%]	23.5	0.2087	0	5.69
Pseudomonas_fluorescens_F113	Pseudomonas_sp_HMSC061A10	GCF_001836665.1			21	[18.8 - 23.5%]	23.5	0.2088	0	5.79
Pseudomonas_fluorescens_F113	Pseudomonas_sp_HMSC064G05	GCF_001810325.1			21	[18.8 - 23.5%]	23.5	0.2088	0	5.51
Pseudomonas_fluorescens_F113	Pseudomonas_sp_HMSC072F09	GCF_001809805.1			21	[18.8 - 23.5%]	23.5	0.2088	0	5.23
Pseudomonas_fluorescens_F113	Pseudomonas_sp_HMSC057H01	GCF_001836405.1			21	[18.8 - 23.4%]	23.4	0.2089	0	5.37
Pseudomonas_fluorescens_F113	Pseudomonas_sp_HMSC058B07	GCF_001836415.1			21	[18.8 - 23.4%]	23.4	0.2089	0	5.63
Pseudomonas_fluorescens_F113	Pseudomonas_sp_HMSC059F05	GCF_001836505.1			21	[18.8 - 23.5%]	23.5	0.2089	0	5.79
Pseudomonas_fluorescens_F113	Pseudomonas_sp_HMSC065H02	GCF_001813325.1			21	[18.8 - 23.4%]	23.4	0.2089	0	5.28
Pseudomonas_fluorescens_F113	Pseudomonas_sp_HMSC067D05	GCF_001811215.1			21	[18.8 - 23.4%]	23.4	0.209	0	5.7
Pseudomonas_fluorescens_F113	Pseudomonas_sp_HMSC058C05	GCF_001809775.1			21	[18.8 - 23.4%]	23.4	0.2091	0	5.19
Pseudomonas_fluorescens_F113	Pseudomonas_sp_HMSC065H01	GCF_001815235.1			21	[18.8 - 23.4%]	23.4	0.2091	0	5.28
Pseudomonas_fluorescens_F113	Pseudomonas_sp_LAM1902	GCF_005877905.1			21	[18.8 - 23.4%]	23.4	0.2092	0	3.99
Pseudomonas_fluorescens_F113	Pseudomonas_sp_HMSC066B03	GCF_001811975.1			21	[18.7 - 23.4%]	23.4	0.2095	0	5.66
Pseudomonas_fluorescens_F113	Pseudomonas_sp_HMSC063H08	GCF_001813645.1			21	[18.7 - 23.4%]	23.4	0.2096	0	5.19
Pseudomonas_fluorescens_F113	Pseudomonas_sp_HMSC16B01	GCF_001808305.1			21	[18.7 - 23.4%]	23.4	0.2096	0	5.29
Pseudomonas_fluorescens_F113	Pseudomonas_sp_TTU2014-105ASC	GCF_001446975.1			20.9	[18.7 - 23.4%]	23.4	0.2098	0	0.96
Pseudomonas_fluorescens_F113	Pseudomonas_sp_ZYSR67-Z	GCF_002835605.1			20.9	[18.7 - 23.3%]	23.3	0.2099	0	1.84
Pseudomonas_fluorescens_F113	Pseudomonas_azotifigens_DSM_17556_T	GCF_000425625.1			20.9	[18.7 - 23.3%]	23.3	0.2101	0	6.22
Pseudomonas_fluorescens_F113	Pseudomonas_segetis_CIP_108523_T	GCF_900188155.1			20.9	[18.7 - 23.3%]	23.3	0.2101	0	4.07
Pseudomonas_fluorescens_F113	Pseudomonas_sp_SCT	GCF_003864275.1			20.9	[18.7 - 23.3%]	23.3	0.2103	0	1.72
Pseudomonas_fluorescens_F113	Pseudomonas_sp_10B238	GCF_000970615.1			20.8	[18.6 - 23.3%]	23.3	0.2107	0	0.55
Pseudomonas_fluorescens_F113	Pseudomonas_sp_9Ag	GCF_902506445.1			20.8	[18.6 - 23.3%]	23.3	0.2108	0	0.31
Pseudomonas_fluorescens_F113	Pseudomonas_sp_Choline-3u-10	GCF_002836195.1			20.8	[18.6 - 23.3%]	23.3	0.2108	0	0.53
Pseudomonas_fluorescens_F113	Pseudomonas_sp_URIL14HWK12ï€ºI10	GCF_003097215.1			20.8	[18.6 - 23.2%]	23.2	0.2111	0	1.98
Pseudomonas_fluorescens_F113	Pseudomonas_sp_URIL14HWK12ï€ºI11	GCF_003097255.1			20.8	[18.6 - 23.2%]	23.2	0.2112	0	1.98
Pseudomonas_fluorescens_F113	Pseudomonas_fluvialis_ASS-1_T	GCF_002234375.1			20.8	[18.5 - 23.2%]	23.2	0.2116	0	1.86
Pseudomonas_fluorescens_F113	Pseudomonas_sp_S9	GCF_000222125.1			20.8	[18.5 - 23.2%]	23.2	0.2116	0	4.26
Pseudomonas_fluorescens_F113	Pseudomonas_sp_URIL14HWK12ï€ºI12	GCF_003097135.1			20.8	[18.5 - 23.2%]	23.2	0.2116	0	1.98
Pseudomonas_fluorescens_F113	Pseudomonas_sp_URIL14HWK12ï€ºI9	GCF_900215525.1			20.7	[18.5 - 23.2%]	23.2	0.2117	0	1.97
Pseudomonas_fluorescens_F113	Pseudomonas_sp_M30-35	GCF_002163625.1			20.7	[18.5 - 23.2%]	23.2	0.2118	0	6.51
Pseudomonas_fluorescens_F113	Pseudomonas_sp_IC_126	GCF_004331835.1			20.7	[18.5 - 23.1%]	23.1	0.212	0	0.02
Pseudomonas_fluorescens_F113	Pseudomonas_rhizoryzae_RY24_T	GCF_005250615.1			20.5	[18.3 - 22.9%]	22.9	0.2141	0	4.04
Pseudomonas_fluorescens_F113	Pseudomonas_sp_T3	GCF_003640395.1			20.5	[18.3 - 22.9%]	22.9	0.2143	0	4.54
Pseudomonas_fluorescens_F113	Pseudomonas_rhizoryzae_ZYY160	GCF_005250605.1			20.5	[18.3 - 22.9%]	22.9	0.2144	0	4.05
Pseudomonas_fluorescens_F113	Pseudomonas_pohangensis_DSM_17875_T	GCF_900105995.1			20.4	[18.2 - 22.8%]	22.8	0.2153	0	1.18
Pseudomonas_fluorescens_F113	Pseudomonas_sp_BAV_2493	GCF_009765535.1			20.4	[18.2 - 22.8%]	22.8	0.2156	0	4.66
Pseudomonas_fluorescens_F113	Pseudomonas_sp_RIT_411	GCF_003057735.2			20.4	[18.1 - 22.8%]	22.8	0.2158	0	5.37
Pseudomonas_fluorescens_F113	Pseudomonas_sp_TTU2014-080ASC	GCF_001446935.1			20.3	[18.1 - 22.7%]	22.7	0.2162	0	4.09
Pseudomonas_fluorescens_F113	Pseudomonas_sp_BAV_4579	GCF_009765395.1			20.3	[18.1 - 22.7%]	22.7	0.2163	0	4.66
Pseudomonas_fluorescens_F113	Pseudomonas_sp_LTJR-52	GCF_003691465.1			20.3	[18.1 - 22.7%]	22.7	0.2165	0	5.61
Pseudomonas_fluorescens_F113	Pseudomonas_sp_S-6-2	GCF_002056295.1			20.2	[18 - 22.7%]	22.7	0.2171	0	0.7
Pseudomonas_fluorescens_F113	Pseudomonas_sp_1766	GCF_004364845.1			20.2	[18 - 22.6%]	22.6	0.2172	0	5.15
Pseudomonas_fluorescens_F113	Pseudomonas_sp_SLBN-2	GCF_006716665.1			20.2	[18 - 22.6%]	22.6	0.2174	0	0.74
Pseudomonas_fluorescens_F113	Pseudomonas_sp_MOIL14HWK12ï€ºI1	GCF_000510705.1			20.2	[18 - 22.6%]	22.6	0.2175	0	5.48
Pseudomonas_fluorescens_F113	Pseudomonas_sp_EpS_L25	GCF_001512295.1			20.2	[18 - 22.6%]	22.6	0.2178	0	4.67
Pseudomonas_fluorescens_F113	Pseudomonas_salegens_CECT_8338_T	GCF_900105655.1			20.2	[17.9 - 22.6%]	22.6	0.218	0	3.09
Pseudomonas_fluorescens_F113	Pseudomonas_sp_JUb52	GCF_004341115.1			20.2	[17.9 - 22.6%]	22.6	0.218	0	4.74
Pseudomonas_fluorescens_F113	Pseudomonas_sp_313	GCF_000316965.1			20.1	[17.9 - 22.5%]	22.5	0.2183	0	4.49
Pseudomonas_fluorescens_F113	Pseudomonas_sp_MOIL14HWK12ï€ºI2	GCF_000510745.1			20.1	[17.9 - 22.5%]	22.5	0.2183	0	5.4
Pseudomonas_fluorescens_F113	Pseudomonas_sp_JS15-10A1	GCF_003586265.1			20.1	[17.9 - 22.5%]	22.5	0.2188	0	0.73
Pseudomonas_fluorescens_F113	Pseudomonas_sp_Snoq117_2	GCF_900110545.1			20	[17.8 - 22.5%]	22.5	0.2193	0	4.05
Pseudomonas_fluorescens_F113	Pseudomonas_sp_SSM26	GCF_003797945.1			20	[17.8 - 22.4%]	22.4	0.2194	0	4.56
Pseudomonas_fluorescens_F113	Pseudomonas_sp_SSM44	GCF_003797905.1			20	[17.8 - 22.4%]	22.4	0.2194	0	4.56
Pseudomonas_fluorescens_F113	Pseudomonas_sp_WN033	GCF_002287035.1			20	[17.8 - 22.4%]	22.4	0.2195	0	0.84
Pseudomonas_fluorescens_F113	Pseudomonas_xinjiangensis_NRRL_B-51270_T	GCF_900104945.1			20	[17.8 - 22.4%]	22.4	0.22	0	0.09
Pseudomonas_fluorescens_F113	Pseudomonas_profundi_M5_T	GCF_008638305.1			20	[17.8 - 22.4%]	22.4	0.2202	0	2.23
Pseudomonas_fluorescens_F113	Pseudomonas_saudimassiliensis__T	GCF_000939975.1			19.9	[17.7 - 22.3%]	22.3	0.2206	0	1.68
Pseudomonas_fluorescens_F113	Pseudomonas_sp_HUK17	GCF_001566765.1			19.9	[17.7 - 22.3%]	22.3	0.2209	0	4.7
Pseudomonas_fluorescens_F113	Pseudomonas_salina_XCD-X85_T	GCF_008641105.1			19.9	[17.7 - 22.3%]	22.3	0.2213	0	3.28
Pseudomonas_fluorescens_F113	Pseudomonas_gallaeciensis_V113_T	GCF_003444685.1			19.8	[17.6 - 22.2%]	22.2	0.2225	0	0.75
Pseudomonas_fluorescens_F113	Pseudomonas_sp_HPB0071	GCF_000478505.2			19.8	[17.6 - 22.2%]	22.2	0.2225	0	5.59
Pseudomonas_fluorescens_F113	Pseudomonas_yangmingensis_DSM_24213_T	GCF_900114825.1			19.8	[17.6 - 22.2%]	22.2	0.2225	0	0.35
Pseudomonas_fluorescens_F113	Pseudomonas_sp_MYb185	GCF_002979975.1			19.7	[17.5 - 22.1%]	22.1	0.223	0	0.72
Pseudomonas_fluorescens_F113	Pseudomonas_formosensis_JCM_18415_T	GCF_900115905.1			19.7	[17.5 - 22.1%]	22.1	0.2233	0	1.94
Pseudomonas_fluorescens_F113	Pseudomonas_lutea_LMG_21974_T	GCF_900110795.1			19.7	[17.5 - 22.1%]	22.1	0.2234	0	5.48
Pseudomonas_fluorescens_F113	Pseudomonas_sp_16W4-4-3	GCF_008638345.1			19.7	[17.5 - 22.1%]	22.1	0.2235	0	2.28
Pseudomonas_fluorescens_F113	Pseudomonas_litoralis_2SM5_T	GCF_900105005.1			19.6	[17.4 - 22%]	22	0.2244	0	2.24
Pseudomonas_fluorescens_F113	Pseudomonas_abyssi_MT5_T	GCF_002307495.1			19.5	[17.3 - 21.9%]	21.9	0.2251	0	0.46
Pseudomonas_fluorescens_F113	Pseudomonas_sabulinigri_JCM_14963_T	GCF_900105255.1			19.5	[17.3 - 21.9%]	21.9	0.2259	0	0.87
Pseudomonas_fluorescens_F113	Pseudomonas_sp_Y22	GCF_008365385.1			19.3	[17.1 - 21.7%]	21.7	0.2277	0	2.95
Pseudomonas_fluorescens_F113	Pseudomonas_zeshuii_KACC_15471_T	GCF_900141925.1			19	[16.8 - 21.3%]	21.3	0.2318	0	5.46
Pseudomonas_fluorescens_F113	Pseudomonas_duriflava_CGMCC_1_6858_T	GCF_007830155.1			18.7	[16.5 - 21.1%]	21.1	0.235	0	6.63
Pseudomonas_fluorescens_F113	Pseudomonas_sp_Hp2	GCF_006386585.1			18.5	[16.3 - 20.9%]	20.9	0.2376	0	8.04
Pseudomonas_fluorescens_F113	Pseudomonas_sp_SLBN-26	GCF_006715725.1			18.2	[16 - 20.5%]	20.5	0.242	0	11.28
Pseudomonas_fluorescens_F113	Pseudomonas_sp_A_2018	GCF_005502595.1			18.1	[16 - 20.5%]	20.5	0.2422	0	3.49
Pseudomonas_fluorescens_F113	Pseudomonas_acidophila_ATCC_31363_T	GCF_002362315.1			17.9	[15.7 - 20.2%]	20.2	0.2459	0	1.35
Pseudomonas_fluorescens_F113	Pseudomonas_caeni_DSM_24390_T	GCF_000421765.1			17.6	[15.5 - 20%]	20	0.2494	0	12.52

## Sheet: File_S2
Supplementary File S2. GGDC intergenomic distances and digital DDH among P. corrugata subgroup genomes and representative genomes of the remaining P. fluorescens complex subgroups and other Pseudomonas main groups.
		Formula 2
Query genome	Reference genome	DDH	Model C.I.	Distance	Prob. DDH >= 70%
Pseudomonas_ogarae_RDP1	Pseudomonas_azotoformans_DSM_18862_T.fna	25.3	[23 - 27.8%]	0.1718	0.01
Pseudomonas_ogarae_RDP1	Pseudomonas_baetica_LMG_25716_T.fna	26.1	[23.8 - 28.6%]	0.1661	0.02
Pseudomonas_ogarae_RDP1	Pseudomonas_brassicacearum_DF41.fna	38.3	[35.9 - 40.9%]	0.1052	1.76
Pseudomonas_ogarae_RDP1	Pseudomonas_brassicacearum_PA1G7.fna	60.6	[57.7 - 63.3%]	0.0506	54.2
Pseudomonas_ogarae_RDP1	Pseudomonas_brassicacearum_LZ-4.fna	35.6	[33.1 - 38.1%]	0.1158	0.79
Pseudomonas_ogarae_RDP1	Pseudomonas_brassicacearum_TM1A3.fna	61	[58.2 - 63.8%]	0.0499	55.69
Pseudomonas_ogarae_RDP1	Pseudomonas_brassicacearum_LBUM300.fna	61.7	[58.8 - 64.5%]	0.0488	57.7
Pseudomonas_ogarae_RDP1	Pseudomonas_brassicacearum_L13-6-12.fna	60.9	[58 - 63.6%]	0.0501	55.14
Pseudomonas_ogarae_RDP1	Pseudomonas_brassicacearum_Wood3.fna	34.7	[32.3 - 37.3%]	0.1193	0.6
Pseudomonas_ogarae_RDP1	Pseudomonas_brassicacearum_36B7.fna	38.7	[36.2 - 41.2%]	0.1039	1.95
Pseudomonas_ogarae_RDP1	Pseudomonas_brassicacearum_36D4.fna	38.6	[36.1 - 41.1%]	0.1043	1.89
Pseudomonas_ogarae_RDP1	Pseudomonas_brassicacearum_Delaware.fna	60.7	[57.8 - 63.4%]	0.0505	54.52
Pseudomonas_ogarae_RDP1	Pseudomonas_brassicacearum_93F8.fna	60.8	[57.9 - 63.6%]	0.0503	54.9
Pseudomonas_ogarae_RDP1	Pseudomonas_brassicacearum_37D10.fna	26.5	[24.1 - 29%]	0.1636	0.02
Pseudomonas_ogarae_RDP1	Pseudomonas_brassicacearum_Wood1.fna	60.6	[57.8 - 63.4%]	0.0505	54.41
Pseudomonas_ogarae_RDP1	Pseudomonas_brassicacearum_48H11.fna	26.6	[24.2 - 29.1%]	0.1629	0.02
Pseudomonas_ogarae_RDP1	Pseudomonas_brassicacearum_38D7.fna	26.7	[24.4 - 29.2%]	0.1618	0.02
Pseudomonas_ogarae_RDP1	Pseudomonas_brassicacearum_38D4.fna	27.2	[24.8 - 29.7%]	0.159	0.03
Pseudomonas_ogarae_RDP1	Pseudomonas_brassicacearum_3Re2-7.fna	60.7	[57.9 - 63.5%]	0.0504	54.73
Pseudomonas_ogarae_RDP1	Pseudomonas_brassicacearum_S-1.fna	54.2	[51.5 - 56.9%]	0.0626	32.12
Pseudomonas_ogarae_RDP1	Pseudomonas_brassicacearum_LMG_21623.fna	60.7	[57.8 - 63.5%]	0.0504	54.62
Pseudomonas_ogarae_RDP1	Pseudomonas_brassicacearum_51MFCVI2_1.fna	61	[58.1 - 63.8%]	0.0499	55.52
Pseudomonas_ogarae_RDP1	Pseudomonas_brassicacearum_PP1_210F.fna	60.9	[58.1 - 63.7%]	0.05	55.42
Pseudomonas_ogarae_RDP1	Pseudomonas_brassicacearum_subsp_brassicacearum_CCUG_51508_T.fna	60.7	[57.8 - 63.5%]	0.0504	54.6
Pseudomonas_ogarae_RDP1	Pseudomonas_brassicacearum_subsp_brassicacearum_NFM421.fna	60.8	[58 - 63.6%]	0.0502	55.07
Pseudomonas_ogarae_RDP1	Pseudomonas_chlororaphis_UFB2.fna	34.6	[32.2 - 37.1%]	0.1198	0.58
Pseudomonas_ogarae_RDP1	Pseudomonas_chlororaphis_subsp_aurantiaca_DSM_19603_T.fna	27	[24.7 - 29.5%]	0.16	0.03
Pseudomonas_ogarae_RDP1	Pseudomonas_chlororaphis_subsp_aureofaciens_LMG_1245_T.fna	27.1	[24.7 - 29.6%]	0.1597	0.03
Pseudomonas_ogarae_RDP1	Pseudomonas_chlororaphis_subsp_chlororaphis_DSM_50083_T.fna	27	[24.7 - 29.5%]	0.16	0.03
Pseudomonas_ogarae_RDP1	Pseudomonas_corrugata_DSM_7228_T.fna	32.9	[30.5 - 35.4%]	0.1274	0.33
Pseudomonas_ogarae_RDP1	Pseudomonas_corrugata_TEIC1148.fna	33.5	[31.1 - 36%]	0.1246	0.4
Pseudomonas_ogarae_RDP1	Pseudomonas_corrugata_CFBP5403.fna	33.5	[31.1 - 36%]	0.1247	0.4
Pseudomonas_ogarae_RDP1	Pseudomonas_corrugata_RM1-1-4.fna	33	[30.6 - 35.5%]	0.1271	0.33
Pseudomonas_ogarae_RDP1	Pseudomonas_corrugata_NCPPB2445_T.fna	32.9	[30.5 - 35.4%]	0.1273	0.33
Pseudomonas_ogarae_RDP1	Pseudomonas_corrugata_LMG_2172.fna	33	[30.6 - 35.5%]	0.1272	0.33
Pseudomonas_ogarae_RDP1	Pseudomonas_corrugata_CFBP_5454.fna	32.9	[30.5 - 35.4%]	0.1273	0.33
Pseudomonas_ogarae_RDP1	Pseudomonas_fluorescens_UM270.fna	35	[32.6 - 37.5%]	0.1181	0.66
Pseudomonas_ogarae_RDP1	Pseudomonas_fluorescens_DSM_8569.fna	60.8	[58 - 63.6%]	0.0502	55.11
Pseudomonas_ogarae_RDP1	Pseudomonas_fluorescens_NT0133.fna	35.1	[32.7 - 37.6%]	0.1178	0.68
Pseudomonas_ogarae_RDP1	Pseudomonas_fluorescens_FW300-N2C3.fna	46.5	[43.9 - 49.1%]	0.0803	10.82
Pseudomonas_ogarae_RDP1	Pseudomonas_fluorescens_et76.fna	54.2	[51.5 - 56.9%]	0.0626	32.14
Pseudomonas_ogarae_RDP1	Pseudomonas_fluorescens_FW300-N2E2.fna	52	[49.3 - 54.6%]	0.0672	24.94
Pseudomonas_ogarae_RDP1	Pseudomonas_fluorescens_2P24.fna	45.7	[43.2 - 48.3%]	0.0823	9.46
Pseudomonas_ogarae_RDP1	Pseudomonas_fluorescens_FR1.fna	94.4	[92.7 - 95.7%]	0.0073	97.06
Pseudomonas_ogarae_RDP1	Pseudomonas_fluorescens_AG1429.fna	60.9	[58 - 63.7%]	0.0501	55.32
Pseudomonas_ogarae_RDP1	Pseudomonas_fluorescens_Pf275.fna	46.2	[43.6 - 48.8%]	0.0811	10.24
Pseudomonas_ogarae_RDP1	Pseudomonas_fluorescens_FW300_25_6.fna	44.9	[42.4 - 47.5%]	0.0845	8.08
Pseudomonas_ogarae_RDP1	Pseudomonas_fluorescens_ATCC_13525_T.fna	24.8	[22.5 - 27.3%]	0.1754	0.01
Pseudomonas_ogarae_RDP1	Pseudomonas_fluorescens_F113.fna	94.3	[92.6 - 95.7%]	0.0074	97.04
Pseudomonas_ogarae_RDP1	Pseudomonas_fluorescens_Pf29Arp.fna	34.7	[32.3 - 37.2%]	0.1194	0.6
Pseudomonas_ogarae_RDP1	Pseudomonas_fluorescens_Q2-87.fna	36.2	[33.8 - 38.7%]	0.1133	0.96
Pseudomonas_ogarae_RDP1	Pseudomonas_fluorescens_Q8r1-96.fna	60.8	[57.9 - 63.5%]	0.0503	54.86
Pseudomonas_ogarae_RDP1	Pseudomonas_fluorescens_Wood1R.fna	62.2	[59.3 - 65%]	0.0479	59.42
Pseudomonas_ogarae_RDP1	Pseudomonas_fragi_NBRC_3458_T.fna	24	[21.7 - 26.5%]	0.1817	0.01
Pseudomonas_ogarae_RDP1	Pseudomonas_frederiksbergensis_SI8.fna	34.8	[32.4 - 37.3%]	0.119	0.62
Pseudomonas_ogarae_RDP1	Pseudomonas_gessardii_DSM_17152_T.fna	25.5	[23.2 - 28%]	0.1703	0.01
Pseudomonas_ogarae_RDP1	Pseudomonas_jessenii_DSM_17150_T.fna	26.9	[24.5 - 29.4%]	0.1609	0.02
Pseudomonas_ogarae_RDP1	Pseudomonas_kilonensis_S12.fna	65.5	[62.5 - 68.3%]	0.0427	68.57
Pseudomonas_ogarae_RDP1	Pseudomonas_kilonensis_1855-344.fna	75.7	[72.7 - 78.4%]	0.0286	86.52
Pseudomonas_ogarae_RDP1	Pseudomonas_kilonensis_P12.fna	64.5	[61.6 - 67.3%]	0.0442	65.99
Pseudomonas_ogarae_RDP1	Pseudomonas_kilonensis_DSM_13647_T.fna	64.7	[61.7 - 67.5%]	0.0439	66.46
Pseudomonas_ogarae_RDP1	Pseudomonas_kilonensis_ACN7.fna	73.7	[70.7 - 76.5%]	0.0312	84.07
Pseudomonas_ogarae_RDP1	Pseudomonas_kilonensis_ACN4.fna	73.9	[70.9 - 76.8%]	0.0308	84.43
Pseudomonas_ogarae_RDP1	Pseudomonas_kilonensis_ZKA7.fna	54	[51.3 - 56.7%]	0.063	31.42
Pseudomonas_ogarae_RDP1	Pseudomonas_kilonensis_BS3780.fna	64.7	[61.8 - 67.5%]	0.0439	66.52
Pseudomonas_ogarae_RDP1	Pseudomonas_koreensis_CCUG_51519_T.fna	26.9	[24.5 - 29.4%]	0.1608	0.03
Pseudomonas_ogarae_RDP1	Pseudomonas_lini_CCUG_51522_T.fna	27.2	[24.9 - 29.7%]	0.1585	0.03
Pseudomonas_ogarae_RDP1	Pseudomonas_lundensis_DSM_6252_T.fna	23.5	[21.2 - 26%]	0.186	0
Pseudomonas_ogarae_RDP1	Pseudomonas_mandelii_LMG_21607_T.fna	26.9	[24.5 - 29.4%]	0.1609	0.02
Pseudomonas_ogarae_RDP1	Pseudomonas_mediterranea_CFBP5404.fna	33.6	[31.2 - 36.1%]	0.1242	0.41
Pseudomonas_ogarae_RDP1	Pseudomonas_mediterranea_TEIC1022.fna	33.6	[31.2 - 36.1%]	0.1241	0.42
Pseudomonas_ogarae_RDP1	Pseudomonas_mediterranea_CFBP5444.fna	33.6	[31.1 - 36.1%]	0.1245	0.41
Pseudomonas_ogarae_RDP1	Pseudomonas_mediterranea_TEIC1105.fna	33.5	[31.1 - 36%]	0.1245	0.4
Pseudomonas_ogarae_RDP1	Pseudomonas_mediterranea_DSM_16733_T.fna	33.5	[31.1 - 36.1%]	0.1245	0.4
Pseudomonas_ogarae_RDP1	Pseudomonas_mediterranea_CFBP_5447_T.fna	33.5	[31.1 - 36%]	0.1246	0.4
Pseudomonas_ogarae_RDP1	Pseudomonas_mohnii_DSM_18327_T.fna	27.2	[24.9 - 29.7%]	0.1588	0.03
Pseudomonas_ogarae_RDP1	Pseudomonas_mucidolens_NBRC_103159__T.fna	24.9	[22.6 - 27.4%]	0.1749	0.01
Pseudomonas_ogarae_RDP1	Pseudomonas_protegens_CHA0__T.fna	26	[23.7 - 28.5%]	0.1669	0.02
Pseudomonas_ogarae_RDP1	Pseudomonas_sp_11K1.fna	39.6	[37.1 - 42.1%]	0.1009	2.43
Pseudomonas_ogarae_RDP1	Pseudomonas_sp_43mfcvi1_1.fna	46.2	[43.6 - 48.8%]	0.0811	10.25
Pseudomonas_ogarae_RDP1	Pseudomonas_sp_7SR1.fna	33.1	[30.7 - 35.6%]	0.1264	0.35
Pseudomonas_ogarae_RDP1	Pseudomonas_sp_A214.fna	35.5	[33.1 - 38%]	0.116	0.78
Pseudomonas_ogarae_RDP1	Pseudomonas_sp_A25_2017.fna	64.6	[61.7 - 67.5%]	0.044	66.38
Pseudomonas_ogarae_RDP1	Pseudomonas_sp_AF76.fna	33.1	[30.7 - 35.6%]	0.1266	0.35
Pseudomonas_ogarae_RDP1	Pseudomonas_sp_CFII68.fna	64.5	[61.6 - 67.3%]	0.0442	66.04
Pseudomonas_ogarae_RDP1	Pseudomonas_sp_Ep_R1.fna	73.9	[70.9 - 76.7%]	0.0309	84.39
Pseudomonas_ogarae_RDP1	Pseudomonas_sp_Fig-3.fna	35.5	[33.1 - 38%]	0.116	0.78
Pseudomonas_ogarae_RDP1	Pseudomonas_sp_ICMP22404.fna	33.5	[31.1 - 36%]	0.1246	0.4
Pseudomonas_ogarae_RDP1	Pseudomonas_sp_MPBD7-1.fna	46.6	[44.1 - 49.2%]	0.0799	11.15
Pseudomonas_ogarae_RDP1	Pseudomonas_sp_NFACC04-2.fna	45.1	[42.6 - 47.7%]	0.0838	8.46
Pseudomonas_ogarae_RDP1	Pseudomonas_sp_NFACC05-1.fna	51.6	[48.9 - 54.2%]	0.0681	23.71
Pseudomonas_ogarae_RDP1	Pseudomonas_sp_NFACC06-1.fna	45.6	[43.1 - 48.2%]	0.0826	9.26
Pseudomonas_ogarae_RDP1	Pseudomonas_sp_NFACC07-1.fna	51.7	[49 - 54.3%]	0.0678	24.01
Pseudomonas_ogarae_RDP1	Pseudomonas_sp_NFACC08-1.fna	51.8	[49.1 - 54.4%]	0.0677	24.23
Pseudomonas_ogarae_RDP1	Pseudomonas_sp_NFACC09-4.fna	33	[30.6 - 35.6%]	0.1268	0.34
Pseudomonas_ogarae_RDP1	Pseudomonas_sp_NFACC11-2.fna	45.3	[42.7 - 47.8%]	0.0836	8.63
Pseudomonas_ogarae_RDP1	Pseudomonas_sp_NFACC13-1.fna	45.8	[43.3 - 48.4%]	0.0821	9.59
Pseudomonas_ogarae_RDP1	Pseudomonas_sp_NFACC14.fna	45.8	[43.3 - 48.4%]	0.082	9.65
Pseudomonas_ogarae_RDP1	Pseudomonas_sp_NFACC15-1.fna	45.9	[43.3 - 48.4%]	0.0819	9.66
Pseudomonas_ogarae_RDP1	Pseudomonas_sp_NFACC16-2.fna	51.6	[49 - 54.3%]	0.0679	23.87
Pseudomonas_ogarae_RDP1	Pseudomonas_sp_NFACC17-2.fna	51.7	[49 - 54.3%]	0.0678	24.02
Pseudomonas_ogarae_RDP1	Pseudomonas_sp_NFACC23-1.fna	51.7	[49 - 54.3%]	0.0679	23.96
Pseudomonas_ogarae_RDP1	Pseudomonas_sp_NFACC24-1.fna	45.7	[43.2 - 48.3%]	0.0822	9.47
Pseudomonas_ogarae_RDP1	Pseudomonas_sp_NFACC32-1.fna	33.1	[30.6 - 35.6%]	0.1267	0.34
Pseudomonas_ogarae_RDP1	Pseudomonas_sp_NFACC36.fna	33	[30.6 - 35.5%]	0.1269	0.34
Pseudomonas_ogarae_RDP1	Pseudomonas_sp_NFACC37-1.fna	45.8	[43.2 - 48.4%]	0.0821	9.58
Pseudomonas_ogarae_RDP1	Pseudomonas_sp_NFACC39-1.fna	34.7	[32.3 - 37.2%]	0.1193	0.6
Pseudomonas_ogarae_RDP1	Pseudomonas_sp_NFACC43.fna	33.1	[30.7 - 35.6%]	0.1264	0.35
Pseudomonas_ogarae_RDP1	Pseudomonas_sp_NFACC44-2.fna	51.5	[48.9 - 54.2%]	0.0681	23.59
Pseudomonas_ogarae_RDP1	Pseudomonas_sp_NFACC45.fna	34.8	[32.4 - 37.3%]	0.119	0.62
Pseudomonas_ogarae_RDP1	Pseudomonas_sp_NFACC46-3.fna	51.9	[49.2 - 54.5%]	0.0675	24.54
Pseudomonas_ogarae_RDP1	Pseudomonas_sp_NFACC47-1.fna	33.1	[30.7 - 35.7%]	0.1263	0.35
Pseudomonas_ogarae_RDP1	Pseudomonas_sp_NFACC48-1.fna	51.6	[48.9 - 54.2%]	0.0681	23.68
Pseudomonas_ogarae_RDP1	Pseudomonas_sp_NFACC49-2.fna	33.1	[30.7 - 35.6%]	0.1267	0.34
Pseudomonas_ogarae_RDP1	Pseudomonas_sp_NFACC50-1.fna	51.5	[48.8 - 54.1%]	0.0682	23.44
Pseudomonas_ogarae_RDP1	Pseudomonas_sp_NFACC51.fna	51.6	[48.9 - 54.2%]	0.0681	23.62
Pseudomonas_ogarae_RDP1	Pseudomonas_sp_NFACC52.fna	45.3	[42.8 - 47.9%]	0.0834	8.73
Pseudomonas_ogarae_RDP1	Pseudomonas_sp_NFACC54.fna	51.6	[48.9 - 54.2%]	0.0681	23.66
Pseudomonas_ogarae_RDP1	Pseudomonas_sp_NFACC56-3.fna	45.3	[42.7 - 47.9%]	0.0835	8.67
Pseudomonas_ogarae_RDP1	Pseudomonas_sp_NFIX10.fna	45.6	[43.1 - 48.2%]	0.0826	9.23
Pseudomonas_ogarae_RDP1	Pseudomonas_sp_P97_38.fna	34.4	[31.9 - 36.9%]	0.1208	0.54
Pseudomonas_ogarae_RDP1	Pseudomonas_sp_Pf153.fna	32.3	[29.9 - 34.8%]	0.1303	0.26
Pseudomonas_ogarae_RDP1	Pseudomonas_sp_PICF6.fna	35.6	[33.1 - 38.1%]	0.1158	0.79
Pseudomonas_ogarae_RDP1	Pseudomonas_sp_Q12-87.fna	36.2	[33.7 - 38.7%]	0.1133	0.95
Pseudomonas_ogarae_RDP1	Pseudomonas_sp_Root401.fna	63.5	[60.6 - 66.3%]	0.0458	63.11
Pseudomonas_ogarae_RDP1	Pseudomonas_sp_s211_2017.fna	35.5	[33.1 - 38%]	0.116	0.78
Pseudomonas_ogarae_RDP1	Pseudomonas_sp_S58.fna	33.6	[31.2 - 36.1%]	0.1243	0.41
Pseudomonas_ogarae_RDP1	Pseudomonas_sp_SHC52.fna	33.9	[31.5 - 36.4%]	0.1228	0.46
Pseudomonas_ogarae_RDP1	Pseudomonas_sp_SJZ074.fna	33.4	[31 - 35.9%]	0.1251	0.39
Pseudomonas_ogarae_RDP1	Pseudomonas_sp_SJZ075.fna	33.4	[31 - 35.9%]	0.1251	0.39
Pseudomonas_ogarae_RDP1	Pseudomonas_sp_SJZ078.fna	33.4	[31 - 35.9%]	0.1251	0.39
Pseudomonas_ogarae_RDP1	Pseudomonas_sp_SJZ085.fna	33.4	[31 - 35.9%]	0.1251	0.39
Pseudomonas_ogarae_RDP1	Pseudomonas_sp_SJZ101.fna	33.4	[31 - 35.9%]	0.1251	0.39
Pseudomonas_ogarae_RDP1	Pseudomonas_sp_SJZ124.fna	33.4	[31 - 35.9%]	0.1251	0.39
Pseudomonas_ogarae_RDP1	Pseudomonas_sp_URIL14HWK12:I7.fna	60.9	[58 - 63.6%]	0.0501	55.18
Pseudomonas_ogarae_RDP1	Pseudomonas_sp_WCS365.fna	60.7	[57.8 - 63.5%]	0.0504	54.63
Pseudomonas_ogarae_RDP1	Pseudomonas_synxantha_DSM_18928_T.fna	25.2	[22.8 - 27.7%]	0.1728	0.01
Pseudomonas_ogarae_RDP1	Pseudomonas_thivervalensis_PITR2.fna	46.4	[43.8 - 49%]	0.0805	10.69
Pseudomonas_ogarae_RDP1	Pseudomonas_thivervalensis_LMG_21626.fna	46.7	[44.2 - 49.3%]	0.0796	11.33
Pseudomonas_ogarae_RDP1	Pseudomonas_thivervalensis_DSM_13194.fna	46.8	[44.2 - 49.4%]	0.0796	11.39
Pseudomonas_ogarae_RDP1	Pseudomonas_vancouverensis_CCUG_49675_T.fna	26.6	[24.3 - 29.1%]	0.1626	0.02
Pseudomonas_ogarae_RDP1	Pseudomonas_veronii_DSM_11331_T.fna	25.6	[23.3 - 28.1%]	0.1698	0.01
Pseudomonas_ogarae_RDP1	Pseudomonas_sp_Ea_RS28.fna	73.5	[70.5 - 76.3%]	0.0314	83.85
Pseudomonas_ogarae_RDP1	Pseudomonas_aeruginosa_ATCC_10145_T.fna	23.9	[21.6 - 26.4%]	0.1825	0
Pseudomonas_ogarae_RDP1	Pseudomonas_resinovorans_DSM_21078_T.fna	21.4	[19.2 - 23.8%]	0.205	0
Pseudomonas_ogarae_RDP1	Pseudomonas_putida_NBRC_14164.fna	22.7	[20.4 - 25.1%]	0.193	0
Pseudomonas_ogarae_RDP1	Pseudomonas_syringae_KCTC_12500_T.fna	22.8	[20.6 - 25.3%]	0.1917	0
Pseudomonas_ogarae_RDP1	Escherichia_coli_ATCC_11775_T.fna	22.3	[20.1 - 24.8%]	0.1961	0
Pseudomonas_azotoformans_DSM_18862_T.fna	Pseudomonas_baetica_LMG_25716_T.fna	24.7	[22.3 - 27.1%]	0.1767	0.01
Pseudomonas_azotoformans_DSM_18862_T.fna	Pseudomonas_brassicacearum_DF41.fna	25	[22.7 - 27.5%]	0.1742	0.01
Pseudomonas_azotoformans_DSM_18862_T.fna	Pseudomonas_brassicacearum_PA1G7.fna	25.2	[22.9 - 27.7%]	0.1724	0.01
Pseudomonas_azotoformans_DSM_18862_T.fna	Pseudomonas_brassicacearum_LZ-4.fna	24.7	[22.4 - 27.2%]	0.1765	0.01
Pseudomonas_azotoformans_DSM_18862_T.fna	Pseudomonas_brassicacearum_TM1A3.fna	25.3	[22.9 - 27.7%]	0.1722	0.01
Pseudomonas_azotoformans_DSM_18862_T.fna	Pseudomonas_brassicacearum_LBUM300.fna	25.4	[23 - 27.8%]	0.1715	0.01
Pseudomonas_azotoformans_DSM_18862_T.fna	Pseudomonas_brassicacearum_L13-6-12.fna	25.3	[23 - 27.8%]	0.1718	0.01
Pseudomonas_azotoformans_DSM_18862_T.fna	Pseudomonas_brassicacearum_Wood3.fna	25.2	[22.9 - 27.7%]	0.1727	0.01
Pseudomonas_azotoformans_DSM_18862_T.fna	Pseudomonas_brassicacearum_36B7.fna	24.8	[22.5 - 27.3%]	0.1757	0.01
Pseudomonas_azotoformans_DSM_18862_T.fna	Pseudomonas_brassicacearum_36D4.fna	24.9	[22.5 - 27.3%]	0.1752	0.01
Pseudomonas_azotoformans_DSM_18862_T.fna	Pseudomonas_brassicacearum_Delaware.fna	25.2	[22.9 - 27.7%]	0.1724	0.01
Pseudomonas_azotoformans_DSM_18862_T.fna	Pseudomonas_brassicacearum_93F8.fna	25.3	[23 - 27.8%]	0.1719	0.01
Pseudomonas_azotoformans_DSM_18862_T.fna	Pseudomonas_brassicacearum_37D10.fna	25.3	[23 - 27.8%]	0.1721	0.01
Pseudomonas_azotoformans_DSM_18862_T.fna	Pseudomonas_brassicacearum_Wood1.fna	25.2	[22.9 - 27.7%]	0.1724	0.01
Pseudomonas_azotoformans_DSM_18862_T.fna	Pseudomonas_brassicacearum_48H11.fna	25.3	[23 - 27.8%]	0.1718	0.01
Pseudomonas_azotoformans_DSM_18862_T.fna	Pseudomonas_brassicacearum_38D7.fna	25.1	[22.8 - 27.6%]	0.1734	0.01
Pseudomonas_azotoformans_DSM_18862_T.fna	Pseudomonas_brassicacearum_38D4.fna	25.2	[22.9 - 27.7%]	0.1727	0.01
Pseudomonas_azotoformans_DSM_18862_T.fna	Pseudomonas_brassicacearum_3Re2-7.fna	25.3	[23 - 27.8%]	0.1717	0.01
Pseudomonas_azotoformans_DSM_18862_T.fna	Pseudomonas_brassicacearum_S-1.fna	25.2	[22.8 - 27.7%]	0.1728	0.01
Pseudomonas_azotoformans_DSM_18862_T.fna	Pseudomonas_brassicacearum_LMG_21623.fna	25.3	[23 - 27.8%]	0.1716	0.01
Pseudomonas_azotoformans_DSM_18862_T.fna	Pseudomonas_brassicacearum_51MFCVI2_1.fna	25.2	[22.9 - 27.7%]	0.1726	0.01
Pseudomonas_azotoformans_DSM_18862_T.fna	Pseudomonas_brassicacearum_PP1_210F.fna	25.4	[23 - 27.8%]	0.1716	0.01
Pseudomonas_azotoformans_DSM_18862_T.fna	Pseudomonas_brassicacearum_subsp_brassicacearum_CCUG_51508_T.fna	25.3	[23 - 27.8%]	0.172	0.01
Pseudomonas_azotoformans_DSM_18862_T.fna	Pseudomonas_brassicacearum_subsp_brassicacearum_NFM421.fna	25.3	[23 - 27.8%]	0.1719	0.01
Pseudomonas_azotoformans_DSM_18862_T.fna	Pseudomonas_chlororaphis_UFB2.fna	25.2	[22.9 - 27.7%]	0.1725	0.01
Pseudomonas_azotoformans_DSM_18862_T.fna	Pseudomonas_chlororaphis_subsp_aurantiaca_DSM_19603_T.fna	25.8	[23.4 - 28.3%]	0.1685	0.01
Pseudomonas_azotoformans_DSM_18862_T.fna	Pseudomonas_chlororaphis_subsp_aureofaciens_LMG_1245_T.fna	25.9	[23.6 - 28.4%]	0.1675	0.02
Pseudomonas_azotoformans_DSM_18862_T.fna	Pseudomonas_chlororaphis_subsp_chlororaphis_DSM_50083_T.fna	26	[23.6 - 28.5%]	0.167	0.02
Pseudomonas_azotoformans_DSM_18862_T.fna	Pseudomonas_corrugata_DSM_7228_T.fna	24.5	[22.2 - 26.9%]	0.1782	0.01
Pseudomonas_azotoformans_DSM_18862_T.fna	Pseudomonas_corrugata_TEIC1148.fna	25	[22.7 - 27.5%]	0.1738	0.01
Pseudomonas_azotoformans_DSM_18862_T.fna	Pseudomonas_corrugata_CFBP5403.fna	25	[22.7 - 27.5%]	0.1741	0.01
Pseudomonas_azotoformans_DSM_18862_T.fna	Pseudomonas_corrugata_RM1-1-4.fna	24.5	[22.2 - 27%]	0.178	0.01
Pseudomonas_azotoformans_DSM_18862_T.fna	Pseudomonas_corrugata_NCPPB2445_T.fna	24.6	[22.2 - 27%]	0.1775	0.01
Pseudomonas_azotoformans_DSM_18862_T.fna	Pseudomonas_corrugata_LMG_2172.fna	24.5	[22.2 - 27%]	0.1778	0.01
Pseudomonas_azotoformans_DSM_18862_T.fna	Pseudomonas_corrugata_CFBP_5454.fna	24.6	[22.3 - 27%]	0.1774	0.01
Pseudomonas_azotoformans_DSM_18862_T.fna	Pseudomonas_fluorescens_UM270.fna	25.4	[23.1 - 27.9%]	0.1711	0.01
Pseudomonas_azotoformans_DSM_18862_T.fna	Pseudomonas_fluorescens_DSM_8569.fna	25.3	[22.9 - 27.7%]	0.1722	0.01
Pseudomonas_azotoformans_DSM_18862_T.fna	Pseudomonas_fluorescens_NT0133.fna	24.9	[22.6 - 27.4%]	0.1746	0.01
Pseudomonas_azotoformans_DSM_18862_T.fna	Pseudomonas_fluorescens_FW300-N2C3.fna	25.2	[22.9 - 27.7%]	0.1724	0.01
Pseudomonas_azotoformans_DSM_18862_T.fna	Pseudomonas_fluorescens_et76.fna	25.1	[22.8 - 27.6%]	0.1731	0.01
Pseudomonas_azotoformans_DSM_18862_T.fna	Pseudomonas_fluorescens_FW300-N2E2.fna	25.2	[22.8 - 27.6%]	0.1729	0.01
Pseudomonas_azotoformans_DSM_18862_T.fna	Pseudomonas_fluorescens_2P24.fna	25.2	[22.9 - 27.7%]	0.1724	0.01
Pseudomonas_azotoformans_DSM_18862_T.fna	Pseudomonas_fluorescens_FR1.fna	25.4	[23.1 - 27.9%]	0.1712	0.01
Pseudomonas_azotoformans_DSM_18862_T.fna	Pseudomonas_fluorescens_AG1429.fna	25.3	[22.9 - 27.7%]	0.1722	0.01
Pseudomonas_azotoformans_DSM_18862_T.fna	Pseudomonas_fluorescens_Pf275.fna	25.2	[22.9 - 27.7%]	0.1724	0.01
Pseudomonas_azotoformans_DSM_18862_T.fna	Pseudomonas_fluorescens_FW300_25_6.fna	24.9	[22.6 - 27.4%]	0.175	0.01
Pseudomonas_azotoformans_DSM_18862_T.fna	Pseudomonas_fluorescens_ATCC_13525_T.fna	33.2	[30.8 - 35.8%]	0.1259	0.36
Pseudomonas_azotoformans_DSM_18862_T.fna	Pseudomonas_fluorescens_F113.fna	25.4	[23.1 - 27.9%]	0.1713	0.01
Pseudomonas_azotoformans_DSM_18862_T.fna	Pseudomonas_fluorescens_Pf29Arp.fna	24.9	[22.6 - 27.4%]	0.1748	0.01
Pseudomonas_azotoformans_DSM_18862_T.fna	Pseudomonas_fluorescens_Q2-87.fna	24.7	[22.4 - 27.2%]	0.1761	0.01
Pseudomonas_azotoformans_DSM_18862_T.fna	Pseudomonas_fluorescens_Q8r1-96.fna	25.3	[23 - 27.8%]	0.1717	0.01
Pseudomonas_azotoformans_DSM_18862_T.fna	Pseudomonas_fluorescens_Wood1R.fna	25.8	[23.5 - 28.3%]	0.1681	0.01
Pseudomonas_azotoformans_DSM_18862_T.fna	Pseudomonas_fragi_NBRC_3458_T.fna	23.6	[21.3 - 26%]	0.1854	0
Pseudomonas_azotoformans_DSM_18862_T.fna	Pseudomonas_frederiksbergensis_SI8.fna	24.7	[22.4 - 27.2%]	0.1762	0.01
Pseudomonas_azotoformans_DSM_18862_T.fna	Pseudomonas_gessardii_DSM_17152_T.fna	29.6	[27.2 - 32.1%]	0.1443	0.09
Pseudomonas_azotoformans_DSM_18862_T.fna	Pseudomonas_jessenii_DSM_17150_T.fna	25.3	[23 - 27.8%]	0.1718	0.01
Pseudomonas_azotoformans_DSM_18862_T.fna	Pseudomonas_kilonensis_S12.fna	25.6	[23.3 - 28.1%]	0.1696	0.01
Pseudomonas_azotoformans_DSM_18862_T.fna	Pseudomonas_kilonensis_1855-344.fna	25.3	[23 - 27.8%]	0.1717	0.01
Pseudomonas_azotoformans_DSM_18862_T.fna	Pseudomonas_kilonensis_P12.fna	25.5	[23.2 - 28%]	0.1702	0.01
Pseudomonas_azotoformans_DSM_18862_T.fna	Pseudomonas_kilonensis_DSM_13647_T.fna	25.5	[23.2 - 28%]	0.1704	0.01
Pseudomonas_azotoformans_DSM_18862_T.fna	Pseudomonas_kilonensis_ACN7.fna	25.4	[23.1 - 27.9%]	0.1712	0.01
Pseudomonas_azotoformans_DSM_18862_T.fna	Pseudomonas_kilonensis_ACN4.fna	25.4	[23 - 27.8%]	0.1715	0.01
Pseudomonas_azotoformans_DSM_18862_T.fna	Pseudomonas_kilonensis_ZKA7.fna	25.2	[22.9 - 27.7%]	0.1728	0.01
Pseudomonas_azotoformans_DSM_18862_T.fna	Pseudomonas_kilonensis_BS3780.fna	25.6	[23.3 - 28.1%]	0.1699	0.01
Pseudomonas_azotoformans_DSM_18862_T.fna	Pseudomonas_koreensis_CCUG_51519_T.fna	25.2	[22.9 - 27.7%]	0.1724	0.01
Pseudomonas_azotoformans_DSM_18862_T.fna	Pseudomonas_lini_CCUG_51522_T.fna	25.3	[23 - 27.8%]	0.1717	0.01
Pseudomonas_azotoformans_DSM_18862_T.fna	Pseudomonas_lundensis_DSM_6252_T.fna	22.9	[20.6 - 25.3%]	0.1915	0
Pseudomonas_azotoformans_DSM_18862_T.fna	Pseudomonas_mandelii_LMG_21607_T.fna	25.2	[22.9 - 27.7%]	0.1726	0.01
Pseudomonas_azotoformans_DSM_18862_T.fna	Pseudomonas_mediterranea_CFBP5404.fna	25.1	[22.7 - 27.5%]	0.1738	0.01
Pseudomonas_azotoformans_DSM_18862_T.fna	Pseudomonas_mediterranea_TEIC1022.fna	25	[22.7 - 27.5%]	0.1738	0.01
Pseudomonas_azotoformans_DSM_18862_T.fna	Pseudomonas_mediterranea_CFBP5444.fna	25	[22.7 - 27.5%]	0.1741	0.01
Pseudomonas_azotoformans_DSM_18862_T.fna	Pseudomonas_mediterranea_TEIC1105.fna	25	[22.7 - 27.5%]	0.1741	0.01
Pseudomonas_azotoformans_DSM_18862_T.fna	Pseudomonas_mediterranea_DSM_16733_T.fna	25	[22.7 - 27.5%]	0.1742	0.01
Pseudomonas_azotoformans_DSM_18862_T.fna	Pseudomonas_mediterranea_CFBP_5447_T.fna	25	[22.7 - 27.5%]	0.1739	0.01
Pseudomonas_azotoformans_DSM_18862_T.fna	Pseudomonas_mohnii_DSM_18327_T.fna	25.3	[23 - 27.8%]	0.1719	0.01
Pseudomonas_azotoformans_DSM_18862_T.fna	Pseudomonas_mucidolens_NBRC_103159__T.fna	27.9	[25.5 - 30.4%]	0.1543	0.04
Pseudomonas_azotoformans_DSM_18862_T.fna	Pseudomonas_protegens_CHA0__T.fna	24.9	[22.5 - 27.3%]	0.1751	0.01
Pseudomonas_azotoformans_DSM_18862_T.fna	Pseudomonas_sp_11K1.fna	25	[22.7 - 27.5%]	0.1742	0.01
Pseudomonas_azotoformans_DSM_18862_T.fna	Pseudomonas_sp_43mfcvi1_1.fna	25.2	[22.8 - 27.7%]	0.1729	0.01
Pseudomonas_azotoformans_DSM_18862_T.fna	Pseudomonas_sp_7SR1.fna	24.7	[22.4 - 27.2%]	0.1763	0.01
Pseudomonas_azotoformans_DSM_18862_T.fna	Pseudomonas_sp_A214.fna	24.7	[22.4 - 27.2%]	0.1761	0.01
Pseudomonas_azotoformans_DSM_18862_T.fna	Pseudomonas_sp_A25_2017.fna	25.5	[23.2 - 28%]	0.1702	0.01
Pseudomonas_azotoformans_DSM_18862_T.fna	Pseudomonas_sp_AF76.fna	24.7	[22.4 - 27.2%]	0.1765	0.01
Pseudomonas_azotoformans_DSM_18862_T.fna	Pseudomonas_sp_CFII68.fna	25.8	[23.4 - 28.2%]	0.1686	0.01
Pseudomonas_azotoformans_DSM_18862_T.fna	Pseudomonas_sp_Ep_R1.fna	25.4	[23 - 27.8%]	0.1715	0.01
Pseudomonas_azotoformans_DSM_18862_T.fna	Pseudomonas_sp_Fig-3.fna	24.7	[22.4 - 27.1%]	0.1767	0.01
Pseudomonas_azotoformans_DSM_18862_T.fna	Pseudomonas_sp_ICMP22404.fna	24.8	[22.4 - 27.2%]	0.176	0.01
Pseudomonas_azotoformans_DSM_18862_T.fna	Pseudomonas_sp_MPBD7-1.fna	25.3	[23 - 27.8%]	0.1717	0.01
Pseudomonas_azotoformans_DSM_18862_T.fna	Pseudomonas_sp_NFACC04-2.fna	25	[22.7 - 27.5%]	0.174	0.01
Pseudomonas_azotoformans_DSM_18862_T.fna	Pseudomonas_sp_NFACC05-1.fna	25.1	[22.8 - 27.6%]	0.1735	0.01
Pseudomonas_azotoformans_DSM_18862_T.fna	Pseudomonas_sp_NFACC06-1.fna	25.2	[22.9 - 27.7%]	0.1724	0.01
Pseudomonas_azotoformans_DSM_18862_T.fna	Pseudomonas_sp_NFACC07-1.fna	25.1	[22.8 - 27.6%]	0.1732	0.01
Pseudomonas_azotoformans_DSM_18862_T.fna	Pseudomonas_sp_NFACC08-1.fna	25.1	[22.8 - 27.6%]	0.1731	0.01
Pseudomonas_azotoformans_DSM_18862_T.fna	Pseudomonas_sp_NFACC09-4.fna	24.6	[22.3 - 27.1%]	0.1771	0.01
Pseudomonas_azotoformans_DSM_18862_T.fna	Pseudomonas_sp_NFACC11-2.fna	25.2	[22.9 - 27.7%]	0.1727	0.01
Pseudomonas_azotoformans_DSM_18862_T.fna	Pseudomonas_sp_NFACC13-1.fna	25.2	[22.9 - 27.7%]	0.1727	0.01
Pseudomonas_azotoformans_DSM_18862_T.fna	Pseudomonas_sp_NFACC14.fna	25.1	[22.8 - 27.6%]	0.1733	0.01
Pseudomonas_azotoformans_DSM_18862_T.fna	Pseudomonas_sp_NFACC15-1.fna	25.1	[22.8 - 27.6%]	0.1733	0.01
Pseudomonas_azotoformans_DSM_18862_T.fna	Pseudomonas_sp_NFACC16-2.fna	25.2	[22.9 - 27.7%]	0.1725	0.01
Pseudomonas_azotoformans_DSM_18862_T.fna	Pseudomonas_sp_NFACC17-2.fna	25.2	[22.9 - 27.7%]	0.1725	0.01
Pseudomonas_azotoformans_DSM_18862_T.fna	Pseudomonas_sp_NFACC23-1.fna	25.2	[22.9 - 27.7%]	0.1725	0.01
Pseudomonas_azotoformans_DSM_18862_T.fna	Pseudomonas_sp_NFACC24-1.fna	25.2	[22.9 - 27.7%]	0.1724	0.01
Pseudomonas_azotoformans_DSM_18862_T.fna	Pseudomonas_sp_NFACC32-1.fna	24.6	[22.3 - 27.1%]	0.1771	0.01
Pseudomonas_azotoformans_DSM_18862_T.fna	Pseudomonas_sp_NFACC36.fna	24.7	[22.3 - 27.1%]	0.1768	0.01
Pseudomonas_azotoformans_DSM_18862_T.fna	Pseudomonas_sp_NFACC37-1.fna	25.2	[22.9 - 27.7%]	0.1726	0.01
Pseudomonas_azotoformans_DSM_18862_T.fna	Pseudomonas_sp_NFACC39-1.fna	24.6	[22.3 - 27.1%]	0.1769	0.01
Pseudomonas_azotoformans_DSM_18862_T.fna	Pseudomonas_sp_NFACC43.fna	24.7	[22.3 - 27.1%]	0.1767	0.01
Pseudomonas_azotoformans_DSM_18862_T.fna	Pseudomonas_sp_NFACC44-2.fna	25.1	[22.8 - 27.6%]	0.1734	0.01
Pseudomonas_azotoformans_DSM_18862_T.fna	Pseudomonas_sp_NFACC45.fna	24.6	[22.3 - 27.1%]	0.1769	0.01
Pseudomonas_azotoformans_DSM_18862_T.fna	Pseudomonas_sp_NFACC46-3.fna	25.1	[22.8 - 27.6%]	0.1734	0.01
Pseudomonas_azotoformans_DSM_18862_T.fna	Pseudomonas_sp_NFACC47-1.fna	24.7	[22.4 - 27.1%]	0.1766	0.01
Pseudomonas_azotoformans_DSM_18862_T.fna	Pseudomonas_sp_NFACC48-1.fna	25.1	[22.8 - 27.6%]	0.1734	0.01
Pseudomonas_azotoformans_DSM_18862_T.fna	Pseudomonas_sp_NFACC49-2.fna	24.7	[22.4 - 27.2%]	0.1765	0.01
Pseudomonas_azotoformans_DSM_18862_T.fna	Pseudomonas_sp_NFACC50-1.fna	25.1	[22.8 - 27.6%]	0.1733	0.01
Pseudomonas_azotoformans_DSM_18862_T.fna	Pseudomonas_sp_NFACC51.fna	25.1	[22.8 - 27.6%]	0.1734	0.01
Pseudomonas_azotoformans_DSM_18862_T.fna	Pseudomonas_sp_NFACC52.fna	25.2	[22.9 - 27.7%]	0.1727	0.01
Pseudomonas_azotoformans_DSM_18862_T.fna	Pseudomonas_sp_NFACC54.fna	25.1	[22.8 - 27.6%]	0.1734	0.01
Pseudomonas_azotoformans_DSM_18862_T.fna	Pseudomonas_sp_NFACC56-3.fna	25.2	[22.9 - 27.7%]	0.1727	0.01
Pseudomonas_azotoformans_DSM_18862_T.fna	Pseudomonas_sp_NFIX10.fna	25.2	[22.9 - 27.7%]	0.1724	0.01
Pseudomonas_azotoformans_DSM_18862_T.fna	Pseudomonas_sp_P97_38.fna	25.2	[22.9 - 27.7%]	0.1728	0.01
Pseudomonas_azotoformans_DSM_18862_T.fna	Pseudomonas_sp_Pf153.fna	24.2	[21.9 - 26.7%]	0.1803	0.01
Pseudomonas_azotoformans_DSM_18862_T.fna	Pseudomonas_sp_PICF6.fna	24.7	[22.4 - 27.2%]	0.1764	0.01
Pseudomonas_azotoformans_DSM_18862_T.fna	Pseudomonas_sp_Q12-87.fna	24.7	[22.4 - 27.2%]	0.1765	0.01
Pseudomonas_azotoformans_DSM_18862_T.fna	Pseudomonas_sp_Root401.fna	25.2	[22.9 - 27.7%]	0.1724	0.01
Pseudomonas_azotoformans_DSM_18862_T.fna	Pseudomonas_sp_s211_2017.fna	24.6	[22.3 - 27.1%]	0.1773	0.01
Pseudomonas_azotoformans_DSM_18862_T.fna	Pseudomonas_sp_S58.fna	24.9	[22.6 - 27.4%]	0.1747	0.01
Pseudomonas_azotoformans_DSM_18862_T.fna	Pseudomonas_sp_SHC52.fna	24.9	[22.6 - 27.4%]	0.175	0.01
Pseudomonas_azotoformans_DSM_18862_T.fna	Pseudomonas_sp_SJZ074.fna	24.6	[22.3 - 27.1%]	0.1769	0.01
Pseudomonas_azotoformans_DSM_18862_T.fna	Pseudomonas_sp_SJZ075.fna	24.8	[22.4 - 27.2%]	0.176	0.01
Pseudomonas_azotoformans_DSM_18862_T.fna	Pseudomonas_sp_SJZ078.fna	24.8	[22.4 - 27.2%]	0.176	0.01
Pseudomonas_azotoformans_DSM_18862_T.fna	Pseudomonas_sp_SJZ085.fna	24.6	[22.3 - 27.1%]	0.1769	0.01
Pseudomonas_azotoformans_DSM_18862_T.fna	Pseudomonas_sp_SJZ101.fna	24.8	[22.4 - 27.2%]	0.176	0.01
Pseudomonas_azotoformans_DSM_18862_T.fna	Pseudomonas_sp_SJZ124.fna	24.8	[22.4 - 27.2%]	0.176	0.01
Pseudomonas_azotoformans_DSM_18862_T.fna	Pseudomonas_sp_URIL14HWK12:I7.fna	25.2	[22.9 - 27.7%]	0.1723	0.01
Pseudomonas_azotoformans_DSM_18862_T.fna	Pseudomonas_sp_WCS365.fna	25.2	[22.9 - 27.7%]	0.1727	0.01
Pseudomonas_azotoformans_DSM_18862_T.fna	Pseudomonas_synxantha_DSM_18928_T.fna	32.9	[30.5 - 35.5%]	0.1273	0.33
Pseudomonas_azotoformans_DSM_18862_T.fna	Pseudomonas_thivervalensis_PITR2.fna	25.2	[22.9 - 27.7%]	0.1727	0.01
Pseudomonas_azotoformans_DSM_18862_T.fna	Pseudomonas_thivervalensis_LMG_21626.fna	25.3	[22.9 - 27.8%]	0.1721	0.01
Pseudomonas_azotoformans_DSM_18862_T.fna	Pseudomonas_thivervalensis_DSM_13194.fna	25.3	[23 - 27.8%]	0.1716	0.01
Pseudomonas_azotoformans_DSM_18862_T.fna	Pseudomonas_vancouverensis_CCUG_49675_T.fna	24.9	[22.5 - 27.3%]	0.1752	0.01
Pseudomonas_azotoformans_DSM_18862_T.fna	Pseudomonas_veronii_DSM_11331_T.fna	34.6	[32.1 - 37.1%]	0.12	0.57
Pseudomonas_azotoformans_DSM_18862_T.fna	Pseudomonas_sp_Ea_RS28.fna	25.8	[23.4 - 28.2%]	0.1686	0.01
Pseudomonas_azotoformans_DSM_18862_T.fna	Pseudomonas_aeruginosa_ATCC_10145_T.fna	23.3	[21 - 25.8%]	0.1876	0
Pseudomonas_azotoformans_DSM_18862_T.fna	Pseudomonas_resinovorans_DSM_21078_T.fna	20.9	[18.7 - 23.4%]	0.2099	0
Pseudomonas_azotoformans_DSM_18862_T.fna	Pseudomonas_putida_NBRC_14164.fna	22.4	[20.1 - 24.8%]	0.1957	0
Pseudomonas_azotoformans_DSM_18862_T.fna	Pseudomonas_syringae_KCTC_12500_T.fna	22.3	[20.1 - 24.8%]	0.1963	0
Pseudomonas_azotoformans_DSM_18862_T.fna	Escherichia_coli_ATCC_11775_T.fna	20.7	[18.4 - 23.1%]	0.2125	0
Pseudomonas_baetica_LMG_25716_T.fna	Pseudomonas_brassicacearum_DF41.fna	26.1	[23.7 - 28.6%]	0.1664	0.02
Pseudomonas_baetica_LMG_25716_T.fna	Pseudomonas_brassicacearum_PA1G7.fna	26.1	[23.7 - 28.6%]	0.1663	0.02
Pseudomonas_baetica_LMG_25716_T.fna	Pseudomonas_brassicacearum_LZ-4.fna	25.3	[22.9 - 27.7%]	0.1722	0.01
Pseudomonas_baetica_LMG_25716_T.fna	Pseudomonas_brassicacearum_TM1A3.fna	26	[23.7 - 28.5%]	0.1668	0.02
Pseudomonas_baetica_LMG_25716_T.fna	Pseudomonas_brassicacearum_LBUM300.fna	26.1	[23.8 - 28.6%]	0.1662	0.02
Pseudomonas_baetica_LMG_25716_T.fna	Pseudomonas_brassicacearum_L13-6-12.fna	26	[23.7 - 28.5%]	0.1666	0.02
Pseudomonas_baetica_LMG_25716_T.fna	Pseudomonas_brassicacearum_Wood3.fna	25.8	[23.5 - 28.3%]	0.1683	0.01
Pseudomonas_baetica_LMG_25716_T.fna	Pseudomonas_brassicacearum_36B7.fna	25.9	[23.5 - 28.3%]	0.1678	0.01
Pseudomonas_baetica_LMG_25716_T.fna	Pseudomonas_brassicacearum_36D4.fna	25.8	[23.5 - 28.3%]	0.1681	0.01
Pseudomonas_baetica_LMG_25716_T.fna	Pseudomonas_brassicacearum_Delaware.fna	26	[23.7 - 28.5%]	0.1667	0.02
Pseudomonas_baetica_LMG_25716_T.fna	Pseudomonas_brassicacearum_93F8.fna	26	[23.6 - 28.5%]	0.1671	0.02
Pseudomonas_baetica_LMG_25716_T.fna	Pseudomonas_brassicacearum_37D10.fna	26.4	[24 - 28.9%]	0.1642	0.02
Pseudomonas_baetica_LMG_25716_T.fna	Pseudomonas_brassicacearum_Wood1.fna	26	[23.7 - 28.5%]	0.1667	0.02
Pseudomonas_baetica_LMG_25716_T.fna	Pseudomonas_brassicacearum_48H11.fna	26.4	[24.1 - 28.9%]	0.164	0.02
Pseudomonas_baetica_LMG_25716_T.fna	Pseudomonas_brassicacearum_38D7.fna	28.7	[26.3 - 31.2%]	0.1494	0.06
Pseudomonas_baetica_LMG_25716_T.fna	Pseudomonas_brassicacearum_38D4.fna	28.7	[26.4 - 31.2%]	0.1493	0.06
Pseudomonas_baetica_LMG_25716_T.fna	Pseudomonas_brassicacearum_3Re2-7.fna	26	[23.7 - 28.5%]	0.1666	0.02
Pseudomonas_baetica_LMG_25716_T.fna	Pseudomonas_brassicacearum_S-1.fna	26.1	[23.7 - 28.6%]	0.1664	0.02
Pseudomonas_baetica_LMG_25716_T.fna	Pseudomonas_brassicacearum_LMG_21623.fna	26.1	[23.8 - 28.6%]	0.166	0.02
Pseudomonas_baetica_LMG_25716_T.fna	Pseudomonas_brassicacearum_51MFCVI2_1.fna	25.9	[23.6 - 28.4%]	0.1673	0.02
Pseudomonas_baetica_LMG_25716_T.fna	Pseudomonas_brassicacearum_PP1_210F.fna	26.2	[23.8 - 28.6%]	0.1658	0.02
Pseudomonas_baetica_LMG_25716_T.fna	Pseudomonas_brassicacearum_subsp_brassicacearum_CCUG_51508_T.fna	26.1	[23.7 - 28.6%]	0.1664	0.02
Pseudomonas_baetica_LMG_25716_T.fna	Pseudomonas_brassicacearum_subsp_brassicacearum_NFM421.fna	26.1	[23.8 - 28.6%]	0.1662	0.02
Pseudomonas_baetica_LMG_25716_T.fna	Pseudomonas_chlororaphis_UFB2.fna	25.9	[23.5 - 28.4%]	0.1677	0.01
Pseudomonas_baetica_LMG_25716_T.fna	Pseudomonas_chlororaphis_subsp_aurantiaca_DSM_19603_T.fna	26.2	[23.9 - 28.7%]	0.1653	0.02
Pseudomonas_baetica_LMG_25716_T.fna	Pseudomonas_chlororaphis_subsp_aureofaciens_LMG_1245_T.fna	26	[23.7 - 28.5%]	0.1668	0.02
Pseudomonas_baetica_LMG_25716_T.fna	Pseudomonas_chlororaphis_subsp_chlororaphis_DSM_50083_T.fna	26.1	[23.8 - 28.6%]	0.1659	0.02
Pseudomonas_baetica_LMG_25716_T.fna	Pseudomonas_corrugata_DSM_7228_T.fna	25.2	[22.9 - 27.7%]	0.1724	0.01
Pseudomonas_baetica_LMG_25716_T.fna	Pseudomonas_corrugata_TEIC1148.fna	25.8	[23.5 - 28.3%]	0.1683	0.01
Pseudomonas_baetica_LMG_25716_T.fna	Pseudomonas_corrugata_CFBP5403.fna	25.8	[23.4 - 28.3%]	0.1684	0.01
Pseudomonas_baetica_LMG_25716_T.fna	Pseudomonas_corrugata_RM1-1-4.fna	25.3	[23 - 27.8%]	0.1719	0.01
Pseudomonas_baetica_LMG_25716_T.fna	Pseudomonas_corrugata_NCPPB2445_T.fna	25.3	[22.9 - 27.8%]	0.1721	0.01
Pseudomonas_baetica_LMG_25716_T.fna	Pseudomonas_corrugata_LMG_2172.fna	25.3	[23 - 27.8%]	0.1719	0.01
Pseudomonas_baetica_LMG_25716_T.fna	Pseudomonas_corrugata_CFBP_5454.fna	25.4	[23 - 27.8%]	0.1715	0.01
Pseudomonas_baetica_LMG_25716_T.fna	Pseudomonas_fluorescens_UM270.fna	25.9	[23.6 - 28.4%]	0.1676	0.01
Pseudomonas_baetica_LMG_25716_T.fna	Pseudomonas_fluorescens_DSM_8569.fna	25.9	[23.5 - 28.3%]	0.1679	0.01
Pseudomonas_baetica_LMG_25716_T.fna	Pseudomonas_fluorescens_NT0133.fna	25.8	[23.5 - 28.3%]	0.1684	0.01
Pseudomonas_baetica_LMG_25716_T.fna	Pseudomonas_fluorescens_FW300-N2C3.fna	26	[23.7 - 28.5%]	0.1668	0.02
Pseudomonas_baetica_LMG_25716_T.fna	Pseudomonas_fluorescens_et76.fna	26	[23.7 - 28.5%]	0.1668	0.02
Pseudomonas_baetica_LMG_25716_T.fna	Pseudomonas_fluorescens_FW300-N2E2.fna	26.2	[23.8 - 28.6%]	0.1658	0.02
Pseudomonas_baetica_LMG_25716_T.fna	Pseudomonas_fluorescens_2P24.fna	25.9	[23.5 - 28.4%]	0.1678	0.01
Pseudomonas_baetica_LMG_25716_T.fna	Pseudomonas_fluorescens_FR1.fna	26.1	[23.7 - 28.6%]	0.1664	0.02
Pseudomonas_baetica_LMG_25716_T.fna	Pseudomonas_fluorescens_AG1429.fna	25.9	[23.6 - 28.4%]	0.1673	0.02
Pseudomonas_baetica_LMG_25716_T.fna	Pseudomonas_fluorescens_Pf275.fna	26	[23.7 - 28.5%]	0.1669	0.02
Pseudomonas_baetica_LMG_25716_T.fna	Pseudomonas_fluorescens_FW300_25_6.fna	25.6	[23.2 - 28.1%]	0.1699	0.01
Pseudomonas_baetica_LMG_25716_T.fna	Pseudomonas_fluorescens_ATCC_13525_T.fna	24.4	[22.1 - 26.8%]	0.179	0.01
Pseudomonas_baetica_LMG_25716_T.fna	Pseudomonas_fluorescens_F113.fna	26.1	[23.7 - 28.6%]	0.1664	0.02
Pseudomonas_baetica_LMG_25716_T.fna	Pseudomonas_fluorescens_Pf29Arp.fna	25.8	[23.5 - 28.3%]	0.1682	0.01
Pseudomonas_baetica_LMG_25716_T.fna	Pseudomonas_fluorescens_Q2-87.fna	25.6	[23.2 - 28.1%]	0.1699	0.01
Pseudomonas_baetica_LMG_25716_T.fna	Pseudomonas_fluorescens_Q8r1-96.fna	26.1	[23.8 - 28.6%]	0.1662	0.02
Pseudomonas_baetica_LMG_25716_T.fna	Pseudomonas_fluorescens_Wood1R.fna	26.8	[24.4 - 29.3%]	0.1617	0.02
Pseudomonas_baetica_LMG_25716_T.fna	Pseudomonas_fragi_NBRC_3458_T.fna	23.6	[21.3 - 26.1%]	0.1851	0
Pseudomonas_baetica_LMG_25716_T.fna	Pseudomonas_frederiksbergensis_SI8.fna	25.6	[23.3 - 28.1%]	0.1696	0.01
Pseudomonas_baetica_LMG_25716_T.fna	Pseudomonas_gessardii_DSM_17152_T.fna	24.8	[22.4 - 27.2%]	0.1759	0.01
Pseudomonas_baetica_LMG_25716_T.fna	Pseudomonas_jessenii_DSM_17150_T.fna	28.6	[26.2 - 31.1%]	0.1503	0.06
Pseudomonas_baetica_LMG_25716_T.fna	Pseudomonas_kilonensis_S12.fna	26.3	[24 - 28.8%]	0.1648	0.02
Pseudomonas_baetica_LMG_25716_T.fna	Pseudomonas_kilonensis_1855-344.fna	26.1	[23.7 - 28.6%]	0.1663	0.02
Pseudomonas_baetica_LMG_25716_T.fna	Pseudomonas_kilonensis_P12.fna	26.1	[23.8 - 28.6%]	0.1659	0.02
Pseudomonas_baetica_LMG_25716_T.fna	Pseudomonas_kilonensis_DSM_13647_T.fna	26.1	[23.8 - 28.6%]	0.1659	0.02
Pseudomonas_baetica_LMG_25716_T.fna	Pseudomonas_kilonensis_ACN7.fna	26	[23.6 - 28.5%]	0.167	0.02
Pseudomonas_baetica_LMG_25716_T.fna	Pseudomonas_kilonensis_ACN4.fna	26	[23.7 - 28.5%]	0.1666	0.02
Pseudomonas_baetica_LMG_25716_T.fna	Pseudomonas_kilonensis_ZKA7.fna	26.1	[23.8 - 28.6%]	0.166	0.02
Pseudomonas_baetica_LMG_25716_T.fna	Pseudomonas_kilonensis_BS3780.fna	26.3	[23.9 - 28.7%]	0.1651	0.02
Pseudomonas_baetica_LMG_25716_T.fna	Pseudomonas_koreensis_CCUG_51519_T.fna	35.3	[32.9 - 37.8%]	0.1168	0.73
Pseudomonas_baetica_LMG_25716_T.fna	Pseudomonas_lini_CCUG_51522_T.fna	28.3	[25.9 - 30.8%]	0.1521	0.05
Pseudomonas_baetica_LMG_25716_T.fna	Pseudomonas_lundensis_DSM_6252_T.fna	23.1	[20.8 - 25.6%]	0.1892	0
Pseudomonas_baetica_LMG_25716_T.fna	Pseudomonas_mandelii_LMG_21607_T.fna	28.4	[26 - 30.9%]	0.1514	0.05
Pseudomonas_baetica_LMG_25716_T.fna	Pseudomonas_mediterranea_CFBP5404.fna	25.8	[23.4 - 28.3%]	0.1684	0.01
Pseudomonas_baetica_LMG_25716_T.fna	Pseudomonas_mediterranea_TEIC1022.fna	25.9	[23.6 - 28.4%]	0.1676	0.01
Pseudomonas_baetica_LMG_25716_T.fna	Pseudomonas_mediterranea_CFBP5444.fna	25.8	[23.4 - 28.2%]	0.1686	0.01
Pseudomonas_baetica_LMG_25716_T.fna	Pseudomonas_mediterranea_TEIC1105.fna	25.8	[23.4 - 28.3%]	0.1685	0.01
Pseudomonas_baetica_LMG_25716_T.fna	Pseudomonas_mediterranea_DSM_16733_T.fna	25.9	[23.5 - 28.3%]	0.1679	0.01
Pseudomonas_baetica_LMG_25716_T.fna	Pseudomonas_mediterranea_CFBP_5447_T.fna	25.7	[23.4 - 28.2%]	0.1687	0.01
Pseudomonas_baetica_LMG_25716_T.fna	Pseudomonas_mohnii_DSM_18327_T.fna	28.3	[26 - 30.8%]	0.1517	0.05
Pseudomonas_baetica_LMG_25716_T.fna	Pseudomonas_mucidolens_NBRC_103159__T.fna	24.4	[22.1 - 26.9%]	0.1786	0.01
Pseudomonas_baetica_LMG_25716_T.fna	Pseudomonas_protegens_CHA0__T.fna	25.1	[22.8 - 27.6%]	0.1734	0.01
Pseudomonas_baetica_LMG_25716_T.fna	Pseudomonas_sp_11K1.fna	25.9	[23.5 - 28.4%]	0.1678	0.01
Pseudomonas_baetica_LMG_25716_T.fna	Pseudomonas_sp_43mfcvi1_1.fna	25.9	[23.5 - 28.3%]	0.1679	0.01
Pseudomonas_baetica_LMG_25716_T.fna	Pseudomonas_sp_7SR1.fna	25.1	[22.7 - 27.5%]	0.1736	0.01
Pseudomonas_baetica_LMG_25716_T.fna	Pseudomonas_sp_A214.fna	25.5	[23.2 - 28%]	0.1704	0.01
Pseudomonas_baetica_LMG_25716_T.fna	Pseudomonas_sp_A25_2017.fna	26.2	[23.8 - 28.6%]	0.1658	0.02
Pseudomonas_baetica_LMG_25716_T.fna	Pseudomonas_sp_AF76.fna	25.1	[22.7 - 27.5%]	0.1736	0.01
Pseudomonas_baetica_LMG_25716_T.fna	Pseudomonas_sp_CFII68.fna	26.3	[24 - 28.8%]	0.1648	0.02
Pseudomonas_baetica_LMG_25716_T.fna	Pseudomonas_sp_Ep_R1.fna	26.1	[23.8 - 28.6%]	0.1663	0.02
Pseudomonas_baetica_LMG_25716_T.fna	Pseudomonas_sp_Fig-3.fna	25.2	[22.9 - 27.7%]	0.1723	0.01
Pseudomonas_baetica_LMG_25716_T.fna	Pseudomonas_sp_ICMP22404.fna	25.4	[23.1 - 27.9%]	0.171	0.01
Pseudomonas_baetica_LMG_25716_T.fna	Pseudomonas_sp_MPBD7-1.fna	26.1	[23.8 - 28.6%]	0.1661	0.02
Pseudomonas_baetica_LMG_25716_T.fna	Pseudomonas_sp_NFACC04-2.fna	25.8	[23.5 - 28.3%]	0.1683	0.01
Pseudomonas_baetica_LMG_25716_T.fna	Pseudomonas_sp_NFACC05-1.fna	26	[23.6 - 28.4%]	0.1672	0.02
Pseudomonas_baetica_LMG_25716_T.fna	Pseudomonas_sp_NFACC06-1.fna	25.8	[23.5 - 28.3%]	0.1681	0.01
Pseudomonas_baetica_LMG_25716_T.fna	Pseudomonas_sp_NFACC07-1.fna	25.9	[23.5 - 28.4%]	0.1677	0.01
Pseudomonas_baetica_LMG_25716_T.fna	Pseudomonas_sp_NFACC08-1.fna	26	[23.6 - 28.4%]	0.1672	0.02
Pseudomonas_baetica_LMG_25716_T.fna	Pseudomonas_sp_NFACC09-4.fna	25	[22.7 - 27.5%]	0.1742	0.01
Pseudomonas_baetica_LMG_25716_T.fna	Pseudomonas_sp_NFACC11-2.fna	25.8	[23.5 - 28.3%]	0.1682	0.01
Pseudomonas_baetica_LMG_25716_T.fna	Pseudomonas_sp_NFACC13-1.fna	25.9	[23.6 - 28.4%]	0.1675	0.01
Pseudomonas_baetica_LMG_25716_T.fna	Pseudomonas_sp_NFACC14.fna	25.7	[23.4 - 28.2%]	0.1689	0.01
Pseudomonas_baetica_LMG_25716_T.fna	Pseudomonas_sp_NFACC15-1.fna	25.7	[23.4 - 28.2%]	0.1688	0.01
Pseudomonas_baetica_LMG_25716_T.fna	Pseudomonas_sp_NFACC16-2.fna	25.9	[23.6 - 28.4%]	0.1673	0.02
Pseudomonas_baetica_LMG_25716_T.fna	Pseudomonas_sp_NFACC17-2.fna	25.9	[23.6 - 28.4%]	0.1673	0.02
Pseudomonas_baetica_LMG_25716_T.fna	Pseudomonas_sp_NFACC23-1.fna	25.9	[23.6 - 28.4%]	0.1674	0.02
Pseudomonas_baetica_LMG_25716_T.fna	Pseudomonas_sp_NFACC24-1.fna	26.1	[23.7 - 28.6%]	0.1664	0.02
Pseudomonas_baetica_LMG_25716_T.fna	Pseudomonas_sp_NFACC32-1.fna	25	[22.7 - 27.5%]	0.1743	0.01
Pseudomonas_baetica_LMG_25716_T.fna	Pseudomonas_sp_NFACC36.fna	25	[22.6 - 27.4%]	0.1745	0.01
Pseudomonas_baetica_LMG_25716_T.fna	Pseudomonas_sp_NFACC37-1.fna	26	[23.6 - 28.5%]	0.1671	0.02
Pseudomonas_baetica_LMG_25716_T.fna	Pseudomonas_sp_NFACC39-1.fna	25.4	[23.1 - 27.9%]	0.1713	0.01
Pseudomonas_baetica_LMG_25716_T.fna	Pseudomonas_sp_NFACC43.fna	25	[22.7 - 27.5%]	0.174	0.01
Pseudomonas_baetica_LMG_25716_T.fna	Pseudomonas_sp_NFACC44-2.fna	25.8	[23.5 - 28.3%]	0.168	0.01
Pseudomonas_baetica_LMG_25716_T.fna	Pseudomonas_sp_NFACC45.fna	25.4	[23.1 - 27.9%]	0.1712	0.01
Pseudomonas_baetica_LMG_25716_T.fna	Pseudomonas_sp_NFACC46-3.fna	26	[23.6 - 28.5%]	0.167	0.02
Pseudomonas_baetica_LMG_25716_T.fna	Pseudomonas_sp_NFACC47-1.fna	25	[22.7 - 27.5%]	0.174	0.01
Pseudomonas_baetica_LMG_25716_T.fna	Pseudomonas_sp_NFACC48-1.fna	25.9	[23.5 - 28.3%]	0.1679	0.01
Pseudomonas_baetica_LMG_25716_T.fna	Pseudomonas_sp_NFACC49-2.fna	25.1	[22.8 - 27.6%]	0.1735	0.01
Pseudomonas_baetica_LMG_25716_T.fna	Pseudomonas_sp_NFACC50-1.fna	25.9	[23.5 - 28.4%]	0.1677	0.01
Pseudomonas_baetica_LMG_25716_T.fna	Pseudomonas_sp_NFACC51.fna	25.9	[23.5 - 28.3%]	0.1679	0.01
Pseudomonas_baetica_LMG_25716_T.fna	Pseudomonas_sp_NFACC52.fna	26	[23.6 - 28.4%]	0.1672	0.02
Pseudomonas_baetica_LMG_25716_T.fna	Pseudomonas_sp_NFACC54.fna	25.9	[23.5 - 28.3%]	0.1679	0.01
Pseudomonas_baetica_LMG_25716_T.fna	Pseudomonas_sp_NFACC56-3.fna	26	[23.6 - 28.4%]	0.1672	0.02
Pseudomonas_baetica_LMG_25716_T.fna	Pseudomonas_sp_NFIX10.fna	25.8	[23.5 - 28.3%]	0.1681	0.01
Pseudomonas_baetica_LMG_25716_T.fna	Pseudomonas_sp_P97_38.fna	25.7	[23.4 - 28.2%]	0.1687	0.01
Pseudomonas_baetica_LMG_25716_T.fna	Pseudomonas_sp_Pf153.fna	24.8	[22.4 - 27.2%]	0.1759	0.01
Pseudomonas_baetica_LMG_25716_T.fna	Pseudomonas_sp_PICF6.fna	25.2	[22.9 - 27.7%]	0.1723	0.01
Pseudomonas_baetica_LMG_25716_T.fna	Pseudomonas_sp_Q12-87.fna	25.5	[23.1 - 27.9%]	0.1708	0.01
Pseudomonas_baetica_LMG_25716_T.fna	Pseudomonas_sp_Root401.fna	26	[23.7 - 28.5%]	0.1667	0.02
Pseudomonas_baetica_LMG_25716_T.fna	Pseudomonas_sp_s211_2017.fna	25.3	[23 - 27.8%]	0.1719	0.01
Pseudomonas_baetica_LMG_25716_T.fna	Pseudomonas_sp_S58.fna	25.9	[23.6 - 28.4%]	0.1676	0.01
Pseudomonas_baetica_LMG_25716_T.fna	Pseudomonas_sp_SHC52.fna	25.7	[23.4 - 28.2%]	0.169	0.01
Pseudomonas_baetica_LMG_25716_T.fna	Pseudomonas_sp_SJZ074.fna	25.3	[23 - 27.8%]	0.1718	0.01
Pseudomonas_baetica_LMG_25716_T.fna	Pseudomonas_sp_SJZ075.fna	25.4	[23 - 27.9%]	0.1714	0.01
Pseudomonas_baetica_LMG_25716_T.fna	Pseudomonas_sp_SJZ078.fna	25.4	[23 - 27.8%]	0.1715	0.01
Pseudomonas_baetica_LMG_25716_T.fna	Pseudomonas_sp_SJZ085.fna	25.3	[23 - 27.8%]	0.1718	0.01
Pseudomonas_baetica_LMG_25716_T.fna	Pseudomonas_sp_SJZ101.fna	25.4	[23 - 27.9%]	0.1714	0.01
Pseudomonas_baetica_LMG_25716_T.fna	Pseudomonas_sp_SJZ124.fna	25.4	[23 - 27.9%]	0.1714	0.01
Pseudomonas_baetica_LMG_25716_T.fna	Pseudomonas_sp_URIL14HWK12:I7.fna	26	[23.7 - 28.5%]	0.1668	0.02
Pseudomonas_baetica_LMG_25716_T.fna	Pseudomonas_sp_WCS365.fna	26	[23.6 - 28.4%]	0.1672	0.02
Pseudomonas_baetica_LMG_25716_T.fna	Pseudomonas_synxantha_DSM_18928_T.fna	24.4	[22.1 - 26.8%]	0.179	0.01
Pseudomonas_baetica_LMG_25716_T.fna	Pseudomonas_thivervalensis_PITR2.fna	26.1	[23.8 - 28.6%]	0.166	0.02
Pseudomonas_baetica_LMG_25716_T.fna	Pseudomonas_thivervalensis_LMG_21626.fna	26.1	[23.7 - 28.5%]	0.1665	0.02
Pseudomonas_baetica_LMG_25716_T.fna	Pseudomonas_thivervalensis_DSM_13194.fna	26.2	[23.9 - 28.7%]	0.1654	0.02
Pseudomonas_baetica_LMG_25716_T.fna	Pseudomonas_vancouverensis_CCUG_49675_T.fna	27.9	[25.5 - 30.4%]	0.1543	0.04
Pseudomonas_baetica_LMG_25716_T.fna	Pseudomonas_veronii_DSM_11331_T.fna	25.1	[22.8 - 27.6%]	0.1732	0.01
Pseudomonas_baetica_LMG_25716_T.fna	Pseudomonas_sp_Ea_RS28.fna	26.5	[24.1 - 29%]	0.1637	0.02
Pseudomonas_baetica_LMG_25716_T.fna	Pseudomonas_aeruginosa_ATCC_10145_T.fna	23.3	[21 - 25.7%]	0.1881	0
Pseudomonas_baetica_LMG_25716_T.fna	Pseudomonas_resinovorans_DSM_21078_T.fna	21	[18.8 - 23.4%]	0.2092	0
Pseudomonas_baetica_LMG_25716_T.fna	Pseudomonas_putida_NBRC_14164.fna	22.3	[20.1 - 24.8%]	0.1962	0
Pseudomonas_baetica_LMG_25716_T.fna	Pseudomonas_syringae_KCTC_12500_T.fna	22.7	[20.4 - 25.2%]	0.1929	0
Pseudomonas_baetica_LMG_25716_T.fna	Escherichia_coli_ATCC_11775_T.fna	23.7	[21.4 - 26.2%]	0.1842	0
Pseudomonas_brassicacearum_DF41.fna	Pseudomonas_brassicacearum_PA1G7.fna	38.7	[36.2 - 41.2%]	0.104	1.93
Pseudomonas_brassicacearum_DF41.fna	Pseudomonas_brassicacearum_LZ-4.fna	35.4	[32.9 - 37.9%]	0.1167	0.74
Pseudomonas_brassicacearum_DF41.fna	Pseudomonas_brassicacearum_TM1A3.fna	38.4	[35.9 - 40.9%]	0.1049	1.8
Pseudomonas_brassicacearum_DF41.fna	Pseudomonas_brassicacearum_LBUM300.fna	38.8	[36.4 - 41.4%]	0.1034	2.02
Pseudomonas_brassicacearum_DF41.fna	Pseudomonas_brassicacearum_L13-6-12.fna	38.5	[36 - 41%]	0.1047	1.83
Pseudomonas_brassicacearum_DF41.fna	Pseudomonas_brassicacearum_Wood3.fna	34.2	[31.7 - 36.7%]	0.1218	0.5
Pseudomonas_brassicacearum_DF41.fna	Pseudomonas_brassicacearum_36B7.fna	62.4	[59.5 - 65.2%]	0.0476	59.88
Pseudomonas_brassicacearum_DF41.fna	Pseudomonas_brassicacearum_36D4.fna	61.3	[58.5 - 64.1%]	0.0493	56.68
Pseudomonas_brassicacearum_DF41.fna	Pseudomonas_brassicacearum_Delaware.fna	38.9	[36.5 - 41.5%]	0.1031	2.06
Pseudomonas_brassicacearum_DF41.fna	Pseudomonas_brassicacearum_93F8.fna	38.4	[35.9 - 40.9%]	0.1051	1.77
Pseudomonas_brassicacearum_DF41.fna	Pseudomonas_brassicacearum_37D10.fna	26.3	[24 - 28.8%]	0.1646	0.02
Pseudomonas_brassicacearum_DF41.fna	Pseudomonas_brassicacearum_Wood1.fna	38.3	[35.9 - 40.9%]	0.1052	1.77
Pseudomonas_brassicacearum_DF41.fna	Pseudomonas_brassicacearum_48H11.fna	26.6	[24.2 - 29.1%]	0.163	0.02
Pseudomonas_brassicacearum_DF41.fna	Pseudomonas_brassicacearum_38D7.fna	26.5	[24.2 - 29%]	0.1631	0.02
Pseudomonas_brassicacearum_DF41.fna	Pseudomonas_brassicacearum_38D4.fna	27	[24.7 - 29.5%]	0.1598	0.03
Pseudomonas_brassicacearum_DF41.fna	Pseudomonas_brassicacearum_3Re2-7.fna	38.5	[36 - 41%]	0.1047	1.82
Pseudomonas_brassicacearum_DF41.fna	Pseudomonas_brassicacearum_S-1.fna	37.9	[35.5 - 40.4%]	0.1067	1.57
Pseudomonas_brassicacearum_DF41.fna	Pseudomonas_brassicacearum_LMG_21623.fna	38.7	[36.2 - 41.2%]	0.104	1.92
Pseudomonas_brassicacearum_DF41.fna	Pseudomonas_brassicacearum_51MFCVI2_1.fna	38.4	[35.9 - 40.9%]	0.1051	1.77
Pseudomonas_brassicacearum_DF41.fna	Pseudomonas_brassicacearum_PP1_210F.fna	38.6	[36.1 - 41.1%]	0.1044	1.87
Pseudomonas_brassicacearum_DF41.fna	Pseudomonas_brassicacearum_subsp_brassicacearum_CCUG_51508_T.fna	38.6	[36.1 - 41.1%]	0.1044	1.87
Pseudomonas_brassicacearum_DF41.fna	Pseudomonas_brassicacearum_subsp_brassicacearum_NFM421.fna	38.6	[36.1 - 41.1%]	0.1044	1.87
Pseudomonas_brassicacearum_DF41.fna	Pseudomonas_chlororaphis_UFB2.fna	34.2	[31.8 - 36.8%]	0.1214	0.51
Pseudomonas_brassicacearum_DF41.fna	Pseudomonas_chlororaphis_subsp_aurantiaca_DSM_19603_T.fna	27	[24.7 - 29.5%]	0.1598	0.03
Pseudomonas_brassicacearum_DF41.fna	Pseudomonas_chlororaphis_subsp_aureofaciens_LMG_1245_T.fna	26.9	[24.5 - 29.4%]	0.161	0.02
Pseudomonas_brassicacearum_DF41.fna	Pseudomonas_chlororaphis_subsp_chlororaphis_DSM_50083_T.fna	27.1	[24.7 - 29.6%]	0.1596	0.03
Pseudomonas_brassicacearum_DF41.fna	Pseudomonas_corrugata_DSM_7228_T.fna	32.4	[30 - 34.9%]	0.1297	0.27
Pseudomonas_brassicacearum_DF41.fna	Pseudomonas_corrugata_TEIC1148.fna	33.2	[30.8 - 35.7%]	0.1262	0.36
Pseudomonas_brassicacearum_DF41.fna	Pseudomonas_corrugata_CFBP5403.fna	33.2	[30.8 - 35.7%]	0.1262	0.36
Pseudomonas_brassicacearum_DF41.fna	Pseudomonas_corrugata_RM1-1-4.fna	32.5	[30.1 - 35%]	0.1293	0.28
Pseudomonas_brassicacearum_DF41.fna	Pseudomonas_corrugata_NCPPB2445_T.fna	32.5	[30.1 - 35%]	0.1295	0.28
Pseudomonas_brassicacearum_DF41.fna	Pseudomonas_corrugata_LMG_2172.fna	32.5	[30.1 - 35.1%]	0.1292	0.28
Pseudomonas_brassicacearum_DF41.fna	Pseudomonas_corrugata_CFBP_5454.fna	32.4	[30 - 34.9%]	0.1297	0.27
Pseudomonas_brassicacearum_DF41.fna	Pseudomonas_fluorescens_UM270.fna	34.6	[32.2 - 37.1%]	0.1199	0.58
Pseudomonas_brassicacearum_DF41.fna	Pseudomonas_fluorescens_DSM_8569.fna	38.6	[36.1 - 41.1%]	0.1044	1.87
Pseudomonas_brassicacearum_DF41.fna	Pseudomonas_fluorescens_NT0133.fna	33.2	[30.8 - 35.7%]	0.1261	0.36
Pseudomonas_brassicacearum_DF41.fna	Pseudomonas_fluorescens_FW300-N2C3.fna	38.8	[36.3 - 41.3%]	0.1035	2
Pseudomonas_brassicacearum_DF41.fna	Pseudomonas_fluorescens_et76.fna	37.8	[35.3 - 40.3%]	0.1072	1.52
Pseudomonas_brassicacearum_DF41.fna	Pseudomonas_fluorescens_FW300-N2E2.fna	40.3	[37.8 - 42.9%]	0.0983	2.95
Pseudomonas_brassicacearum_DF41.fna	Pseudomonas_fluorescens_2P24.fna	38.3	[35.9 - 40.8%]	0.1053	1.75
Pseudomonas_brassicacearum_DF41.fna	Pseudomonas_fluorescens_FR1.fna	38.4	[36 - 41%]	0.1049	1.8
Pseudomonas_brassicacearum_DF41.fna	Pseudomonas_fluorescens_AG1429.fna	38.4	[35.9 - 40.9%]	0.1051	1.77
Pseudomonas_brassicacearum_DF41.fna	Pseudomonas_fluorescens_Pf275.fna	38.1	[35.6 - 40.6%]	0.1061	1.64
Pseudomonas_brassicacearum_DF41.fna	Pseudomonas_fluorescens_FW300_25_6.fna	38.4	[35.9 - 40.9%]	0.105	1.78
Pseudomonas_brassicacearum_DF41.fna	Pseudomonas_fluorescens_ATCC_13525_T.fna	24.7	[22.4 - 27.1%]	0.1766	0.01
Pseudomonas_brassicacearum_DF41.fna	Pseudomonas_fluorescens_F113.fna	38.4	[35.9 - 40.9%]	0.105	1.79
Pseudomonas_brassicacearum_DF41.fna	Pseudomonas_fluorescens_Pf29Arp.fna	33	[30.6 - 35.5%]	0.127	0.33
Pseudomonas_brassicacearum_DF41.fna	Pseudomonas_fluorescens_Q2-87.fna	37.2	[34.8 - 39.7%]	0.1094	1.29
Pseudomonas_brassicacearum_DF41.fna	Pseudomonas_fluorescens_Q8r1-96.fna	38.5	[36 - 41%]	0.1047	1.83
Pseudomonas_brassicacearum_DF41.fna	Pseudomonas_fluorescens_Wood1R.fna	39.5	[37.1 - 42.1%]	0.101	2.42
Pseudomonas_brassicacearum_DF41.fna	Pseudomonas_fragi_NBRC_3458_T.fna	24	[21.7 - 26.5%]	0.1819	0
Pseudomonas_brassicacearum_DF41.fna	Pseudomonas_frederiksbergensis_SI8.fna	33	[30.6 - 35.6%]	0.1268	0.34
Pseudomonas_brassicacearum_DF41.fna	Pseudomonas_gessardii_DSM_17152_T.fna	25.5	[23.2 - 28%]	0.1705	0.01
Pseudomonas_brassicacearum_DF41.fna	Pseudomonas_jessenii_DSM_17150_T.fna	26.7	[24.3 - 29.2%]	0.1621	0.02
Pseudomonas_brassicacearum_DF41.fna	Pseudomonas_kilonensis_S12.fna	38.7	[36.2 - 41.2%]	0.104	1.92
Pseudomonas_brassicacearum_DF41.fna	Pseudomonas_kilonensis_1855-344.fna	38.6	[36.1 - 41.1%]	0.1043	1.89
Pseudomonas_brassicacearum_DF41.fna	Pseudomonas_kilonensis_P12.fna	38.3	[35.8 - 40.8%]	0.1053	1.75
Pseudomonas_brassicacearum_DF41.fna	Pseudomonas_kilonensis_DSM_13647_T.fna	38.8	[36.4 - 41.3%]	0.1035	2.01
Pseudomonas_brassicacearum_DF41.fna	Pseudomonas_kilonensis_ACN7.fna	39	[36.5 - 41.5%]	0.1029	2.09
Pseudomonas_brassicacearum_DF41.fna	Pseudomonas_kilonensis_ACN4.fna	38.8	[36.4 - 41.4%]	0.1034	2.02
Pseudomonas_brassicacearum_DF41.fna	Pseudomonas_kilonensis_ZKA7.fna	37.9	[35.4 - 40.4%]	0.1069	1.54
Pseudomonas_brassicacearum_DF41.fna	Pseudomonas_kilonensis_BS3780.fna	39	[36.5 - 41.5%]	0.103	2.08
Pseudomonas_brassicacearum_DF41.fna	Pseudomonas_koreensis_CCUG_51519_T.fna	26.5	[24.2 - 29%]	0.1633	0.02
Pseudomonas_brassicacearum_DF41.fna	Pseudomonas_lini_CCUG_51522_T.fna	27.2	[24.9 - 29.7%]	0.1587	0.03
Pseudomonas_brassicacearum_DF41.fna	Pseudomonas_lundensis_DSM_6252_T.fna	23.3	[21 - 25.8%]	0.1876	0
Pseudomonas_brassicacearum_DF41.fna	Pseudomonas_mandelii_LMG_21607_T.fna	26.8	[24.5 - 29.3%]	0.1611	0.02
Pseudomonas_brassicacearum_DF41.fna	Pseudomonas_mediterranea_CFBP5404.fna	33	[30.6 - 35.5%]	0.1269	0.34
Pseudomonas_brassicacearum_DF41.fna	Pseudomonas_mediterranea_TEIC1022.fna	33.2	[30.7 - 35.7%]	0.1263	0.35
Pseudomonas_brassicacearum_DF41.fna	Pseudomonas_mediterranea_CFBP5444.fna	33	[30.6 - 35.5%]	0.1268	0.34
Pseudomonas_brassicacearum_DF41.fna	Pseudomonas_mediterranea_TEIC1105.fna	33	[30.6 - 35.6%]	0.1268	0.34
Pseudomonas_brassicacearum_DF41.fna	Pseudomonas_mediterranea_DSM_16733_T.fna	33	[30.6 - 35.5%]	0.1269	0.34
Pseudomonas_brassicacearum_DF41.fna	Pseudomonas_mediterranea_CFBP_5447_T.fna	32.9	[30.5 - 35.4%]	0.1274	0.32
Pseudomonas_brassicacearum_DF41.fna	Pseudomonas_mohnii_DSM_18327_T.fna	27	[24.7 - 29.5%]	0.1599	0.03
Pseudomonas_brassicacearum_DF41.fna	Pseudomonas_mucidolens_NBRC_103159__T.fna	24.7	[22.4 - 27.2%]	0.1763	0.01
Pseudomonas_brassicacearum_DF41.fna	Pseudomonas_protegens_CHA0__T.fna	25.9	[23.6 - 28.4%]	0.1673	0.02
Pseudomonas_brassicacearum_DF41.fna	Pseudomonas_sp_11K1.fna	40.1	[37.7 - 42.7%]	0.099	2.81
Pseudomonas_brassicacearum_DF41.fna	Pseudomonas_sp_43mfcvi1_1.fna	38.1	[35.7 - 40.6%]	0.106	1.66
Pseudomonas_brassicacearum_DF41.fna	Pseudomonas_sp_7SR1.fna	33	[30.5 - 35.5%]	0.1272	0.33
Pseudomonas_brassicacearum_DF41.fna	Pseudomonas_sp_A214.fna	35.6	[33.2 - 38.1%]	0.1157	0.79
Pseudomonas_brassicacearum_DF41.fna	Pseudomonas_sp_A25_2017.fna	38.4	[35.9 - 40.9%]	0.105	1.78
Pseudomonas_brassicacearum_DF41.fna	Pseudomonas_sp_AF76.fna	32.9	[30.4 - 35.4%]	0.1277	0.32
Pseudomonas_brassicacearum_DF41.fna	Pseudomonas_sp_CFII68.fna	38.3	[35.9 - 40.9%]	0.1052	1.76
Pseudomonas_brassicacearum_DF41.fna	Pseudomonas_sp_Ep_R1.fna	38.5	[36 - 41%]	0.1046	1.84
Pseudomonas_brassicacearum_DF41.fna	Pseudomonas_sp_Fig-3.fna	35.2	[32.7 - 37.7%]	0.1174	0.7
Pseudomonas_brassicacearum_DF41.fna	Pseudomonas_sp_ICMP22404.fna	32.8	[30.4 - 35.3%]	0.1278	0.31
Pseudomonas_brassicacearum_DF41.fna	Pseudomonas_sp_MPBD7-1.fna	38.9	[36.4 - 41.4%]	0.1032	2.05
Pseudomonas_brassicacearum_DF41.fna	Pseudomonas_sp_NFACC04-2.fna	38.7	[36.2 - 41.2%]	0.1039	1.94
Pseudomonas_brassicacearum_DF41.fna	Pseudomonas_sp_NFACC05-1.fna	40.2	[37.7 - 42.7%]	0.0988	2.84
Pseudomonas_brassicacearum_DF41.fna	Pseudomonas_sp_NFACC06-1.fna	39.2	[36.7 - 41.7%]	0.1022	2.2
Pseudomonas_brassicacearum_DF41.fna	Pseudomonas_sp_NFACC07-1.fna	40.4	[37.9 - 42.9%]	0.0983	2.97
Pseudomonas_brassicacearum_DF41.fna	Pseudomonas_sp_NFACC08-1.fna	40.4	[37.9 - 42.9%]	0.0982	2.97
Pseudomonas_brassicacearum_DF41.fna	Pseudomonas_sp_NFACC09-4.fna	32.8	[30.4 - 35.3%]	0.1278	0.32
Pseudomonas_brassicacearum_DF41.fna	Pseudomonas_sp_NFACC11-2.fna	39	[36.5 - 41.5%]	0.1029	2.1
Pseudomonas_brassicacearum_DF41.fna	Pseudomonas_sp_NFACC13-1.fna	38.4	[36 - 40.9%]	0.1049	1.8
Pseudomonas_brassicacearum_DF41.fna	Pseudomonas_sp_NFACC14.fna	38.5	[36.1 - 41.1%]	0.1045	1.86
Pseudomonas_brassicacearum_DF41.fna	Pseudomonas_sp_NFACC15-1.fna	38.6	[36.1 - 41.1%]	0.1044	1.88
Pseudomonas_brassicacearum_DF41.fna	Pseudomonas_sp_NFACC16-2.fna	40.1	[37.6 - 42.6%]	0.0992	2.77
Pseudomonas_brassicacearum_DF41.fna	Pseudomonas_sp_NFACC17-2.fna	40.1	[37.6 - 42.6%]	0.0991	2.78
Pseudomonas_brassicacearum_DF41.fna	Pseudomonas_sp_NFACC23-1.fna	40.1	[37.6 - 42.6%]	0.0992	2.77
Pseudomonas_brassicacearum_DF41.fna	Pseudomonas_sp_NFACC24-1.fna	38.7	[36.2 - 41.2%]	0.104	1.93
Pseudomonas_brassicacearum_DF41.fna	Pseudomonas_sp_NFACC32-1.fna	32.8	[30.4 - 35.3%]	0.128	0.31
Pseudomonas_brassicacearum_DF41.fna	Pseudomonas_sp_NFACC36.fna	32.8	[30.4 - 35.3%]	0.1278	0.32
Pseudomonas_brassicacearum_DF41.fna	Pseudomonas_sp_NFACC37-1.fna	38.6	[36.2 - 41.2%]	0.1041	1.91
Pseudomonas_brassicacearum_DF41.fna	Pseudomonas_sp_NFACC39-1.fna	35.3	[32.8 - 37.8%]	0.1171	0.72
Pseudomonas_brassicacearum_DF41.fna	Pseudomonas_sp_NFACC43.fna	32.8	[30.4 - 35.3%]	0.1278	0.31
Pseudomonas_brassicacearum_DF41.fna	Pseudomonas_sp_NFACC44-2.fna	40.3	[37.8 - 42.8%]	0.0985	2.91
Pseudomonas_brassicacearum_DF41.fna	Pseudomonas_sp_NFACC45.fna	35.2	[32.7 - 37.7%]	0.1175	0.69
Pseudomonas_brassicacearum_DF41.fna	Pseudomonas_sp_NFACC46-3.fna	40.3	[37.8 - 42.8%]	0.0985	2.92
Pseudomonas_brassicacearum_DF41.fna	Pseudomonas_sp_NFACC47-1.fna	32.8	[30.4 - 35.3%]	0.1278	0.32
Pseudomonas_brassicacearum_DF41.fna	Pseudomonas_sp_NFACC48-1.fna	40.3	[37.8 - 42.8%]	0.0985	2.91
Pseudomonas_brassicacearum_DF41.fna	Pseudomonas_sp_NFACC49-2.fna	32.9	[30.4 - 35.4%]	0.1277	0.32
Pseudomonas_brassicacearum_DF41.fna	Pseudomonas_sp_NFACC50-1.fna	40.3	[37.8 - 42.8%]	0.0985	2.9
Pseudomonas_brassicacearum_DF41.fna	Pseudomonas_sp_NFACC51.fna	40.3	[37.8 - 42.8%]	0.0985	2.92
Pseudomonas_brassicacearum_DF41.fna	Pseudomonas_sp_NFACC52.fna	39.1	[36.6 - 41.6%]	0.1026	2.14
Pseudomonas_brassicacearum_DF41.fna	Pseudomonas_sp_NFACC54.fna	40.3	[37.8 - 42.8%]	0.0985	2.91
Pseudomonas_brassicacearum_DF41.fna	Pseudomonas_sp_NFACC56-3.fna	39.1	[36.6 - 41.6%]	0.1026	2.14
Pseudomonas_brassicacearum_DF41.fna	Pseudomonas_sp_NFIX10.fna	39.2	[36.7 - 41.7%]	0.1022	2.2
Pseudomonas_brassicacearum_DF41.fna	Pseudomonas_sp_P97_38.fna	34.2	[31.8 - 36.7%]	0.1215	0.51
Pseudomonas_brassicacearum_DF41.fna	Pseudomonas_sp_Pf153.fna	32	[29.5 - 34.5%]	0.132	0.23
Pseudomonas_brassicacearum_DF41.fna	Pseudomonas_sp_PICF6.fna	35.2	[32.8 - 37.7%]	0.1174	0.7
Pseudomonas_brassicacearum_DF41.fna	Pseudomonas_sp_Q12-87.fna	37.1	[34.6 - 39.6%]	0.1099	1.24
Pseudomonas_brassicacearum_DF41.fna	Pseudomonas_sp_Root401.fna	38.1	[35.7 - 40.6%]	0.106	1.66
Pseudomonas_brassicacearum_DF41.fna	Pseudomonas_sp_s211_2017.fna	35.3	[32.9 - 37.8%]	0.1169	0.73
Pseudomonas_brassicacearum_DF41.fna	Pseudomonas_sp_S58.fna	33.2	[30.8 - 35.7%]	0.1262	0.36
Pseudomonas_brassicacearum_DF41.fna	Pseudomonas_sp_SHC52.fna	33.6	[31.2 - 36.1%]	0.1243	0.41
Pseudomonas_brassicacearum_DF41.fna	Pseudomonas_sp_SJZ074.fna	33.1	[30.6 - 35.6%]	0.1267	0.34
Pseudomonas_brassicacearum_DF41.fna	Pseudomonas_sp_SJZ075.fna	33	[30.6 - 35.5%]	0.1269	0.34
Pseudomonas_brassicacearum_DF41.fna	Pseudomonas_sp_SJZ078.fna	33	[30.6 - 35.5%]	0.1269	0.34
Pseudomonas_brassicacearum_DF41.fna	Pseudomonas_sp_SJZ085.fna	33.1	[30.6 - 35.6%]	0.1267	0.34
Pseudomonas_brassicacearum_DF41.fna	Pseudomonas_sp_SJZ101.fna	33	[30.6 - 35.5%]	0.1269	0.34
Pseudomonas_brassicacearum_DF41.fna	Pseudomonas_sp_SJZ124.fna	33	[30.6 - 35.5%]	0.1269	0.34
Pseudomonas_brassicacearum_DF41.fna	Pseudomonas_sp_URIL14HWK12:I7.fna	38.5	[36.1 - 41%]	0.1046	1.85
Pseudomonas_brassicacearum_DF41.fna	Pseudomonas_sp_WCS365.fna	38.4	[35.9 - 40.9%]	0.1051	1.77
Pseudomonas_brassicacearum_DF41.fna	Pseudomonas_synxantha_DSM_18928_T.fna	24.8	[22.5 - 27.3%]	0.1756	0.01
Pseudomonas_brassicacearum_DF41.fna	Pseudomonas_thivervalensis_PITR2.fna	37	[34.5 - 39.5%]	0.1102	1.21
Pseudomonas_brassicacearum_DF41.fna	Pseudomonas_thivervalensis_LMG_21626.fna	37.1	[34.7 - 39.7%]	0.1097	1.26
Pseudomonas_brassicacearum_DF41.fna	Pseudomonas_thivervalensis_DSM_13194.fna	37.3	[34.8 - 39.8%]	0.1091	1.31
Pseudomonas_brassicacearum_DF41.fna	Pseudomonas_vancouverensis_CCUG_49675_T.fna	26.3	[23.9 - 28.8%]	0.1649	0.02
Pseudomonas_brassicacearum_DF41.fna	Pseudomonas_veronii_DSM_11331_T.fna	25.4	[23.1 - 27.9%]	0.171	0.01
Pseudomonas_brassicacearum_DF41.fna	Pseudomonas_sp_Ea_RS28.fna	38.9	[36.4 - 41.4%]	0.1033	2.03
Pseudomonas_brassicacearum_DF41.fna	Pseudomonas_aeruginosa_ATCC_10145_T.fna	24	[21.7 - 26.5%]	0.1817	0.01
Pseudomonas_brassicacearum_DF41.fna	Pseudomonas_resinovorans_DSM_21078_T.fna	21.3	[19.1 - 23.8%]	0.2058	0
Pseudomonas_brassicacearum_DF41.fna	Pseudomonas_putida_NBRC_14164.fna	22.7	[20.4 - 25.1%]	0.193	0
Pseudomonas_brassicacearum_DF41.fna	Pseudomonas_syringae_KCTC_12500_T.fna	22.9	[20.6 - 25.3%]	0.1914	0
Pseudomonas_brassicacearum_DF41.fna	Escherichia_coli_ATCC_11775_T.fna	23	[20.7 - 25.4%]	0.1904	0
Pseudomonas_brassicacearum_PA1G7.fna	Pseudomonas_brassicacearum_LZ-4.fna	35.5	[33.1 - 38%]	0.1161	0.77
Pseudomonas_brassicacearum_PA1G7.fna	Pseudomonas_brassicacearum_TM1A3.fna	95.8	[94.4 - 96.9%]	0.0057	97.4
Pseudomonas_brassicacearum_PA1G7.fna	Pseudomonas_brassicacearum_LBUM300.fna	96.5	[95.3 - 97.5%]	0.0049	97.55
Pseudomonas_brassicacearum_PA1G7.fna	Pseudomonas_brassicacearum_L13-6-12.fna	96.4	[95.1 - 97.4%]	0.005	97.52
Pseudomonas_brassicacearum_PA1G7.fna	Pseudomonas_brassicacearum_Wood3.fna	35.2	[32.7 - 37.7%]	0.1175	0.69
Pseudomonas_brassicacearum_PA1G7.fna	Pseudomonas_brassicacearum_36B7.fna	38.6	[36.1 - 41.1%]	0.1042	1.9
Pseudomonas_brassicacearum_PA1G7.fna	Pseudomonas_brassicacearum_36D4.fna	38.6	[36.2 - 41.2%]	0.1041	1.91
Pseudomonas_brassicacearum_PA1G7.fna	Pseudomonas_brassicacearum_Delaware.fna	95.2	[93.7 - 96.4%]	0.0063	97.26
Pseudomonas_brassicacearum_PA1G7.fna	Pseudomonas_brassicacearum_93F8.fna	96.3	[94.9 - 97.3%]	0.0052	97.49
Pseudomonas_brassicacearum_PA1G7.fna	Pseudomonas_brassicacearum_37D10.fna	26.5	[24.2 - 29%]	0.1634	0.02
Pseudomonas_brassicacearum_PA1G7.fna	Pseudomonas_brassicacearum_Wood1.fna	95.2	[93.6 - 96.4%]	0.0064	97.24
Pseudomonas_brassicacearum_PA1G7.fna	Pseudomonas_brassicacearum_48H11.fna	26.6	[24.2 - 29%]	0.163	0.02
Pseudomonas_brassicacearum_PA1G7.fna	Pseudomonas_brassicacearum_38D7.fna	26.8	[24.4 - 29.3%]	0.1616	0.02
Pseudomonas_brassicacearum_PA1G7.fna	Pseudomonas_brassicacearum_38D4.fna	27.2	[24.8 - 29.7%]	0.1588	0.03
Pseudomonas_brassicacearum_PA1G7.fna	Pseudomonas_brassicacearum_3Re2-7.fna	96.1	[94.7 - 97.1%]	0.0054	97.44
Pseudomonas_brassicacearum_PA1G7.fna	Pseudomonas_brassicacearum_S-1.fna	57.1	[54.3 - 59.8%]	0.0569	42.28
Pseudomonas_brassicacearum_PA1G7.fna	Pseudomonas_brassicacearum_LMG_21623.fna	96.1	[94.8 - 97.1%]	0.0053	97.46
Pseudomonas_brassicacearum_PA1G7.fna	Pseudomonas_brassicacearum_51MFCVI2_1.fna	96.4	[95.2 - 97.4%]	0.005	97.53
Pseudomonas_brassicacearum_PA1G7.fna	Pseudomonas_brassicacearum_PP1_210F.fna	96.4	[95 - 97.3%]	0.0051	97.51
Pseudomonas_brassicacearum_PA1G7.fna	Pseudomonas_brassicacearum_subsp_brassicacearum_CCUG_51508_T.fna	96.2	[94.9 - 97.2%]	0.0052	97.48
Pseudomonas_brassicacearum_PA1G7.fna	Pseudomonas_brassicacearum_subsp_brassicacearum_NFM421.fna	96	[94.6 - 97.1%]	0.0055	97.44
Pseudomonas_brassicacearum_PA1G7.fna	Pseudomonas_chlororaphis_UFB2.fna	35	[32.6 - 37.6%]	0.118	0.67
Pseudomonas_brassicacearum_PA1G7.fna	Pseudomonas_chlororaphis_subsp_aurantiaca_DSM_19603_T.fna	27.1	[24.8 - 29.6%]	0.1592	0.03
Pseudomonas_brassicacearum_PA1G7.fna	Pseudomonas_chlororaphis_subsp_aureofaciens_LMG_1245_T.fna	26.8	[24.5 - 29.3%]	0.1613	0.02
Pseudomonas_brassicacearum_PA1G7.fna	Pseudomonas_chlororaphis_subsp_chlororaphis_DSM_50083_T.fna	27	[24.6 - 29.5%]	0.1601	0.03
Pseudomonas_brassicacearum_PA1G7.fna	Pseudomonas_corrugata_DSM_7228_T.fna	33	[30.5 - 35.5%]	0.1272	0.33
Pseudomonas_brassicacearum_PA1G7.fna	Pseudomonas_corrugata_TEIC1148.fna	33.5	[31.1 - 36%]	0.1247	0.4
Pseudomonas_brassicacearum_PA1G7.fna	Pseudomonas_corrugata_CFBP5403.fna	33.4	[31 - 35.9%]	0.1251	0.39
Pseudomonas_brassicacearum_PA1G7.fna	Pseudomonas_corrugata_RM1-1-4.fna	33	[30.6 - 35.5%]	0.1271	0.33
Pseudomonas_brassicacearum_PA1G7.fna	Pseudomonas_corrugata_NCPPB2445_T.fna	33	[30.5 - 35.5%]	0.1272	0.33
Pseudomonas_brassicacearum_PA1G7.fna	Pseudomonas_corrugata_LMG_2172.fna	33	[30.6 - 35.5%]	0.1269	0.34
Pseudomonas_brassicacearum_PA1G7.fna	Pseudomonas_corrugata_CFBP_5454.fna	32.9	[30.5 - 35.5%]	0.1273	0.33
Pseudomonas_brassicacearum_PA1G7.fna	Pseudomonas_fluorescens_UM270.fna	35.3	[32.8 - 37.8%]	0.117	0.72
Pseudomonas_brassicacearum_PA1G7.fna	Pseudomonas_fluorescens_DSM_8569.fna	97.1	[96 - 97.9%]	0.0042	97.67
Pseudomonas_brassicacearum_PA1G7.fna	Pseudomonas_fluorescens_NT0133.fna	34.6	[32.2 - 37.1%]	0.1199	0.58
Pseudomonas_brassicacearum_PA1G7.fna	Pseudomonas_fluorescens_FW300-N2C3.fna	46.2	[43.6 - 48.8%]	0.0811	10.27
Pseudomonas_brassicacearum_PA1G7.fna	Pseudomonas_fluorescens_et76.fna	57.1	[54.3 - 59.8%]	0.0568	42.4
Pseudomonas_brassicacearum_PA1G7.fna	Pseudomonas_fluorescens_FW300-N2E2.fna	55.5	[52.7 - 58.2%]	0.06	36.63
Pseudomonas_brassicacearum_PA1G7.fna	Pseudomonas_fluorescens_2P24.fna	45.9	[43.4 - 48.5%]	0.0818	9.78
Pseudomonas_brassicacearum_PA1G7.fna	Pseudomonas_fluorescens_FR1.fna	60.5	[57.6 - 63.3%]	0.0508	53.9
Pseudomonas_brassicacearum_PA1G7.fna	Pseudomonas_fluorescens_AG1429.fna	96.4	[95.1 - 97.4%]	0.005	97.53
Pseudomonas_brassicacearum_PA1G7.fna	Pseudomonas_fluorescens_Pf275.fna	46.7	[44.1 - 49.2%]	0.0798	11.18
Pseudomonas_brassicacearum_PA1G7.fna	Pseudomonas_fluorescens_FW300_25_6.fna	44.4	[41.9 - 47%]	0.0859	7.33
Pseudomonas_brassicacearum_PA1G7.fna	Pseudomonas_fluorescens_ATCC_13525_T.fna	24.7	[22.4 - 27.2%]	0.1764	0.01
Pseudomonas_brassicacearum_PA1G7.fna	Pseudomonas_fluorescens_F113.fna	60.4	[57.5 - 63.2%]	0.0509	53.66
Pseudomonas_brassicacearum_PA1G7.fna	Pseudomonas_fluorescens_Pf29Arp.fna	34.6	[32.2 - 37.1%]	0.1199	0.58
Pseudomonas_brassicacearum_PA1G7.fna	Pseudomonas_fluorescens_Q2-87.fna	36.5	[34.1 - 39%]	0.1121	1.05
Pseudomonas_brassicacearum_PA1G7.fna	Pseudomonas_fluorescens_Q8r1-96.fna	96.1	[94.8 - 97.1%]	0.0053	97.46
Pseudomonas_brassicacearum_PA1G7.fna	Pseudomonas_fluorescens_Wood1R.fna	96	[94.7 - 97.1%]	0.0054	97.44
Pseudomonas_brassicacearum_PA1G7.fna	Pseudomonas_fragi_NBRC_3458_T.fna	24	[21.7 - 26.5%]	0.182	0
Pseudomonas_brassicacearum_PA1G7.fna	Pseudomonas_frederiksbergensis_SI8.fna	34.4	[32 - 36.9%]	0.1208	0.54
Pseudomonas_brassicacearum_PA1G7.fna	Pseudomonas_gessardii_DSM_17152_T.fna	25.7	[23.3 - 28.1%]	0.1693	0.01
Pseudomonas_brassicacearum_PA1G7.fna	Pseudomonas_jessenii_DSM_17150_T.fna	27	[24.6 - 29.5%]	0.1603	0.03
Pseudomonas_brassicacearum_PA1G7.fna	Pseudomonas_kilonensis_S12.fna	59.9	[57.1 - 62.7%]	0.0518	52.06
Pseudomonas_brassicacearum_PA1G7.fna	Pseudomonas_kilonensis_1855-344.fna	60.6	[57.7 - 63.4%]	0.0506	54.33
Pseudomonas_brassicacearum_PA1G7.fna	Pseudomonas_kilonensis_P12.fna	59.4	[56.5 - 62.1%]	0.0527	50.24
Pseudomonas_brassicacearum_PA1G7.fna	Pseudomonas_kilonensis_DSM_13647_T.fna	59.3	[56.5 - 62.1%]	0.0528	49.98
Pseudomonas_brassicacearum_PA1G7.fna	Pseudomonas_kilonensis_ACN7.fna	60.4	[57.6 - 63.2%]	0.0509	53.7
Pseudomonas_brassicacearum_PA1G7.fna	Pseudomonas_kilonensis_ACN4.fna	60.2	[57.3 - 63%]	0.0513	52.98
Pseudomonas_brassicacearum_PA1G7.fna	Pseudomonas_kilonensis_ZKA7.fna	56.7	[53.9 - 59.4%]	0.0577	40.86
Pseudomonas_brassicacearum_PA1G7.fna	Pseudomonas_kilonensis_BS3780.fna	59.3	[56.5 - 62.1%]	0.0528	50.16
Pseudomonas_brassicacearum_PA1G7.fna	Pseudomonas_koreensis_CCUG_51519_T.fna	26.6	[24.3 - 29.1%]	0.1626	0.02
Pseudomonas_brassicacearum_PA1G7.fna	Pseudomonas_lini_CCUG_51522_T.fna	27.1	[24.8 - 29.6%]	0.1592	0.03
Pseudomonas_brassicacearum_PA1G7.fna	Pseudomonas_lundensis_DSM_6252_T.fna	23.3	[21 - 25.8%]	0.1875	0
Pseudomonas_brassicacearum_PA1G7.fna	Pseudomonas_mandelii_LMG_21607_T.fna	26.9	[24.6 - 29.4%]	0.1605	0.03
Pseudomonas_brassicacearum_PA1G7.fna	Pseudomonas_mediterranea_CFBP5404.fna	33.5	[31.1 - 36%]	0.1248	0.4
Pseudomonas_brassicacearum_PA1G7.fna	Pseudomonas_mediterranea_TEIC1022.fna	33.6	[31.1 - 36.1%]	0.1244	0.41
Pseudomonas_brassicacearum_PA1G7.fna	Pseudomonas_mediterranea_CFBP5444.fna	33.6	[31.2 - 36.1%]	0.1243	0.41
Pseudomonas_brassicacearum_PA1G7.fna	Pseudomonas_mediterranea_TEIC1105.fna	33.6	[31.2 - 36.1%]	0.1243	0.41
Pseudomonas_brassicacearum_PA1G7.fna	Pseudomonas_mediterranea_DSM_16733_T.fna	33.5	[31.1 - 36%]	0.1248	0.4
Pseudomonas_brassicacearum_PA1G7.fna	Pseudomonas_mediterranea_CFBP_5447_T.fna	33.4	[31 - 35.9%]	0.1251	0.39
Pseudomonas_brassicacearum_PA1G7.fna	Pseudomonas_mohnii_DSM_18327_T.fna	27.2	[24.8 - 29.7%]	0.1588	0.03
Pseudomonas_brassicacearum_PA1G7.fna	Pseudomonas_mucidolens_NBRC_103159__T.fna	24.8	[22.5 - 27.3%]	0.1755	0.01
Pseudomonas_brassicacearum_PA1G7.fna	Pseudomonas_protegens_CHA0__T.fna	26	[23.7 - 28.5%]	0.1668	0.02
Pseudomonas_brassicacearum_PA1G7.fna	Pseudomonas_sp_11K1.fna	39.3	[36.9 - 41.9%]	0.1017	2.29
Pseudomonas_brassicacearum_PA1G7.fna	Pseudomonas_sp_43mfcvi1_1.fna	46.8	[44.2 - 49.4%]	0.0795	11.46
Pseudomonas_brassicacearum_PA1G7.fna	Pseudomonas_sp_7SR1.fna	33.2	[30.7 - 35.7%]	0.1263	0.35
Pseudomonas_brassicacearum_PA1G7.fna	Pseudomonas_sp_A214.fna	35.7	[33.2 - 38.2%]	0.1153	0.82
Pseudomonas_brassicacearum_PA1G7.fna	Pseudomonas_sp_A25_2017.fna	59.4	[56.6 - 62.2%]	0.0526	50.37
Pseudomonas_brassicacearum_PA1G7.fna	Pseudomonas_sp_AF76.fna	33.1	[30.7 - 35.6%]	0.1265	0.35
Pseudomonas_brassicacearum_PA1G7.fna	Pseudomonas_sp_CFII68.fna	59.1	[56.3 - 61.9%]	0.0531	49.46
Pseudomonas_brassicacearum_PA1G7.fna	Pseudomonas_sp_Ep_R1.fna	60	[57.2 - 62.8%]	0.0515	52.51
Pseudomonas_brassicacearum_PA1G7.fna	Pseudomonas_sp_Fig-3.fna	35.4	[32.9 - 37.9%]	0.1166	0.74
Pseudomonas_brassicacearum_PA1G7.fna	Pseudomonas_sp_ICMP22404.fna	33.5	[31.1 - 36%]	0.1247	0.4
Pseudomonas_brassicacearum_PA1G7.fna	Pseudomonas_sp_MPBD7-1.fna	46.4	[43.9 - 49%]	0.0804	10.75
Pseudomonas_brassicacearum_PA1G7.fna	Pseudomonas_sp_NFACC04-2.fna	44.8	[42.3 - 47.4%]	0.0848	7.93
Pseudomonas_brassicacearum_PA1G7.fna	Pseudomonas_sp_NFACC05-1.fna	55.5	[52.8 - 58.2%]	0.0599	36.78
Pseudomonas_brassicacearum_PA1G7.fna	Pseudomonas_sp_NFACC06-1.fna	45.3	[42.7 - 47.9%]	0.0835	8.67
Pseudomonas_brassicacearum_PA1G7.fna	Pseudomonas_sp_NFACC07-1.fna	55.6	[52.9 - 58.3%]	0.0597	37.09
Pseudomonas_brassicacearum_PA1G7.fna	Pseudomonas_sp_NFACC08-1.fna	55.6	[52.8 - 58.3%]	0.0598	37.01
Pseudomonas_brassicacearum_PA1G7.fna	Pseudomonas_sp_NFACC09-4.fna	33.1	[30.7 - 35.6%]	0.1266	0.34
Pseudomonas_brassicacearum_PA1G7.fna	Pseudomonas_sp_NFACC11-2.fna	45.1	[42.5 - 47.6%]	0.0841	8.32
Pseudomonas_brassicacearum_PA1G7.fna	Pseudomonas_sp_NFACC13-1.fna	45.8	[43.2 - 48.4%]	0.0821	9.57
Pseudomonas_brassicacearum_PA1G7.fna	Pseudomonas_sp_NFACC14.fna	45.7	[43.2 - 48.3%]	0.0822	9.46
Pseudomonas_brassicacearum_PA1G7.fna	Pseudomonas_sp_NFACC15-1.fna	45.7	[43.2 - 48.3%]	0.0823	9.45
Pseudomonas_brassicacearum_PA1G7.fna	Pseudomonas_sp_NFACC16-2.fna	55.7	[53 - 58.5%]	0.0594	37.6
Pseudomonas_brassicacearum_PA1G7.fna	Pseudomonas_sp_NFACC17-2.fna	55.8	[53 - 58.5%]	0.0594	37.75
Pseudomonas_brassicacearum_PA1G7.fna	Pseudomonas_sp_NFACC23-1.fna	55.7	[53 - 58.5%]	0.0594	37.58
Pseudomonas_brassicacearum_PA1G7.fna	Pseudomonas_sp_NFACC24-1.fna	45.8	[43.2 - 48.4%]	0.0821	9.56
Pseudomonas_brassicacearum_PA1G7.fna	Pseudomonas_sp_NFACC32-1.fna	33.1	[30.7 - 35.6%]	0.1264	0.35
Pseudomonas_brassicacearum_PA1G7.fna	Pseudomonas_sp_NFACC36.fna	33	[30.6 - 35.6%]	0.1268	0.34
Pseudomonas_brassicacearum_PA1G7.fna	Pseudomonas_sp_NFACC37-1.fna	45.8	[43.2 - 48.3%]	0.0822	9.49
Pseudomonas_brassicacearum_PA1G7.fna	Pseudomonas_sp_NFACC39-1.fna	34.7	[32.2 - 37.2%]	0.1195	0.59
Pseudomonas_brassicacearum_PA1G7.fna	Pseudomonas_sp_NFACC43.fna	33.1	[30.7 - 35.6%]	0.1264	0.35
Pseudomonas_brassicacearum_PA1G7.fna	Pseudomonas_sp_NFACC44-2.fna	55.4	[52.7 - 58.1%]	0.0601	36.42
Pseudomonas_brassicacearum_PA1G7.fna	Pseudomonas_sp_NFACC45.fna	34.8	[32.3 - 37.3%]	0.1192	0.61
Pseudomonas_brassicacearum_PA1G7.fna	Pseudomonas_sp_NFACC46-3.fna	55.6	[52.9 - 58.3%]	0.0597	37.19
Pseudomonas_brassicacearum_PA1G7.fna	Pseudomonas_sp_NFACC47-1.fna	33.1	[30.7 - 35.6%]	0.1264	0.35
Pseudomonas_brassicacearum_PA1G7.fna	Pseudomonas_sp_NFACC48-1.fna	55.4	[52.7 - 58.1%]	0.0601	36.42
Pseudomonas_brassicacearum_PA1G7.fna	Pseudomonas_sp_NFACC49-2.fna	33.2	[30.8 - 35.7%]	0.1262	0.36
Pseudomonas_brassicacearum_PA1G7.fna	Pseudomonas_sp_NFACC50-1.fna	55.4	[52.7 - 58.1%]	0.0601	36.38
Pseudomonas_brassicacearum_PA1G7.fna	Pseudomonas_sp_NFACC51.fna	55.4	[52.7 - 58.1%]	0.0601	36.35
Pseudomonas_brassicacearum_PA1G7.fna	Pseudomonas_sp_NFACC52.fna	45.3	[42.7 - 47.8%]	0.0836	8.63
Pseudomonas_brassicacearum_PA1G7.fna	Pseudomonas_sp_NFACC54.fna	55.4	[52.7 - 58.1%]	0.0601	36.35
Pseudomonas_brassicacearum_PA1G7.fna	Pseudomonas_sp_NFACC56-3.fna	45.2	[42.7 - 47.8%]	0.0836	8.59
Pseudomonas_brassicacearum_PA1G7.fna	Pseudomonas_sp_NFIX10.fna	45.3	[42.7 - 47.9%]	0.0835	8.67
Pseudomonas_brassicacearum_PA1G7.fna	Pseudomonas_sp_P97_38.fna	34.8	[32.4 - 37.3%]	0.1191	0.61
Pseudomonas_brassicacearum_PA1G7.fna	Pseudomonas_sp_Pf153.fna	32.3	[29.9 - 34.8%]	0.1302	0.26
Pseudomonas_brassicacearum_PA1G7.fna	Pseudomonas_sp_PICF6.fna	35.4	[32.9 - 37.9%]	0.1167	0.74
Pseudomonas_brassicacearum_PA1G7.fna	Pseudomonas_sp_Q12-87.fna	36.5	[34.1 - 39.1%]	0.112	1.06
Pseudomonas_brassicacearum_PA1G7.fna	Pseudomonas_sp_Root401.fna	69.8	[66.8 - 72.7%]	0.0363	78.04
Pseudomonas_brassicacearum_PA1G7.fna	Pseudomonas_sp_s211_2017.fna	35.4	[33 - 37.9%]	0.1165	0.75
Pseudomonas_brassicacearum_PA1G7.fna	Pseudomonas_sp_S58.fna	33.7	[31.2 - 36.2%]	0.124	0.42
Pseudomonas_brassicacearum_PA1G7.fna	Pseudomonas_sp_SHC52.fna	34.2	[31.8 - 36.7%]	0.1215	0.51
Pseudomonas_brassicacearum_PA1G7.fna	Pseudomonas_sp_SJZ074.fna	33.4	[30.9 - 35.9%]	0.1254	0.38
Pseudomonas_brassicacearum_PA1G7.fna	Pseudomonas_sp_SJZ075.fna	33.4	[31 - 35.9%]	0.1252	0.38
Pseudomonas_brassicacearum_PA1G7.fna	Pseudomonas_sp_SJZ078.fna	33.4	[31 - 35.9%]	0.1251	0.39
Pseudomonas_brassicacearum_PA1G7.fna	Pseudomonas_sp_SJZ085.fna	33.4	[30.9 - 35.9%]	0.1254	0.38
Pseudomonas_brassicacearum_PA1G7.fna	Pseudomonas_sp_SJZ101.fna	33.4	[31 - 35.9%]	0.1252	0.38
Pseudomonas_brassicacearum_PA1G7.fna	Pseudomonas_sp_SJZ124.fna	33.4	[31 - 35.9%]	0.1252	0.38
Pseudomonas_brassicacearum_PA1G7.fna	Pseudomonas_sp_URIL14HWK12:I7.fna	95.4	[93.9 - 96.6%]	0.0061	97.31
Pseudomonas_brassicacearum_PA1G7.fna	Pseudomonas_sp_WCS365.fna	95.6	[94.2 - 96.7%]	0.0059	97.35
Pseudomonas_brassicacearum_PA1G7.fna	Pseudomonas_synxantha_DSM_18928_T.fna	24.9	[22.6 - 27.4%]	0.1747	0.01
Pseudomonas_brassicacearum_PA1G7.fna	Pseudomonas_thivervalensis_PITR2.fna	46	[43.4 - 48.6%]	0.0816	9.88
Pseudomonas_brassicacearum_PA1G7.fna	Pseudomonas_thivervalensis_LMG_21626.fna	46.3	[43.8 - 48.9%]	0.0807	10.56
Pseudomonas_brassicacearum_PA1G7.fna	Pseudomonas_thivervalensis_DSM_13194.fna	46.4	[43.9 - 49%]	0.0805	10.71
Pseudomonas_brassicacearum_PA1G7.fna	Pseudomonas_vancouverensis_CCUG_49675_T.fna	26.7	[24.4 - 29.2%]	0.162	0.02
Pseudomonas_brassicacearum_PA1G7.fna	Pseudomonas_veronii_DSM_11331_T.fna	25.7	[23.4 - 28.2%]	0.169	0.01
Pseudomonas_brassicacearum_PA1G7.fna	Pseudomonas_sp_Ea_RS28.fna	60.3	[57.5 - 63.1%]	0.0511	53.4
Pseudomonas_brassicacearum_PA1G7.fna	Pseudomonas_aeruginosa_ATCC_10145_T.fna	23.9	[21.6 - 26.3%]	0.1829	0
Pseudomonas_brassicacearum_PA1G7.fna	Pseudomonas_resinovorans_DSM_21078_T.fna	21.4	[19.1 - 23.8%]	0.2054	0
Pseudomonas_brassicacearum_PA1G7.fna	Pseudomonas_putida_NBRC_14164.fna	22.7	[20.4 - 25.2%]	0.1928	0
Pseudomonas_brassicacearum_PA1G7.fna	Pseudomonas_syringae_KCTC_12500_T.fna	22.9	[20.6 - 25.4%]	0.1912	0
Pseudomonas_brassicacearum_PA1G7.fna	Escherichia_coli_ATCC_11775_T.fna	22.6	[20.3 - 25.1%]	0.1938	0
Pseudomonas_brassicacearum_LZ-4.fna	Pseudomonas_brassicacearum_TM1A3.fna	35.4	[32.9 - 37.9%]	0.1166	0.74
Pseudomonas_brassicacearum_LZ-4.fna	Pseudomonas_brassicacearum_LBUM300.fna	35.6	[33.2 - 38.1%]	0.1156	0.8
Pseudomonas_brassicacearum_LZ-4.fna	Pseudomonas_brassicacearum_L13-6-12.fna	35.4	[32.9 - 37.9%]	0.1166	0.74
Pseudomonas_brassicacearum_LZ-4.fna	Pseudomonas_brassicacearum_Wood3.fna	32.3	[29.9 - 34.8%]	0.1302	0.26
Pseudomonas_brassicacearum_LZ-4.fna	Pseudomonas_brassicacearum_36B7.fna	35.2	[32.8 - 37.7%]	0.1172	0.71
Pseudomonas_brassicacearum_LZ-4.fna	Pseudomonas_brassicacearum_36D4.fna	35.2	[32.7 - 37.7%]	0.1174	0.7
Pseudomonas_brassicacearum_LZ-4.fna	Pseudomonas_brassicacearum_Delaware.fna	35.4	[32.9 - 37.9%]	0.1166	0.74
Pseudomonas_brassicacearum_LZ-4.fna	Pseudomonas_brassicacearum_93F8.fna	35.5	[33.1 - 38%]	0.1161	0.77
Pseudomonas_brassicacearum_LZ-4.fna	Pseudomonas_brassicacearum_37D10.fna	25.9	[23.6 - 28.4%]	0.1675	0.02
Pseudomonas_brassicacearum_LZ-4.fna	Pseudomonas_brassicacearum_Wood1.fna	35.4	[32.9 - 37.9%]	0.1166	0.74
Pseudomonas_brassicacearum_LZ-4.fna	Pseudomonas_brassicacearum_48H11.fna	26.1	[23.7 - 28.6%]	0.1663	0.02
Pseudomonas_brassicacearum_LZ-4.fna	Pseudomonas_brassicacearum_38D7.fna	25.9	[23.6 - 28.4%]	0.1677	0.01
Pseudomonas_brassicacearum_LZ-4.fna	Pseudomonas_brassicacearum_38D4.fna	26.4	[24.1 - 28.9%]	0.1641	0.02
Pseudomonas_brassicacearum_LZ-4.fna	Pseudomonas_brassicacearum_3Re2-7.fna	35.5	[33.1 - 38%]	0.116	0.78
Pseudomonas_brassicacearum_LZ-4.fna	Pseudomonas_brassicacearum_S-1.fna	35.5	[33 - 38%]	0.1163	0.76
Pseudomonas_brassicacearum_LZ-4.fna	Pseudomonas_brassicacearum_LMG_21623.fna	35.5	[33.1 - 38.1%]	0.116	0.78
Pseudomonas_brassicacearum_LZ-4.fna	Pseudomonas_brassicacearum_51MFCVI2_1.fna	35.5	[33.1 - 38%]	0.1161	0.77
Pseudomonas_brassicacearum_LZ-4.fna	Pseudomonas_brassicacearum_PP1_210F.fna	35.5	[33.1 - 38.1%]	0.1159	0.78
Pseudomonas_brassicacearum_LZ-4.fna	Pseudomonas_brassicacearum_subsp_brassicacearum_CCUG_51508_T.fna	35.5	[33.1 - 38%]	0.1161	0.77
Pseudomonas_brassicacearum_LZ-4.fna	Pseudomonas_brassicacearum_subsp_brassicacearum_NFM421.fna	35.6	[33.2 - 38.1%]	0.1157	0.79
Pseudomonas_brassicacearum_LZ-4.fna	Pseudomonas_chlororaphis_UFB2.fna	32.3	[29.9 - 34.8%]	0.1302	0.26
Pseudomonas_brassicacearum_LZ-4.fna	Pseudomonas_chlororaphis_subsp_aurantiaca_DSM_19603_T.fna	26.5	[24.2 - 29%]	0.1633	0.02
Pseudomonas_brassicacearum_LZ-4.fna	Pseudomonas_chlororaphis_subsp_aureofaciens_LMG_1245_T.fna	26.4	[24 - 28.9%]	0.1643	0.02
Pseudomonas_brassicacearum_LZ-4.fna	Pseudomonas_chlororaphis_subsp_chlororaphis_DSM_50083_T.fna	26.4	[24.1 - 28.9%]	0.1639	0.02
Pseudomonas_brassicacearum_LZ-4.fna	Pseudomonas_corrugata_DSM_7228_T.fna	31.7	[29.3 - 34.2%]	0.1334	0.21
Pseudomonas_brassicacearum_LZ-4.fna	Pseudomonas_corrugata_TEIC1148.fna	32.2	[29.8 - 34.7%]	0.1309	0.25
Pseudomonas_brassicacearum_LZ-4.fna	Pseudomonas_corrugata_CFBP5403.fna	32.1	[29.7 - 34.6%]	0.1312	0.24
Pseudomonas_brassicacearum_LZ-4.fna	Pseudomonas_corrugata_RM1-1-4.fna	31.8	[29.4 - 34.3%]	0.1329	0.21
Pseudomonas_brassicacearum_LZ-4.fna	Pseudomonas_corrugata_NCPPB2445_T.fna	31.7	[29.3 - 34.2%]	0.1334	0.21
Pseudomonas_brassicacearum_LZ-4.fna	Pseudomonas_corrugata_LMG_2172.fna	31.7	[29.3 - 34.2%]	0.1332	0.21
Pseudomonas_brassicacearum_LZ-4.fna	Pseudomonas_corrugata_CFBP_5454.fna	31.8	[29.4 - 34.3%]	0.1329	0.21
Pseudomonas_brassicacearum_LZ-4.fna	Pseudomonas_fluorescens_UM270.fna	32.7	[30.3 - 35.2%]	0.1285	0.3
Pseudomonas_brassicacearum_LZ-4.fna	Pseudomonas_fluorescens_DSM_8569.fna	35.4	[33 - 38%]	0.1163	0.76
Pseudomonas_brassicacearum_LZ-4.fna	Pseudomonas_fluorescens_NT0133.fna	31.5	[29.1 - 34%]	0.1343	0.19
Pseudomonas_brassicacearum_LZ-4.fna	Pseudomonas_fluorescens_FW300-N2C3.fna	35.1	[32.7 - 37.6%]	0.1178	0.68
Pseudomonas_brassicacearum_LZ-4.fna	Pseudomonas_fluorescens_et76.fna	35.4	[32.9 - 37.9%]	0.1166	0.74
Pseudomonas_brassicacearum_LZ-4.fna	Pseudomonas_fluorescens_FW300-N2E2.fna	34.8	[32.3 - 37.3%]	0.1192	0.61
Pseudomonas_brassicacearum_LZ-4.fna	Pseudomonas_fluorescens_2P24.fna	35.4	[33 - 37.9%]	0.1164	0.75
Pseudomonas_brassicacearum_LZ-4.fna	Pseudomonas_fluorescens_FR1.fna	35.6	[33.1 - 38.1%]	0.1159	0.78
Pseudomonas_brassicacearum_LZ-4.fna	Pseudomonas_fluorescens_AG1429.fna	35.5	[33 - 38%]	0.1162	0.76
Pseudomonas_brassicacearum_LZ-4.fna	Pseudomonas_fluorescens_Pf275.fna	35.4	[33 - 37.9%]	0.1164	0.75
Pseudomonas_brassicacearum_LZ-4.fna	Pseudomonas_fluorescens_FW300_25_6.fna	34.3	[31.8 - 36.8%]	0.1214	0.52
Pseudomonas_brassicacearum_LZ-4.fna	Pseudomonas_fluorescens_ATCC_13525_T.fna	24.3	[22 - 26.8%]	0.1792	0.01
Pseudomonas_brassicacearum_LZ-4.fna	Pseudomonas_fluorescens_F113.fna	35.6	[33.1 - 38.1%]	0.1158	0.79
Pseudomonas_brassicacearum_LZ-4.fna	Pseudomonas_fluorescens_Pf29Arp.fna	31.6	[29.2 - 34.1%]	0.1338	0.2
Pseudomonas_brassicacearum_LZ-4.fna	Pseudomonas_fluorescens_Q2-87.fna	32.9	[30.5 - 35.4%]	0.1275	0.32
Pseudomonas_brassicacearum_LZ-4.fna	Pseudomonas_fluorescens_Q8r1-96.fna	35.5	[33.1 - 38%]	0.116	0.77
Pseudomonas_brassicacearum_LZ-4.fna	Pseudomonas_fluorescens_Wood1R.fna	36.3	[33.8 - 38.8%]	0.1131	0.97
Pseudomonas_brassicacearum_LZ-4.fna	Pseudomonas_fragi_NBRC_3458_T.fna	23.6	[21.3 - 26.1%]	0.185	0
Pseudomonas_brassicacearum_LZ-4.fna	Pseudomonas_frederiksbergensis_SI8.fna	31.6	[29.2 - 34.1%]	0.134	0.2
Pseudomonas_brassicacearum_LZ-4.fna	Pseudomonas_gessardii_DSM_17152_T.fna	25.7	[23.3 - 28.2%]	0.1692	0.01
Pseudomonas_brassicacearum_LZ-4.fna	Pseudomonas_jessenii_DSM_17150_T.fna	26.1	[23.8 - 28.6%]	0.1659	0.02
Pseudomonas_brassicacearum_LZ-4.fna	Pseudomonas_kilonensis_S12.fna	35.8	[33.4 - 38.3%]	0.1148	0.85
Pseudomonas_brassicacearum_LZ-4.fna	Pseudomonas_kilonensis_1855-344.fna	35.4	[33 - 38%]	0.1164	0.76
Pseudomonas_brassicacearum_LZ-4.fna	Pseudomonas_kilonensis_P12.fna	35.3	[32.9 - 37.8%]	0.117	0.72
Pseudomonas_brassicacearum_LZ-4.fna	Pseudomonas_kilonensis_DSM_13647_T.fna	35.3	[32.9 - 37.9%]	0.1168	0.73
Pseudomonas_brassicacearum_LZ-4.fna	Pseudomonas_kilonensis_ACN7.fna	35.6	[33.2 - 38.2%]	0.1155	0.81
Pseudomonas_brassicacearum_LZ-4.fna	Pseudomonas_kilonensis_ACN4.fna	35.7	[33.2 - 38.2%]	0.1153	0.82
Pseudomonas_brassicacearum_LZ-4.fna	Pseudomonas_kilonensis_ZKA7.fna	35.3	[32.9 - 37.8%]	0.1169	0.72
Pseudomonas_brassicacearum_LZ-4.fna	Pseudomonas_kilonensis_BS3780.fna	35.4	[33 - 37.9%]	0.1165	0.75
Pseudomonas_brassicacearum_LZ-4.fna	Pseudomonas_koreensis_CCUG_51519_T.fna	25.8	[23.5 - 28.3%]	0.168	0.01
Pseudomonas_brassicacearum_LZ-4.fna	Pseudomonas_lini_CCUG_51522_T.fna	26.5	[24.2 - 29%]	0.1632	0.02
Pseudomonas_brassicacearum_LZ-4.fna	Pseudomonas_lundensis_DSM_6252_T.fna	23.5	[21.2 - 25.9%]	0.1862	0
Pseudomonas_brassicacearum_LZ-4.fna	Pseudomonas_mandelii_LMG_21607_T.fna	26.7	[24.4 - 29.2%]	0.1619	0.02
Pseudomonas_brassicacearum_LZ-4.fna	Pseudomonas_mediterranea_CFBP5404.fna	32.4	[29.9 - 34.9%]	0.1301	0.26
Pseudomonas_brassicacearum_LZ-4.fna	Pseudomonas_mediterranea_TEIC1022.fna	32.5	[30.1 - 35%]	0.1294	0.28
Pseudomonas_brassicacearum_LZ-4.fna	Pseudomonas_mediterranea_CFBP5444.fna	32.4	[30 - 34.9%]	0.1299	0.27
Pseudomonas_brassicacearum_LZ-4.fna	Pseudomonas_mediterranea_TEIC1105.fna	32.4	[30 - 34.9%]	0.13	0.27
Pseudomonas_brassicacearum_LZ-4.fna	Pseudomonas_mediterranea_DSM_16733_T.fna	32.5	[30.1 - 35%]	0.1292	0.28
Pseudomonas_brassicacearum_LZ-4.fna	Pseudomonas_mediterranea_CFBP_5447_T.fna	32.5	[30.1 - 35%]	0.1294	0.28
Pseudomonas_brassicacearum_LZ-4.fna	Pseudomonas_mohnii_DSM_18327_T.fna	26.5	[24.1 - 29%]	0.1637	0.02
Pseudomonas_brassicacearum_LZ-4.fna	Pseudomonas_mucidolens_NBRC_103159__T.fna	24.6	[22.3 - 27.1%]	0.1773	0.01
Pseudomonas_brassicacearum_LZ-4.fna	Pseudomonas_protegens_CHA0__T.fna	25.4	[23.1 - 27.9%]	0.1709	0.01
Pseudomonas_brassicacearum_LZ-4.fna	Pseudomonas_sp_11K1.fna	36.5	[34 - 39%]	0.1121	1.04
Pseudomonas_brassicacearum_LZ-4.fna	Pseudomonas_sp_43mfcvi1_1.fna	35.4	[33 - 37.9%]	0.1165	0.75
Pseudomonas_brassicacearum_LZ-4.fna	Pseudomonas_sp_7SR1.fna	31.6	[29.1 - 34.1%]	0.134	0.2
Pseudomonas_brassicacearum_LZ-4.fna	Pseudomonas_sp_A214.fna	92.3	[90.2 - 93.9%]	0.0096	96.5
Pseudomonas_brassicacearum_LZ-4.fna	Pseudomonas_sp_A25_2017.fna	35.4	[33 - 37.9%]	0.1165	0.75
Pseudomonas_brassicacearum_LZ-4.fna	Pseudomonas_sp_AF76.fna	31.5	[29.1 - 34%]	0.1341	0.2
Pseudomonas_brassicacearum_LZ-4.fna	Pseudomonas_sp_CFII68.fna	35.5	[33 - 38%]	0.1162	0.76
Pseudomonas_brassicacearum_LZ-4.fna	Pseudomonas_sp_Ep_R1.fna	35.5	[33.1 - 38%]	0.1161	0.77
Pseudomonas_brassicacearum_LZ-4.fna	Pseudomonas_sp_Fig-3.fna	87.9	[85.4 - 90%]	0.0144	95.03
Pseudomonas_brassicacearum_LZ-4.fna	Pseudomonas_sp_ICMP22404.fna	32.4	[30 - 34.9%]	0.1297	0.27
Pseudomonas_brassicacearum_LZ-4.fna	Pseudomonas_sp_MPBD7-1.fna	35.4	[32.9 - 37.9%]	0.1167	0.74
Pseudomonas_brassicacearum_LZ-4.fna	Pseudomonas_sp_NFACC04-2.fna	34.4	[32 - 36.9%]	0.1206	0.55
Pseudomonas_brassicacearum_LZ-4.fna	Pseudomonas_sp_NFACC05-1.fna	34.9	[32.4 - 37.4%]	0.1188	0.63
Pseudomonas_brassicacearum_LZ-4.fna	Pseudomonas_sp_NFACC06-1.fna	34.6	[32.2 - 37.1%]	0.1197	0.58
Pseudomonas_brassicacearum_LZ-4.fna	Pseudomonas_sp_NFACC07-1.fna	34.8	[32.3 - 37.3%]	0.1191	0.61
Pseudomonas_brassicacearum_LZ-4.fna	Pseudomonas_sp_NFACC08-1.fna	34.9	[32.4 - 37.4%]	0.1187	0.63
Pseudomonas_brassicacearum_LZ-4.fna	Pseudomonas_sp_NFACC09-4.fna	31.5	[29.1 - 34%]	0.1344	0.19
Pseudomonas_brassicacearum_LZ-4.fna	Pseudomonas_sp_NFACC11-2.fna	34.7	[32.3 - 37.2%]	0.1195	0.6
Pseudomonas_brassicacearum_LZ-4.fna	Pseudomonas_sp_NFACC13-1.fna	34.8	[32.4 - 37.3%]	0.1191	0.61
Pseudomonas_brassicacearum_LZ-4.fna	Pseudomonas_sp_NFACC14.fna	34.7	[32.3 - 37.3%]	0.1193	0.61
Pseudomonas_brassicacearum_LZ-4.fna	Pseudomonas_sp_NFACC15-1.fna	34.7	[32.3 - 37.3%]	0.1193	0.61
Pseudomonas_brassicacearum_LZ-4.fna	Pseudomonas_sp_NFACC16-2.fna	34.8	[32.3 - 37.3%]	0.1192	0.61
Pseudomonas_brassicacearum_LZ-4.fna	Pseudomonas_sp_NFACC17-2.fna	34.8	[32.3 - 37.3%]	0.1191	0.61
Pseudomonas_brassicacearum_LZ-4.fna	Pseudomonas_sp_NFACC23-1.fna	34.8	[32.3 - 37.3%]	0.1191	0.61
Pseudomonas_brassicacearum_LZ-4.fna	Pseudomonas_sp_NFACC24-1.fna	34.9	[32.5 - 37.4%]	0.1185	0.64
Pseudomonas_brassicacearum_LZ-4.fna	Pseudomonas_sp_NFACC32-1.fna	31.5	[29.1 - 34%]	0.1343	0.19
Pseudomonas_brassicacearum_LZ-4.fna	Pseudomonas_sp_NFACC36.fna	31.5	[29.1 - 34%]	0.1343	0.19
Pseudomonas_brassicacearum_LZ-4.fna	Pseudomonas_sp_NFACC37-1.fna	34.9	[32.5 - 37.4%]	0.1187	0.63
Pseudomonas_brassicacearum_LZ-4.fna	Pseudomonas_sp_NFACC39-1.fna	58.2	[55.4 - 60.9%]	0.0549	46.14
Pseudomonas_brassicacearum_LZ-4.fna	Pseudomonas_sp_NFACC43.fna	31.5	[29.1 - 34%]	0.1342	0.19
Pseudomonas_brassicacearum_LZ-4.fna	Pseudomonas_sp_NFACC44-2.fna	34.8	[32.4 - 37.4%]	0.1188	0.63
Pseudomonas_brassicacearum_LZ-4.fna	Pseudomonas_sp_NFACC45.fna	58.2	[55.4 - 60.9%]	0.0548	46.16
Pseudomonas_brassicacearum_LZ-4.fna	Pseudomonas_sp_NFACC46-3.fna	34.9	[32.4 - 37.4%]	0.1188	0.63
Pseudomonas_brassicacearum_LZ-4.fna	Pseudomonas_sp_NFACC47-1.fna	31.5	[29.1 - 34%]	0.1341	0.19
Pseudomonas_brassicacearum_LZ-4.fna	Pseudomonas_sp_NFACC48-1.fna	34.8	[32.4 - 37.4%]	0.1188	0.63
Pseudomonas_brassicacearum_LZ-4.fna	Pseudomonas_sp_NFACC49-2.fna	31.5	[29.1 - 34%]	0.1341	0.19
Pseudomonas_brassicacearum_LZ-4.fna	Pseudomonas_sp_NFACC50-1.fna	34.8	[32.4 - 37.4%]	0.1188	0.63
Pseudomonas_brassicacearum_LZ-4.fna	Pseudomonas_sp_NFACC51.fna	34.8	[32.4 - 37.3%]	0.1189	0.62
Pseudomonas_brassicacearum_LZ-4.fna	Pseudomonas_sp_NFACC52.fna	34.7	[32.3 - 37.2%]	0.1194	0.6
Pseudomonas_brassicacearum_LZ-4.fna	Pseudomonas_sp_NFACC54.fna	34.8	[32.4 - 37.3%]	0.1189	0.62
Pseudomonas_brassicacearum_LZ-4.fna	Pseudomonas_sp_NFACC56-3.fna	34.7	[32.3 - 37.2%]	0.1195	0.6
Pseudomonas_brassicacearum_LZ-4.fna	Pseudomonas_sp_NFIX10.fna	34.6	[32.2 - 37.1%]	0.1197	0.58
Pseudomonas_brassicacearum_LZ-4.fna	Pseudomonas_sp_P97_38.fna	32.3	[29.9 - 34.8%]	0.1304	0.26
Pseudomonas_brassicacearum_LZ-4.fna	Pseudomonas_sp_Pf153.fna	31	[28.6 - 33.5%]	0.1368	0.16
Pseudomonas_brassicacearum_LZ-4.fna	Pseudomonas_sp_PICF6.fna	91.5	[89.3 - 93.2%]	0.0105	96.26
Pseudomonas_brassicacearum_LZ-4.fna	Pseudomonas_sp_Q12-87.fna	32.8	[30.4 - 35.4%]	0.1277	0.32
Pseudomonas_brassicacearum_LZ-4.fna	Pseudomonas_sp_Root401.fna	35.6	[33.2 - 38.2%]	0.1155	0.81
Pseudomonas_brassicacearum_LZ-4.fna	Pseudomonas_sp_s211_2017.fna	93.1	[91.1 - 94.6%]	0.0088	96.72
Pseudomonas_brassicacearum_LZ-4.fna	Pseudomonas_sp_S58.fna	32.4	[30 - 34.9%]	0.13	0.27
Pseudomonas_brassicacearum_LZ-4.fna	Pseudomonas_sp_SHC52.fna	32.8	[30.4 - 35.3%]	0.1281	0.31
Pseudomonas_brassicacearum_LZ-4.fna	Pseudomonas_sp_SJZ074.fna	32	[29.6 - 34.6%]	0.1316	0.24
Pseudomonas_brassicacearum_LZ-4.fna	Pseudomonas_sp_SJZ075.fna	32	[29.6 - 34.5%]	0.1318	0.23
Pseudomonas_brassicacearum_LZ-4.fna	Pseudomonas_sp_SJZ078.fna	32	[29.6 - 34.5%]	0.1318	0.23
Pseudomonas_brassicacearum_LZ-4.fna	Pseudomonas_sp_SJZ085.fna	32	[29.6 - 34.6%]	0.1315	0.24
Pseudomonas_brassicacearum_LZ-4.fna	Pseudomonas_sp_SJZ101.fna	32	[29.6 - 34.5%]	0.1318	0.23
Pseudomonas_brassicacearum_LZ-4.fna	Pseudomonas_sp_SJZ124.fna	32	[29.6 - 34.5%]	0.1318	0.23
Pseudomonas_brassicacearum_LZ-4.fna	Pseudomonas_sp_URIL14HWK12:I7.fna	35.3	[32.9 - 37.9%]	0.1167	0.73
Pseudomonas_brassicacearum_LZ-4.fna	Pseudomonas_sp_WCS365.fna	35.5	[33 - 38%]	0.1162	0.76
Pseudomonas_brassicacearum_LZ-4.fna	Pseudomonas_synxantha_DSM_18928_T.fna	24.3	[22 - 26.8%]	0.1795	0.01
Pseudomonas_brassicacearum_LZ-4.fna	Pseudomonas_thivervalensis_PITR2.fna	34.5	[32.1 - 37.1%]	0.1201	0.57
Pseudomonas_brassicacearum_LZ-4.fna	Pseudomonas_thivervalensis_LMG_21626.fna	34.7	[32.2 - 37.2%]	0.1196	0.59
Pseudomonas_brassicacearum_LZ-4.fna	Pseudomonas_thivervalensis_DSM_13194.fna	34.7	[32.3 - 37.2%]	0.1194	0.6
Pseudomonas_brassicacearum_LZ-4.fna	Pseudomonas_vancouverensis_CCUG_49675_T.fna	25.9	[23.5 - 28.4%]	0.1678	0.01
Pseudomonas_brassicacearum_LZ-4.fna	Pseudomonas_veronii_DSM_11331_T.fna	25.2	[22.8 - 27.6%]	0.173	0.01
Pseudomonas_brassicacearum_LZ-4.fna	Pseudomonas_sp_Ea_RS28.fna	35.8	[33.3 - 38.3%]	0.115	0.84
Pseudomonas_brassicacearum_LZ-4.fna	Pseudomonas_aeruginosa_ATCC_10145_T.fna	23.9	[21.6 - 26.4%]	0.1825	0
Pseudomonas_brassicacearum_LZ-4.fna	Pseudomonas_resinovorans_DSM_21078_T.fna	21	[18.8 - 23.5%]	0.2086	0
Pseudomonas_brassicacearum_LZ-4.fna	Pseudomonas_putida_NBRC_14164.fna	22.6	[20.3 - 25.1%]	0.1938	0
Pseudomonas_brassicacearum_LZ-4.fna	Pseudomonas_syringae_KCTC_12500_T.fna	22.7	[20.4 - 25.2%]	0.1929	0
Pseudomonas_brassicacearum_LZ-4.fna	Escherichia_coli_ATCC_11775_T.fna	21.5	[19.3 - 24%]	0.2036	0
Pseudomonas_brassicacearum_TM1A3.fna	Pseudomonas_brassicacearum_LBUM300.fna	95.6	[94.1 - 96.7%]	0.006	97.34
Pseudomonas_brassicacearum_TM1A3.fna	Pseudomonas_brassicacearum_L13-6-12.fna	95.6	[94.2 - 96.8%]	0.0059	97.35
Pseudomonas_brassicacearum_TM1A3.fna	Pseudomonas_brassicacearum_Wood3.fna	35.1	[32.7 - 37.6%]	0.1178	0.68
Pseudomonas_brassicacearum_TM1A3.fna	Pseudomonas_brassicacearum_36B7.fna	38.6	[36.1 - 41.1%]	0.1044	1.87
Pseudomonas_brassicacearum_TM1A3.fna	Pseudomonas_brassicacearum_36D4.fna	38.7	[36.2 - 41.2%]	0.1041	1.92
Pseudomonas_brassicacearum_TM1A3.fna	Pseudomonas_brassicacearum_Delaware.fna	95.8	[94.4 - 96.9%]	0.0057	97.4
Pseudomonas_brassicacearum_TM1A3.fna	Pseudomonas_brassicacearum_93F8.fna	96.1	[94.7 - 97.1%]	0.0054	97.45
Pseudomonas_brassicacearum_TM1A3.fna	Pseudomonas_brassicacearum_37D10.fna	26.4	[24.1 - 28.9%]	0.1639	0.02
Pseudomonas_brassicacearum_TM1A3.fna	Pseudomonas_brassicacearum_Wood1.fna	95.8	[94.3 - 96.9%]	0.0057	97.38
Pseudomonas_brassicacearum_TM1A3.fna	Pseudomonas_brassicacearum_48H11.fna	26.5	[24.1 - 28.9%]	0.1638	0.02
Pseudomonas_brassicacearum_TM1A3.fna	Pseudomonas_brassicacearum_38D7.fna	26.8	[24.5 - 29.3%]	0.1612	0.02
Pseudomonas_brassicacearum_TM1A3.fna	Pseudomonas_brassicacearum_38D4.fna	27.3	[24.9 - 29.8%]	0.1584	0.03
Pseudomonas_brassicacearum_TM1A3.fna	Pseudomonas_brassicacearum_3Re2-7.fna	96	[94.7 - 97.1%]	0.0054	97.44
Pseudomonas_brassicacearum_TM1A3.fna	Pseudomonas_brassicacearum_S-1.fna	57	[54.3 - 59.8%]	0.057	42.11
Pseudomonas_brassicacearum_TM1A3.fna	Pseudomonas_brassicacearum_LMG_21623.fna	96	[94.6 - 97.1%]	0.0055	97.43
Pseudomonas_brassicacearum_TM1A3.fna	Pseudomonas_brassicacearum_51MFCVI2_1.fna	96.3	[94.9 - 97.2%]	0.0052	97.49
Pseudomonas_brassicacearum_TM1A3.fna	Pseudomonas_brassicacearum_PP1_210F.fna	96.1	[94.8 - 97.1%]	0.0053	97.46
Pseudomonas_brassicacearum_TM1A3.fna	Pseudomonas_brassicacearum_subsp_brassicacearum_CCUG_51508_T.fna	96.1	[94.7 - 97.1%]	0.0054	97.44
Pseudomonas_brassicacearum_TM1A3.fna	Pseudomonas_brassicacearum_subsp_brassicacearum_NFM421.fna	96	[94.7 - 97.1%]	0.0054	97.44
Pseudomonas_brassicacearum_TM1A3.fna	Pseudomonas_chlororaphis_UFB2.fna	34.9	[32.5 - 37.4%]	0.1186	0.64
Pseudomonas_brassicacearum_TM1A3.fna	Pseudomonas_chlororaphis_subsp_aurantiaca_DSM_19603_T.fna	27.1	[24.7 - 29.6%]	0.1595	0.03
Pseudomonas_brassicacearum_TM1A3.fna	Pseudomonas_chlororaphis_subsp_aureofaciens_LMG_1245_T.fna	26.9	[24.5 - 29.3%]	0.1611	0.02
Pseudomonas_brassicacearum_TM1A3.fna	Pseudomonas_chlororaphis_subsp_chlororaphis_DSM_50083_T.fna	27	[24.6 - 29.4%]	0.1604	0.03
Pseudomonas_brassicacearum_TM1A3.fna	Pseudomonas_corrugata_DSM_7228_T.fna	33	[30.6 - 35.5%]	0.127	0.33
Pseudomonas_brassicacearum_TM1A3.fna	Pseudomonas_corrugata_TEIC1148.fna	33.5	[31.1 - 36%]	0.1247	0.4
Pseudomonas_brassicacearum_TM1A3.fna	Pseudomonas_corrugata_CFBP5403.fna	33.5	[31.1 - 36%]	0.1248	0.4
Pseudomonas_brassicacearum_TM1A3.fna	Pseudomonas_corrugata_RM1-1-4.fna	33	[30.6 - 35.5%]	0.127	0.33
Pseudomonas_brassicacearum_TM1A3.fna	Pseudomonas_corrugata_NCPPB2445_T.fna	33	[30.6 - 35.5%]	0.1269	0.34
Pseudomonas_brassicacearum_TM1A3.fna	Pseudomonas_corrugata_LMG_2172.fna	33	[30.6 - 35.6%]	0.1268	0.34
Pseudomonas_brassicacearum_TM1A3.fna	Pseudomonas_corrugata_CFBP_5454.fna	33	[30.6 - 35.5%]	0.127	0.34
Pseudomonas_brassicacearum_TM1A3.fna	Pseudomonas_fluorescens_UM270.fna	35.1	[32.7 - 37.6%]	0.1176	0.69
Pseudomonas_brassicacearum_TM1A3.fna	Pseudomonas_fluorescens_DSM_8569.fna	96.2	[94.8 - 97.2%]	0.0053	97.48
Pseudomonas_brassicacearum_TM1A3.fna	Pseudomonas_fluorescens_NT0133.fna	34.6	[32.2 - 37.2%]	0.1197	0.59
Pseudomonas_brassicacearum_TM1A3.fna	Pseudomonas_fluorescens_FW300-N2C3.fna	46.2	[43.7 - 48.8%]	0.0809	10.39
Pseudomonas_brassicacearum_TM1A3.fna	Pseudomonas_fluorescens_et76.fna	56.9	[54.2 - 59.7%]	0.0572	41.78
Pseudomonas_brassicacearum_TM1A3.fna	Pseudomonas_fluorescens_FW300-N2E2.fna	56.1	[53.3 - 58.8%]	0.0588	38.66
Pseudomonas_brassicacearum_TM1A3.fna	Pseudomonas_fluorescens_2P24.fna	45.9	[43.3 - 48.5%]	0.0819	9.71
Pseudomonas_brassicacearum_TM1A3.fna	Pseudomonas_fluorescens_FR1.fna	61	[58.1 - 63.8%]	0.05	55.51
Pseudomonas_brassicacearum_TM1A3.fna	Pseudomonas_fluorescens_AG1429.fna	95.8	[94.4 - 96.9%]	0.0057	97.4
Pseudomonas_brassicacearum_TM1A3.fna	Pseudomonas_fluorescens_Pf275.fna	46.8	[44.3 - 49.4%]	0.0794	11.53
Pseudomonas_brassicacearum_TM1A3.fna	Pseudomonas_fluorescens_FW300_25_6.fna	44.5	[42 - 47.1%]	0.0856	7.49
Pseudomonas_brassicacearum_TM1A3.fna	Pseudomonas_fluorescens_ATCC_13525_T.fna	24.6	[22.3 - 27.1%]	0.1769	0.01
Pseudomonas_brassicacearum_TM1A3.fna	Pseudomonas_fluorescens_F113.fna	60.9	[58.1 - 63.7%]	0.05	55.4
Pseudomonas_brassicacearum_TM1A3.fna	Pseudomonas_fluorescens_Pf29Arp.fna	34.5	[32.1 - 37.1%]	0.1201	0.57
Pseudomonas_brassicacearum_TM1A3.fna	Pseudomonas_fluorescens_Q2-87.fna	36.4	[33.9 - 38.9%]	0.1125	1.01
Pseudomonas_brassicacearum_TM1A3.fna	Pseudomonas_fluorescens_Q8r1-96.fna	96.1	[94.7 - 97.1%]	0.0054	97.45
Pseudomonas_brassicacearum_TM1A3.fna	Pseudomonas_fluorescens_Wood1R.fna	96.8	[95.6 - 97.7%]	0.0046	97.6
Pseudomonas_brassicacearum_TM1A3.fna	Pseudomonas_fragi_NBRC_3458_T.fna	24.1	[21.8 - 26.5%]	0.1814	0.01
Pseudomonas_brassicacearum_TM1A3.fna	Pseudomonas_frederiksbergensis_SI8.fna	34.4	[31.9 - 36.9%]	0.1209	0.54
Pseudomonas_brassicacearum_TM1A3.fna	Pseudomonas_gessardii_DSM_17152_T.fna	25.6	[23.3 - 28.1%]	0.1698	0.01
Pseudomonas_brassicacearum_TM1A3.fna	Pseudomonas_jessenii_DSM_17150_T.fna	27	[24.6 - 29.5%]	0.1602	0.03
Pseudomonas_brassicacearum_TM1A3.fna	Pseudomonas_kilonensis_S12.fna	59.9	[57.1 - 62.7%]	0.0518	52.03
Pseudomonas_brassicacearum_TM1A3.fna	Pseudomonas_kilonensis_1855-344.fna	61.1	[58.2 - 63.9%]	0.0498	55.88
Pseudomonas_brassicacearum_TM1A3.fna	Pseudomonas_kilonensis_P12.fna	59.1	[56.3 - 61.9%]	0.0532	49.28
Pseudomonas_brassicacearum_TM1A3.fna	Pseudomonas_kilonensis_DSM_13647_T.fna	59.2	[56.4 - 62%]	0.053	49.7
Pseudomonas_brassicacearum_TM1A3.fna	Pseudomonas_kilonensis_ACN7.fna	60.6	[57.8 - 63.4%]	0.0506	54.38
Pseudomonas_brassicacearum_TM1A3.fna	Pseudomonas_kilonensis_ACN4.fna	60.7	[57.8 - 63.5%]	0.0504	54.62
Pseudomonas_brassicacearum_TM1A3.fna	Pseudomonas_kilonensis_ZKA7.fna	56.8	[54 - 59.5%]	0.0575	41.22
Pseudomonas_brassicacearum_TM1A3.fna	Pseudomonas_kilonensis_BS3780.fna	59.2	[56.4 - 62%]	0.053	49.78
Pseudomonas_brassicacearum_TM1A3.fna	Pseudomonas_koreensis_CCUG_51519_T.fna	26.6	[24.3 - 29.1%]	0.1627	0.02
Pseudomonas_brassicacearum_TM1A3.fna	Pseudomonas_lini_CCUG_51522_T.fna	27.1	[24.7 - 29.5%]	0.1598	0.03
Pseudomonas_brassicacearum_TM1A3.fna	Pseudomonas_lundensis_DSM_6252_T.fna	23.4	[21.1 - 25.8%]	0.1871	0
Pseudomonas_brassicacearum_TM1A3.fna	Pseudomonas_mandelii_LMG_21607_T.fna	26.9	[24.6 - 29.4%]	0.1607	0.03
Pseudomonas_brassicacearum_TM1A3.fna	Pseudomonas_mediterranea_CFBP5404.fna	33.5	[31.1 - 36%]	0.1246	0.4
Pseudomonas_brassicacearum_TM1A3.fna	Pseudomonas_mediterranea_TEIC1022.fna	33.6	[31.2 - 36.1%]	0.1242	0.41
Pseudomonas_brassicacearum_TM1A3.fna	Pseudomonas_mediterranea_CFBP5444.fna	33.5	[31.1 - 36%]	0.1247	0.4
Pseudomonas_brassicacearum_TM1A3.fna	Pseudomonas_mediterranea_TEIC1105.fna	33.5	[31.1 - 36%]	0.1247	0.4
Pseudomonas_brassicacearum_TM1A3.fna	Pseudomonas_mediterranea_DSM_16733_T.fna	33.6	[31.2 - 36.1%]	0.1243	0.41
Pseudomonas_brassicacearum_TM1A3.fna	Pseudomonas_mediterranea_CFBP_5447_T.fna	33.5	[31.1 - 36.1%]	0.1245	0.41
Pseudomonas_brassicacearum_TM1A3.fna	Pseudomonas_mohnii_DSM_18327_T.fna	27.2	[24.9 - 29.7%]	0.1587	0.03
Pseudomonas_brassicacearum_TM1A3.fna	Pseudomonas_mucidolens_NBRC_103159__T.fna	24.9	[22.6 - 27.4%]	0.1748	0.01
Pseudomonas_brassicacearum_TM1A3.fna	Pseudomonas_protegens_CHA0__T.fna	25.9	[23.5 - 28.3%]	0.1679	0.01
Pseudomonas_brassicacearum_TM1A3.fna	Pseudomonas_sp_11K1.fna	39.4	[36.9 - 41.9%]	0.1015	2.33
Pseudomonas_brassicacearum_TM1A3.fna	Pseudomonas_sp_43mfcvi1_1.fna	46.7	[44.2 - 49.3%]	0.0796	11.36
Pseudomonas_brassicacearum_TM1A3.fna	Pseudomonas_sp_7SR1.fna	33.1	[30.7 - 35.6%]	0.1264	0.35
Pseudomonas_brassicacearum_TM1A3.fna	Pseudomonas_sp_A214.fna	35.6	[33.1 - 38.1%]	0.1159	0.78
Pseudomonas_brassicacearum_TM1A3.fna	Pseudomonas_sp_A25_2017.fna	59.3	[56.4 - 62%]	0.0529	49.83
Pseudomonas_brassicacearum_TM1A3.fna	Pseudomonas_sp_AF76.fna	33.1	[30.7 - 35.6%]	0.1265	0.35
Pseudomonas_brassicacearum_TM1A3.fna	Pseudomonas_sp_CFII68.fna	59.1	[56.3 - 61.9%]	0.0532	49.38
Pseudomonas_brassicacearum_TM1A3.fna	Pseudomonas_sp_Ep_R1.fna	60.6	[57.8 - 63.4%]	0.0506	54.37
Pseudomonas_brassicacearum_TM1A3.fna	Pseudomonas_sp_Fig-3.fna	35.4	[33 - 37.9%]	0.1165	0.75
Pseudomonas_brassicacearum_TM1A3.fna	Pseudomonas_sp_ICMP22404.fna	33.6	[31.2 - 36.1%]	0.1243	0.41
Pseudomonas_brassicacearum_TM1A3.fna	Pseudomonas_sp_MPBD7-1.fna	46.5	[43.9 - 49.1%]	0.0803	10.84
Pseudomonas_brassicacearum_TM1A3.fna	Pseudomonas_sp_NFACC04-2.fna	44.8	[42.3 - 47.4%]	0.0848	7.94
Pseudomonas_brassicacearum_TM1A3.fna	Pseudomonas_sp_NFACC05-1.fna	55.7	[53 - 58.4%]	0.0595	37.5
Pseudomonas_brassicacearum_TM1A3.fna	Pseudomonas_sp_NFACC06-1.fna	45.3	[42.8 - 47.9%]	0.0834	8.74
Pseudomonas_brassicacearum_TM1A3.fna	Pseudomonas_sp_NFACC07-1.fna	55.7	[52.9 - 58.4%]	0.0596	37.3
Pseudomonas_brassicacearum_TM1A3.fna	Pseudomonas_sp_NFACC08-1.fna	55.7	[53 - 58.4%]	0.0595	37.51
Pseudomonas_brassicacearum_TM1A3.fna	Pseudomonas_sp_NFACC09-4.fna	33.1	[30.6 - 35.6%]	0.1268	0.34
Pseudomonas_brassicacearum_TM1A3.fna	Pseudomonas_sp_NFACC11-2.fna	45	[42.5 - 47.6%]	0.0842	8.27
Pseudomonas_brassicacearum_TM1A3.fna	Pseudomonas_sp_NFACC13-1.fna	45.8	[43.2 - 48.4%]	0.0821	9.58
Pseudomonas_brassicacearum_TM1A3.fna	Pseudomonas_sp_NFACC14.fna	45.6	[43 - 48.2%]	0.0827	9.18
Pseudomonas_brassicacearum_TM1A3.fna	Pseudomonas_sp_NFACC15-1.fna	45.6	[43 - 48.2%]	0.0827	9.2
Pseudomonas_brassicacearum_TM1A3.fna	Pseudomonas_sp_NFACC16-2.fna	55.9	[53.1 - 58.6%]	0.0592	38.09
Pseudomonas_brassicacearum_TM1A3.fna	Pseudomonas_sp_NFACC17-2.fna	55.9	[53.2 - 58.6%]	0.0591	38.25
Pseudomonas_brassicacearum_TM1A3.fna	Pseudomonas_sp_NFACC23-1.fna	55.9	[53.2 - 58.6%]	0.0591	38.17
Pseudomonas_brassicacearum_TM1A3.fna	Pseudomonas_sp_NFACC24-1.fna	45.7	[43.2 - 48.3%]	0.0823	9.42
Pseudomonas_brassicacearum_TM1A3.fna	Pseudomonas_sp_NFACC32-1.fna	33.1	[30.7 - 35.6%]	0.1265	0.35
Pseudomonas_brassicacearum_TM1A3.fna	Pseudomonas_sp_NFACC36.fna	33.1	[30.6 - 35.6%]	0.1267	0.34
Pseudomonas_brassicacearum_TM1A3.fna	Pseudomonas_sp_NFACC37-1.fna	45.8	[43.2 - 48.4%]	0.0821	9.56
Pseudomonas_brassicacearum_TM1A3.fna	Pseudomonas_sp_NFACC39-1.fna	34.7	[32.3 - 37.2%]	0.1195	0.59
Pseudomonas_brassicacearum_TM1A3.fna	Pseudomonas_sp_NFACC43.fna	33.1	[30.7 - 35.7%]	0.1263	0.35
Pseudomonas_brassicacearum_TM1A3.fna	Pseudomonas_sp_NFACC44-2.fna	55.7	[53 - 58.4%]	0.0595	37.43
Pseudomonas_brassicacearum_TM1A3.fna	Pseudomonas_sp_NFACC45.fna	34.8	[32.4 - 37.4%]	0.1188	0.63
Pseudomonas_brassicacearum_TM1A3.fna	Pseudomonas_sp_NFACC46-3.fna	55.7	[53 - 58.4%]	0.0595	37.43
Pseudomonas_brassicacearum_TM1A3.fna	Pseudomonas_sp_NFACC47-1.fna	33.2	[30.7 - 35.7%]	0.1263	0.35
Pseudomonas_brassicacearum_TM1A3.fna	Pseudomonas_sp_NFACC48-1.fna	55.7	[52.9 - 58.4%]	0.0596	37.35
Pseudomonas_brassicacearum_TM1A3.fna	Pseudomonas_sp_NFACC49-2.fna	33.2	[30.7 - 35.7%]	0.1263	0.35
Pseudomonas_brassicacearum_TM1A3.fna	Pseudomonas_sp_NFACC50-1.fna	55.6	[52.9 - 58.4%]	0.0596	37.23
Pseudomonas_brassicacearum_TM1A3.fna	Pseudomonas_sp_NFACC51.fna	55.7	[52.9 - 58.4%]	0.0596	37.31
Pseudomonas_brassicacearum_TM1A3.fna	Pseudomonas_sp_NFACC52.fna	45.3	[42.7 - 47.8%]	0.0835	8.66
Pseudomonas_brassicacearum_TM1A3.fna	Pseudomonas_sp_NFACC54.fna	55.7	[52.9 - 58.4%]	0.0595	37.39
Pseudomonas_brassicacearum_TM1A3.fna	Pseudomonas_sp_NFACC56-3.fna	45.2	[42.7 - 47.8%]	0.0836	8.6
Pseudomonas_brassicacearum_TM1A3.fna	Pseudomonas_sp_NFIX10.fna	45.3	[42.8 - 47.9%]	0.0834	8.73
Pseudomonas_brassicacearum_TM1A3.fna	Pseudomonas_sp_P97_38.fna	34.8	[32.3 - 37.3%]	0.1191	0.61
Pseudomonas_brassicacearum_TM1A3.fna	Pseudomonas_sp_Pf153.fna	32.2	[29.8 - 34.7%]	0.1309	0.25
Pseudomonas_brassicacearum_TM1A3.fna	Pseudomonas_sp_PICF6.fna	35.3	[32.9 - 37.8%]	0.1169	0.73
Pseudomonas_brassicacearum_TM1A3.fna	Pseudomonas_sp_Q12-87.fna	36.3	[33.9 - 38.9%]	0.1127	1
Pseudomonas_brassicacearum_TM1A3.fna	Pseudomonas_sp_Root401.fna	69.9	[66.9 - 72.8%]	0.0362	78.16
Pseudomonas_brassicacearum_TM1A3.fna	Pseudomonas_sp_s211_2017.fna	35.5	[33 - 38%]	0.1162	0.76
Pseudomonas_brassicacearum_TM1A3.fna	Pseudomonas_sp_S58.fna	33.5	[31.1 - 36%]	0.1246	0.4
Pseudomonas_brassicacearum_TM1A3.fna	Pseudomonas_sp_SHC52.fna	33.9	[31.5 - 36.4%]	0.1229	0.46
Pseudomonas_brassicacearum_TM1A3.fna	Pseudomonas_sp_SJZ074.fna	33.2	[30.8 - 35.8%]	0.1259	0.36
Pseudomonas_brassicacearum_TM1A3.fna	Pseudomonas_sp_SJZ075.fna	33.3	[30.9 - 35.8%]	0.1256	0.37
Pseudomonas_brassicacearum_TM1A3.fna	Pseudomonas_sp_SJZ078.fna	33.3	[30.9 - 35.8%]	0.1256	0.37
Pseudomonas_brassicacearum_TM1A3.fna	Pseudomonas_sp_SJZ085.fna	33.2	[30.8 - 35.7%]	0.1259	0.36
Pseudomonas_brassicacearum_TM1A3.fna	Pseudomonas_sp_SJZ101.fna	33.3	[30.9 - 35.8%]	0.1256	0.37
Pseudomonas_brassicacearum_TM1A3.fna	Pseudomonas_sp_SJZ124.fna	33.3	[30.9 - 35.8%]	0.1256	0.37
Pseudomonas_brassicacearum_TM1A3.fna	Pseudomonas_sp_URIL14HWK12:I7.fna	96.2	[94.8 - 97.2%]	0.0053	97.47
Pseudomonas_brassicacearum_TM1A3.fna	Pseudomonas_sp_WCS365.fna	96.2	[94.8 - 97.2%]	0.0053	97.47
Pseudomonas_brassicacearum_TM1A3.fna	Pseudomonas_synxantha_DSM_18928_T.fna	24.9	[22.6 - 27.3%]	0.1751	0.01
Pseudomonas_brassicacearum_TM1A3.fna	Pseudomonas_thivervalensis_PITR2.fna	46	[43.4 - 48.5%]	0.0817	9.85
Pseudomonas_brassicacearum_TM1A3.fna	Pseudomonas_thivervalensis_LMG_21626.fna	46.1	[43.6 - 48.7%]	0.0812	10.15
Pseudomonas_brassicacearum_TM1A3.fna	Pseudomonas_thivervalensis_DSM_13194.fna	46.2	[43.6 - 48.8%]	0.0811	10.27
Pseudomonas_brassicacearum_TM1A3.fna	Pseudomonas_vancouverensis_CCUG_49675_T.fna	26.8	[24.4 - 29.3%]	0.1616	0.02
Pseudomonas_brassicacearum_TM1A3.fna	Pseudomonas_veronii_DSM_11331_T.fna	25.5	[23.2 - 28%]	0.1703	0.01
Pseudomonas_brassicacearum_TM1A3.fna	Pseudomonas_sp_Ea_RS28.fna	60.5	[57.7 - 63.3%]	0.0507	54.14
Pseudomonas_brassicacearum_TM1A3.fna	Pseudomonas_aeruginosa_ATCC_10145_T.fna	23.8	[21.5 - 26.2%]	0.1838	0
Pseudomonas_brassicacearum_TM1A3.fna	Pseudomonas_resinovorans_DSM_21078_T.fna	21.5	[19.2 - 23.9%]	0.2045	0
Pseudomonas_brassicacearum_TM1A3.fna	Pseudomonas_putida_NBRC_14164.fna	22.7	[20.4 - 25.2%]	0.1927	0
Pseudomonas_brassicacearum_TM1A3.fna	Pseudomonas_syringae_KCTC_12500_T.fna	22.9	[20.6 - 25.4%]	0.191	0
Pseudomonas_brassicacearum_TM1A3.fna	Escherichia_coli_ATCC_11775_T.fna	22.9	[20.6 - 25.4%]	0.1909	0
Pseudomonas_brassicacearum_LBUM300.fna	Pseudomonas_brassicacearum_L13-6-12.fna	96.9	[95.7 - 97.7%]	0.0045	97.62
Pseudomonas_brassicacearum_LBUM300.fna	Pseudomonas_brassicacearum_Wood3.fna	35.2	[32.7 - 37.7%]	0.1175	0.69
Pseudomonas_brassicacearum_LBUM300.fna	Pseudomonas_brassicacearum_36B7.fna	38.6	[36.2 - 41.2%]	0.1042	1.9
Pseudomonas_brassicacearum_LBUM300.fna	Pseudomonas_brassicacearum_36D4.fna	38.7	[36.2 - 41.2%]	0.1041	1.92
Pseudomonas_brassicacearum_LBUM300.fna	Pseudomonas_brassicacearum_Delaware.fna	95.4	[93.9 - 96.6%]	0.0062	97.3
Pseudomonas_brassicacearum_LBUM300.fna	Pseudomonas_brassicacearum_93F8.fna	96.2	[94.8 - 97.2%]	0.0053	97.47
Pseudomonas_brassicacearum_LBUM300.fna	Pseudomonas_brassicacearum_37D10.fna	26.5	[24.2 - 29%]	0.1632	0.02
Pseudomonas_brassicacearum_LBUM300.fna	Pseudomonas_brassicacearum_Wood1.fna	95.6	[94.1 - 96.7%]	0.006	97.34
Pseudomonas_brassicacearum_LBUM300.fna	Pseudomonas_brassicacearum_48H11.fna	26.5	[24.2 - 29%]	0.1633	0.02
Pseudomonas_brassicacearum_LBUM300.fna	Pseudomonas_brassicacearum_38D7.fna	26.9	[24.5 - 29.4%]	0.1608	0.03
Pseudomonas_brassicacearum_LBUM300.fna	Pseudomonas_brassicacearum_38D4.fna	27.3	[25 - 29.8%]	0.1579	0.03
Pseudomonas_brassicacearum_LBUM300.fna	Pseudomonas_brassicacearum_3Re2-7.fna	96.1	[94.8 - 97.1%]	0.0053	97.46
Pseudomonas_brassicacearum_LBUM300.fna	Pseudomonas_brassicacearum_S-1.fna	56.7	[53.9 - 59.4%]	0.0576	40.9
Pseudomonas_brassicacearum_LBUM300.fna	Pseudomonas_brassicacearum_LMG_21623.fna	96	[94.6 - 97%]	0.0055	97.43
Pseudomonas_brassicacearum_LBUM300.fna	Pseudomonas_brassicacearum_51MFCVI2_1.fna	96.1	[94.8 - 97.2%]	0.0053	97.46
Pseudomonas_brassicacearum_LBUM300.fna	Pseudomonas_brassicacearum_PP1_210F.fna	96.3	[95 - 97.3%]	0.0052	97.5
Pseudomonas_brassicacearum_LBUM300.fna	Pseudomonas_brassicacearum_subsp_brassicacearum_CCUG_51508_T.fna	96.1	[94.8 - 97.1%]	0.0053	97.46
Pseudomonas_brassicacearum_LBUM300.fna	Pseudomonas_brassicacearum_subsp_brassicacearum_NFM421.fna	96.2	[94.9 - 97.2%]	0.0052	97.49
Pseudomonas_brassicacearum_LBUM300.fna	Pseudomonas_chlororaphis_UFB2.fna	35.2	[32.7 - 37.7%]	0.1174	0.7
Pseudomonas_brassicacearum_LBUM300.fna	Pseudomonas_chlororaphis_subsp_aurantiaca_DSM_19603_T.fna	27.2	[24.8 - 29.7%]	0.1589	0.03
Pseudomonas_brassicacearum_LBUM300.fna	Pseudomonas_chlororaphis_subsp_aureofaciens_LMG_1245_T.fna	26.9	[24.5 - 29.3%]	0.1611	0.02
Pseudomonas_brassicacearum_LBUM300.fna	Pseudomonas_chlororaphis_subsp_chlororaphis_DSM_50083_T.fna	27	[24.6 - 29.5%]	0.1603	0.03
Pseudomonas_brassicacearum_LBUM300.fna	Pseudomonas_corrugata_DSM_7228_T.fna	33	[30.6 - 35.5%]	0.1269	0.34
Pseudomonas_brassicacearum_LBUM300.fna	Pseudomonas_corrugata_TEIC1148.fna	33.6	[31.1 - 36.1%]	0.1244	0.41
Pseudomonas_brassicacearum_LBUM300.fna	Pseudomonas_corrugata_CFBP5403.fna	33.5	[31.1 - 36.1%]	0.1245	0.4
Pseudomonas_brassicacearum_LBUM300.fna	Pseudomonas_corrugata_RM1-1-4.fna	33	[30.6 - 35.5%]	0.1269	0.34
Pseudomonas_brassicacearum_LBUM300.fna	Pseudomonas_corrugata_NCPPB2445_T.fna	33	[30.6 - 35.6%]	0.1268	0.34
Pseudomonas_brassicacearum_LBUM300.fna	Pseudomonas_corrugata_LMG_2172.fna	33.1	[30.7 - 35.6%]	0.1265	0.35
Pseudomonas_brassicacearum_LBUM300.fna	Pseudomonas_corrugata_CFBP_5454.fna	33.1	[30.6 - 35.6%]	0.1267	0.34
Pseudomonas_brassicacearum_LBUM300.fna	Pseudomonas_fluorescens_UM270.fna	35.3	[32.9 - 37.8%]	0.1169	0.73
Pseudomonas_brassicacearum_LBUM300.fna	Pseudomonas_fluorescens_DSM_8569.fna	96.9	[95.8 - 97.8%]	0.0044	97.64
Pseudomonas_brassicacearum_LBUM300.fna	Pseudomonas_fluorescens_NT0133.fna	34.7	[32.3 - 37.2%]	0.1194	0.6
Pseudomonas_brassicacearum_LBUM300.fna	Pseudomonas_fluorescens_FW300-N2C3.fna	46.4	[43.8 - 48.9%]	0.0806	10.58
Pseudomonas_brassicacearum_LBUM300.fna	Pseudomonas_fluorescens_et76.fna	56.7	[53.9 - 59.4%]	0.0576	40.89
Pseudomonas_brassicacearum_LBUM300.fna	Pseudomonas_fluorescens_FW300-N2E2.fna	55.9	[53.1 - 58.6%]	0.0592	38.11
Pseudomonas_brassicacearum_LBUM300.fna	Pseudomonas_fluorescens_2P24.fna	46.1	[43.5 - 48.7%]	0.0814	10.06
Pseudomonas_brassicacearum_LBUM300.fna	Pseudomonas_fluorescens_FR1.fna	61.1	[58.3 - 63.9%]	0.0497	56.06
Pseudomonas_brassicacearum_LBUM300.fna	Pseudomonas_fluorescens_AG1429.fna	96.7	[95.5 - 97.6%]	0.0046	97.59
Pseudomonas_brassicacearum_LBUM300.fna	Pseudomonas_fluorescens_Pf275.fna	46.8	[44.2 - 49.4%]	0.0795	11.43
Pseudomonas_brassicacearum_LBUM300.fna	Pseudomonas_fluorescens_FW300_25_6.fna	44.6	[42 - 47.1%]	0.0855	7.54
Pseudomonas_brassicacearum_LBUM300.fna	Pseudomonas_fluorescens_ATCC_13525_T.fna	24.9	[22.5 - 27.3%]	0.1752	0.01
Pseudomonas_brassicacearum_LBUM300.fna	Pseudomonas_fluorescens_F113.fna	61.1	[58.2 - 63.9%]	0.0497	55.94
Pseudomonas_brassicacearum_LBUM300.fna	Pseudomonas_fluorescens_Pf29Arp.fna	34.7	[32.3 - 37.2%]	0.1195	0.6
Pseudomonas_brassicacearum_LBUM300.fna	Pseudomonas_fluorescens_Q2-87.fna	36.8	[34.3 - 39.3%]	0.1111	1.13
Pseudomonas_brassicacearum_LBUM300.fna	Pseudomonas_fluorescens_Q8r1-96.fna	96.1	[94.7 - 97.1%]	0.0054	97.45
Pseudomonas_brassicacearum_LBUM300.fna	Pseudomonas_fluorescens_Wood1R.fna	96.6	[95.3 - 97.5%]	0.0048	97.56
Pseudomonas_brassicacearum_LBUM300.fna	Pseudomonas_fragi_NBRC_3458_T.fna	24.1	[21.8 - 26.6%]	0.1809	0.01
Pseudomonas_brassicacearum_LBUM300.fna	Pseudomonas_frederiksbergensis_SI8.fna	34.4	[32 - 36.9%]	0.1207	0.54
Pseudomonas_brassicacearum_LBUM300.fna	Pseudomonas_gessardii_DSM_17152_T.fna	25.7	[23.3 - 28.1%]	0.1693	0.01
Pseudomonas_brassicacearum_LBUM300.fna	Pseudomonas_jessenii_DSM_17150_T.fna	27	[24.6 - 29.5%]	0.1601	0.03
Pseudomonas_brassicacearum_LBUM300.fna	Pseudomonas_kilonensis_S12.fna	59.9	[57 - 62.6%]	0.0519	51.86
Pseudomonas_brassicacearum_LBUM300.fna	Pseudomonas_kilonensis_1855-344.fna	61	[58.1 - 63.8%]	0.0499	55.59
Pseudomonas_brassicacearum_LBUM300.fna	Pseudomonas_kilonensis_P12.fna	59.2	[56.3 - 61.9%]	0.0531	49.48
Pseudomonas_brassicacearum_LBUM300.fna	Pseudomonas_kilonensis_DSM_13647_T.fna	59	[56.2 - 61.8%]	0.0533	49.11
Pseudomonas_brassicacearum_LBUM300.fna	Pseudomonas_kilonensis_ACN7.fna	60.6	[57.7 - 63.4%]	0.0506	54.29
Pseudomonas_brassicacearum_LBUM300.fna	Pseudomonas_kilonensis_ACN4.fna	60.5	[57.6 - 63.3%]	0.0508	53.93
Pseudomonas_brassicacearum_LBUM300.fna	Pseudomonas_kilonensis_ZKA7.fna	56.4	[53.6 - 59.1%]	0.0583	39.75
Pseudomonas_brassicacearum_LBUM300.fna	Pseudomonas_kilonensis_BS3780.fna	59.1	[56.3 - 61.9%]	0.0532	49.3
Pseudomonas_brassicacearum_LBUM300.fna	Pseudomonas_koreensis_CCUG_51519_T.fna	26.6	[24.3 - 29.1%]	0.1625	0.02
Pseudomonas_brassicacearum_LBUM300.fna	Pseudomonas_lini_CCUG_51522_T.fna	27.1	[24.7 - 29.6%]	0.1595	0.03
Pseudomonas_brassicacearum_LBUM300.fna	Pseudomonas_lundensis_DSM_6252_T.fna	23.5	[21.2 - 26%]	0.1861	0
Pseudomonas_brassicacearum_LBUM300.fna	Pseudomonas_mandelii_LMG_21607_T.fna	27	[24.7 - 29.5%]	0.16	0.03
Pseudomonas_brassicacearum_LBUM300.fna	Pseudomonas_mediterranea_CFBP5404.fna	33.6	[31.2 - 36.2%]	0.1241	0.42
Pseudomonas_brassicacearum_LBUM300.fna	Pseudomonas_mediterranea_TEIC1022.fna	33.6	[31.2 - 36.2%]	0.1241	0.42
Pseudomonas_brassicacearum_LBUM300.fna	Pseudomonas_mediterranea_CFBP5444.fna	33.6	[31.2 - 36.1%]	0.1241	0.42
Pseudomonas_brassicacearum_LBUM300.fna	Pseudomonas_mediterranea_TEIC1105.fna	33.6	[31.2 - 36.1%]	0.1242	0.42
Pseudomonas_brassicacearum_LBUM300.fna	Pseudomonas_mediterranea_DSM_16733_T.fna	33.6	[31.2 - 36.1%]	0.1241	0.42
Pseudomonas_brassicacearum_LBUM300.fna	Pseudomonas_mediterranea_CFBP_5447_T.fna	33.6	[31.1 - 36.1%]	0.1245	0.41
Pseudomonas_brassicacearum_LBUM300.fna	Pseudomonas_mohnii_DSM_18327_T.fna	27.3	[24.9 - 29.7%]	0.1584	0.03
Pseudomonas_brassicacearum_LBUM300.fna	Pseudomonas_mucidolens_NBRC_103159__T.fna	25	[22.7 - 27.5%]	0.1738	0.01
Pseudomonas_brassicacearum_LBUM300.fna	Pseudomonas_protegens_CHA0__T.fna	26	[23.7 - 28.5%]	0.1666	0.02
Pseudomonas_brassicacearum_LBUM300.fna	Pseudomonas_sp_11K1.fna	39.5	[37 - 42%]	0.1012	2.38
Pseudomonas_brassicacearum_LBUM300.fna	Pseudomonas_sp_43mfcvi1_1.fna	46.9	[44.3 - 49.5%]	0.0793	11.61
Pseudomonas_brassicacearum_LBUM300.fna	Pseudomonas_sp_7SR1.fna	33.2	[30.8 - 35.7%]	0.126	0.36
Pseudomonas_brassicacearum_LBUM300.fna	Pseudomonas_sp_A214.fna	35.7	[33.3 - 38.3%]	0.1151	0.83
Pseudomonas_brassicacearum_LBUM300.fna	Pseudomonas_sp_A25_2017.fna	59.3	[56.5 - 62.1%]	0.0529	49.95
Pseudomonas_brassicacearum_LBUM300.fna	Pseudomonas_sp_AF76.fna	33.1	[30.7 - 35.6%]	0.1264	0.35
Pseudomonas_brassicacearum_LBUM300.fna	Pseudomonas_sp_CFII68.fna	59.1	[56.2 - 61.8%]	0.0533	49.2
Pseudomonas_brassicacearum_LBUM300.fna	Pseudomonas_sp_Ep_R1.fna	60.3	[57.5 - 63.1%]	0.0511	53.34
Pseudomonas_brassicacearum_LBUM300.fna	Pseudomonas_sp_Fig-3.fna	35.4	[33 - 38%]	0.1163	0.76
Pseudomonas_brassicacearum_LBUM300.fna	Pseudomonas_sp_ICMP22404.fna	33.6	[31.2 - 36.1%]	0.1242	0.42
Pseudomonas_brassicacearum_LBUM300.fna	Pseudomonas_sp_MPBD7-1.fna	46.5	[43.9 - 49.1%]	0.0803	10.86
Pseudomonas_brassicacearum_LBUM300.fna	Pseudomonas_sp_NFACC04-2.fna	44.8	[42.3 - 47.4%]	0.0848	7.93
Pseudomonas_brassicacearum_LBUM300.fna	Pseudomonas_sp_NFACC05-1.fna	55.5	[52.8 - 58.2%]	0.0598	36.86
Pseudomonas_brassicacearum_LBUM300.fna	Pseudomonas_sp_NFACC06-1.fna	45.3	[42.8 - 47.9%]	0.0833	8.77
Pseudomonas_brassicacearum_LBUM300.fna	Pseudomonas_sp_NFACC07-1.fna	55.6	[52.9 - 58.3%]	0.0597	37.08
Pseudomonas_brassicacearum_LBUM300.fna	Pseudomonas_sp_NFACC08-1.fna	55.6	[52.8 - 58.3%]	0.0598	37.02
Pseudomonas_brassicacearum_LBUM300.fna	Pseudomonas_sp_NFACC09-4.fna	33.1	[30.7 - 35.6%]	0.1266	0.35
Pseudomonas_brassicacearum_LBUM300.fna	Pseudomonas_sp_NFACC11-2.fna	45.1	[42.5 - 47.6%]	0.0841	8.33
Pseudomonas_brassicacearum_LBUM300.fna	Pseudomonas_sp_NFACC13-1.fna	45.8	[43.2 - 48.4%]	0.0821	9.57
Pseudomonas_brassicacearum_LBUM300.fna	Pseudomonas_sp_NFACC14.fna	45.7	[43.2 - 48.3%]	0.0822	9.46
Pseudomonas_brassicacearum_LBUM300.fna	Pseudomonas_sp_NFACC15-1.fna	45.8	[43.2 - 48.3%]	0.0822	9.48
Pseudomonas_brassicacearum_LBUM300.fna	Pseudomonas_sp_NFACC16-2.fna	55.8	[53.1 - 58.5%]	0.0593	37.81
Pseudomonas_brassicacearum_LBUM300.fna	Pseudomonas_sp_NFACC17-2.fna	55.9	[53.1 - 58.6%]	0.0592	37.99
Pseudomonas_brassicacearum_LBUM300.fna	Pseudomonas_sp_NFACC23-1.fna	55.8	[53.1 - 58.5%]	0.0593	37.89
Pseudomonas_brassicacearum_LBUM300.fna	Pseudomonas_sp_NFACC24-1.fna	45.9	[43.3 - 48.5%]	0.0818	9.73
Pseudomonas_brassicacearum_LBUM300.fna	Pseudomonas_sp_NFACC32-1.fna	33.2	[30.8 - 35.7%]	0.1262	0.36
Pseudomonas_brassicacearum_LBUM300.fna	Pseudomonas_sp_NFACC36.fna	33.1	[30.7 - 35.6%]	0.1267	0.34
Pseudomonas_brassicacearum_LBUM300.fna	Pseudomonas_sp_NFACC37-1.fna	45.8	[43.3 - 48.4%]	0.082	9.63
Pseudomonas_brassicacearum_LBUM300.fna	Pseudomonas_sp_NFACC39-1.fna	34.7	[32.3 - 37.2%]	0.1193	0.6
Pseudomonas_brassicacearum_LBUM300.fna	Pseudomonas_sp_NFACC43.fna	33.1	[30.7 - 35.6%]	0.1264	0.35
Pseudomonas_brassicacearum_LBUM300.fna	Pseudomonas_sp_NFACC44-2.fna	55.7	[52.9 - 58.4%]	0.0596	37.3
Pseudomonas_brassicacearum_LBUM300.fna	Pseudomonas_sp_NFACC45.fna	34.8	[32.3 - 37.3%]	0.1191	0.61
Pseudomonas_brassicacearum_LBUM300.fna	Pseudomonas_sp_NFACC46-3.fna	55.7	[52.9 - 58.4%]	0.0596	37.35
Pseudomonas_brassicacearum_LBUM300.fna	Pseudomonas_sp_NFACC47-1.fna	33.1	[30.7 - 35.7%]	0.1264	0.35
Pseudomonas_brassicacearum_LBUM300.fna	Pseudomonas_sp_NFACC48-1.fna	55.7	[52.9 - 58.4%]	0.0596	37.26
Pseudomonas_brassicacearum_LBUM300.fna	Pseudomonas_sp_NFACC49-2.fna	33.2	[30.8 - 35.7%]	0.1259	0.36
Pseudomonas_brassicacearum_LBUM300.fna	Pseudomonas_sp_NFACC50-1.fna	55.6	[52.9 - 58.3%]	0.0597	37.2
Pseudomonas_brassicacearum_LBUM300.fna	Pseudomonas_sp_NFACC51.fna	55.6	[52.9 - 58.3%]	0.0597	37.19
Pseudomonas_brassicacearum_LBUM300.fna	Pseudomonas_sp_NFACC52.fna	45.3	[42.7 - 47.9%]	0.0835	8.67
Pseudomonas_brassicacearum_LBUM300.fna	Pseudomonas_sp_NFACC54.fna	55.6	[52.9 - 58.4%]	0.0596	37.22
Pseudomonas_brassicacearum_LBUM300.fna	Pseudomonas_sp_NFACC56-3.fna	45.3	[42.7 - 47.8%]	0.0836	8.62
Pseudomonas_brassicacearum_LBUM300.fna	Pseudomonas_sp_NFIX10.fna	45.3	[42.8 - 47.9%]	0.0834	8.75
Pseudomonas_brassicacearum_LBUM300.fna	Pseudomonas_sp_P97_38.fna	34.8	[32.4 - 37.3%]	0.119	0.62
Pseudomonas_brassicacearum_LBUM300.fna	Pseudomonas_sp_Pf153.fna	32.3	[29.9 - 34.8%]	0.1305	0.26
Pseudomonas_brassicacearum_LBUM300.fna	Pseudomonas_sp_PICF6.fna	35.4	[33 - 37.9%]	0.1165	0.75
Pseudomonas_brassicacearum_LBUM300.fna	Pseudomonas_sp_Q12-87.fna	36.6	[34.2 - 39.1%]	0.1117	1.08
Pseudomonas_brassicacearum_LBUM300.fna	Pseudomonas_sp_Root401.fna	69.8	[66.8 - 72.7%]	0.0363	78.02
Pseudomonas_brassicacearum_LBUM300.fna	Pseudomonas_sp_s211_2017.fna	35.5	[33.1 - 38.1%]	0.1159	0.78
Pseudomonas_brassicacearum_LBUM300.fna	Pseudomonas_sp_S58.fna	33.8	[31.4 - 36.3%]	0.1234	0.44
Pseudomonas_brassicacearum_LBUM300.fna	Pseudomonas_sp_SHC52.fna	34.1	[31.7 - 36.6%]	0.122	0.49
Pseudomonas_brassicacearum_LBUM300.fna	Pseudomonas_sp_SJZ074.fna	33.3	[30.9 - 35.8%]	0.1255	0.38
Pseudomonas_brassicacearum_LBUM300.fna	Pseudomonas_sp_SJZ075.fna	33.3	[30.9 - 35.8%]	0.1255	0.38
Pseudomonas_brassicacearum_LBUM300.fna	Pseudomonas_sp_SJZ078.fna	33.3	[30.9 - 35.8%]	0.1255	0.38
Pseudomonas_brassicacearum_LBUM300.fna	Pseudomonas_sp_SJZ085.fna	33.3	[30.9 - 35.8%]	0.1255	0.38
Pseudomonas_brassicacearum_LBUM300.fna	Pseudomonas_sp_SJZ101.fna	33.3	[30.9 - 35.8%]	0.1255	0.38
Pseudomonas_brassicacearum_LBUM300.fna	Pseudomonas_sp_SJZ124.fna	33.3	[30.9 - 35.8%]	0.1255	0.38
Pseudomonas_brassicacearum_LBUM300.fna	Pseudomonas_sp_URIL14HWK12:I7.fna	95.8	[94.4 - 96.9%]	0.0057	97.39
Pseudomonas_brassicacearum_LBUM300.fna	Pseudomonas_sp_WCS365.fna	95.5	[94 - 96.7%]	0.006	97.33
Pseudomonas_brassicacearum_LBUM300.fna	Pseudomonas_synxantha_DSM_18928_T.fna	24.9	[22.6 - 27.4%]	0.1747	0.01
Pseudomonas_brassicacearum_LBUM300.fna	Pseudomonas_thivervalensis_PITR2.fna	46	[43.4 - 48.5%]	0.0817	9.84
Pseudomonas_brassicacearum_LBUM300.fna	Pseudomonas_thivervalensis_LMG_21626.fna	46.4	[43.8 - 49%]	0.0805	10.64
Pseudomonas_brassicacearum_LBUM300.fna	Pseudomonas_thivervalensis_DSM_13194.fna	46.5	[44 - 49.1%]	0.0802	10.9
Pseudomonas_brassicacearum_LBUM300.fna	Pseudomonas_vancouverensis_CCUG_49675_T.fna	26.8	[24.4 - 29.3%]	0.1615	0.02
Pseudomonas_brassicacearum_LBUM300.fna	Pseudomonas_veronii_DSM_11331_T.fna	25.6	[23.3 - 28.1%]	0.1695	0.01
Pseudomonas_brassicacearum_LBUM300.fna	Pseudomonas_sp_Ea_RS28.fna	60.2	[57.3 - 63%]	0.0513	52.97
Pseudomonas_brassicacearum_LBUM300.fna	Pseudomonas_aeruginosa_ATCC_10145_T.fna	23.9	[21.6 - 26.4%]	0.1826	0
Pseudomonas_brassicacearum_LBUM300.fna	Pseudomonas_resinovorans_DSM_21078_T.fna	21.5	[19.3 - 24%]	0.2038	0
Pseudomonas_brassicacearum_LBUM300.fna	Pseudomonas_putida_NBRC_14164.fna	22.8	[20.5 - 25.2%]	0.1921	0
Pseudomonas_brassicacearum_LBUM300.fna	Pseudomonas_syringae_KCTC_12500_T.fna	23.1	[20.8 - 25.6%]	0.1895	0
Pseudomonas_brassicacearum_LBUM300.fna	Escherichia_coli_ATCC_11775_T.fna	22.9	[20.6 - 25.4%]	0.1909	0
Pseudomonas_brassicacearum_L13-6-12.fna	Pseudomonas_brassicacearum_Wood3.fna	35.2	[32.7 - 37.7%]	0.1175	0.69
Pseudomonas_brassicacearum_L13-6-12.fna	Pseudomonas_brassicacearum_36B7.fna	38.5	[36.1 - 41%]	0.1046	1.85
Pseudomonas_brassicacearum_L13-6-12.fna	Pseudomonas_brassicacearum_36D4.fna	38.6	[36.1 - 41.1%]	0.1044	1.87
Pseudomonas_brassicacearum_L13-6-12.fna	Pseudomonas_brassicacearum_Delaware.fna	95.7	[94.3 - 96.8%]	0.0058	97.37
Pseudomonas_brassicacearum_L13-6-12.fna	Pseudomonas_brassicacearum_93F8.fna	95.9	[94.5 - 97%]	0.0056	97.41
Pseudomonas_brassicacearum_L13-6-12.fna	Pseudomonas_brassicacearum_37D10.fna	26.4	[24.1 - 28.9%]	0.1639	0.02
Pseudomonas_brassicacearum_L13-6-12.fna	Pseudomonas_brassicacearum_Wood1.fna	95.7	[94.2 - 96.8%]	0.0059	97.36
Pseudomonas_brassicacearum_L13-6-12.fna	Pseudomonas_brassicacearum_48H11.fna	26.5	[24.1 - 29%]	0.1636	0.02
Pseudomonas_brassicacearum_L13-6-12.fna	Pseudomonas_brassicacearum_38D7.fna	26.9	[24.5 - 29.4%]	0.1609	0.02
Pseudomonas_brassicacearum_L13-6-12.fna	Pseudomonas_brassicacearum_38D4.fna	27.3	[24.9 - 29.7%]	0.1585	0.03
Pseudomonas_brassicacearum_L13-6-12.fna	Pseudomonas_brassicacearum_3Re2-7.fna	96	[94.7 - 97.1%]	0.0054	97.44
Pseudomonas_brassicacearum_L13-6-12.fna	Pseudomonas_brassicacearum_S-1.fna	56.9	[54.1 - 59.6%]	0.0573	41.59
Pseudomonas_brassicacearum_L13-6-12.fna	Pseudomonas_brassicacearum_LMG_21623.fna	96.1	[94.7 - 97.1%]	0.0054	97.45
Pseudomonas_brassicacearum_L13-6-12.fna	Pseudomonas_brassicacearum_51MFCVI2_1.fna	96.7	[95.4 - 97.6%]	0.0047	97.57
Pseudomonas_brassicacearum_L13-6-12.fna	Pseudomonas_brassicacearum_PP1_210F.fna	96.6	[95.4 - 97.6%]	0.0047	97.57
Pseudomonas_brassicacearum_L13-6-12.fna	Pseudomonas_brassicacearum_subsp_brassicacearum_CCUG_51508_T.fna	96.2	[94.9 - 97.2%]	0.0052	97.48
Pseudomonas_brassicacearum_L13-6-12.fna	Pseudomonas_brassicacearum_subsp_brassicacearum_NFM421.fna	96.9	[95.7 - 97.8%]	0.0044	97.63
Pseudomonas_brassicacearum_L13-6-12.fna	Pseudomonas_chlororaphis_UFB2.fna	35.1	[32.6 - 37.6%]	0.1179	0.67
Pseudomonas_brassicacearum_L13-6-12.fna	Pseudomonas_chlororaphis_subsp_aurantiaca_DSM_19603_T.fna	27.2	[24.9 - 29.7%]	0.1586	0.03
Pseudomonas_brassicacearum_L13-6-12.fna	Pseudomonas_chlororaphis_subsp_aureofaciens_LMG_1245_T.fna	26.9	[24.5 - 29.4%]	0.1608	0.03
Pseudomonas_brassicacearum_L13-6-12.fna	Pseudomonas_chlororaphis_subsp_chlororaphis_DSM_50083_T.fna	27	[24.6 - 29.5%]	0.1602	0.03
Pseudomonas_brassicacearum_L13-6-12.fna	Pseudomonas_corrugata_DSM_7228_T.fna	33	[30.6 - 35.5%]	0.127	0.33
Pseudomonas_brassicacearum_L13-6-12.fna	Pseudomonas_corrugata_TEIC1148.fna	33.5	[31.1 - 36%]	0.1247	0.4
Pseudomonas_brassicacearum_L13-6-12.fna	Pseudomonas_corrugata_CFBP5403.fna	33.5	[31.1 - 36%]	0.1248	0.4
Pseudomonas_brassicacearum_L13-6-12.fna	Pseudomonas_corrugata_RM1-1-4.fna	33	[30.6 - 35.5%]	0.1269	0.34
Pseudomonas_brassicacearum_L13-6-12.fna	Pseudomonas_corrugata_NCPPB2445_T.fna	33	[30.6 - 35.5%]	0.1269	0.34
Pseudomonas_brassicacearum_L13-6-12.fna	Pseudomonas_corrugata_LMG_2172.fna	33.1	[30.6 - 35.6%]	0.1267	0.34
Pseudomonas_brassicacearum_L13-6-12.fna	Pseudomonas_corrugata_CFBP_5454.fna	33	[30.6 - 35.5%]	0.1269	0.34
Pseudomonas_brassicacearum_L13-6-12.fna	Pseudomonas_fluorescens_UM270.fna	35.2	[32.7 - 37.7%]	0.1175	0.69
Pseudomonas_brassicacearum_L13-6-12.fna	Pseudomonas_fluorescens_DSM_8569.fna	96.6	[95.4 - 97.5%]	0.0048	97.56
Pseudomonas_brassicacearum_L13-6-12.fna	Pseudomonas_fluorescens_NT0133.fna	34.6	[32.2 - 37.2%]	0.1197	0.59
Pseudomonas_brassicacearum_L13-6-12.fna	Pseudomonas_fluorescens_FW300-N2C3.fna	46.3	[43.7 - 48.9%]	0.0807	10.5
Pseudomonas_brassicacearum_L13-6-12.fna	Pseudomonas_fluorescens_et76.fna	57	[54.3 - 59.8%]	0.057	42.13
Pseudomonas_brassicacearum_L13-6-12.fna	Pseudomonas_fluorescens_FW300-N2E2.fna	56	[53.3 - 58.8%]	0.0589	38.63
Pseudomonas_brassicacearum_L13-6-12.fna	Pseudomonas_fluorescens_2P24.fna	45.9	[43.3 - 48.4%]	0.0819	9.67
Pseudomonas_brassicacearum_L13-6-12.fna	Pseudomonas_fluorescens_FR1.fna	60.9	[58.1 - 63.7%]	0.05	55.33
Pseudomonas_brassicacearum_L13-6-12.fna	Pseudomonas_fluorescens_AG1429.fna	96.9	[95.7 - 97.8%]	0.0044	97.63
Pseudomonas_brassicacearum_L13-6-12.fna	Pseudomonas_fluorescens_Pf275.fna	46.9	[44.3 - 49.5%]	0.0793	11.62
Pseudomonas_brassicacearum_L13-6-12.fna	Pseudomonas_fluorescens_FW300_25_6.fna	44.5	[42 - 47.1%]	0.0855	7.5
Pseudomonas_brassicacearum_L13-6-12.fna	Pseudomonas_fluorescens_ATCC_13525_T.fna	24.8	[22.5 - 27.3%]	0.1754	0.01
Pseudomonas_brassicacearum_L13-6-12.fna	Pseudomonas_fluorescens_F113.fna	60.9	[58 - 63.7%]	0.0501	55.22
Pseudomonas_brassicacearum_L13-6-12.fna	Pseudomonas_fluorescens_Pf29Arp.fna	34.5	[32.1 - 37%]	0.1203	0.56
Pseudomonas_brassicacearum_L13-6-12.fna	Pseudomonas_fluorescens_Q2-87.fna	36.7	[34.2 - 39.2%]	0.1114	1.1
Pseudomonas_brassicacearum_L13-6-12.fna	Pseudomonas_fluorescens_Q8r1-96.fna	96.5	[95.3 - 97.5%]	0.0049	97.55
Pseudomonas_brassicacearum_L13-6-12.fna	Pseudomonas_fluorescens_Wood1R.fna	96.6	[95.3 - 97.5%]	0.0048	97.56
Pseudomonas_brassicacearum_L13-6-12.fna	Pseudomonas_fragi_NBRC_3458_T.fna	24.1	[21.8 - 26.6%]	0.1812	0.01
Pseudomonas_brassicacearum_L13-6-12.fna	Pseudomonas_frederiksbergensis_SI8.fna	34.4	[32 - 36.9%]	0.1207	0.54
Pseudomonas_brassicacearum_L13-6-12.fna	Pseudomonas_gessardii_DSM_17152_T.fna	25.6	[23.3 - 28.1%]	0.1695	0.01
Pseudomonas_brassicacearum_L13-6-12.fna	Pseudomonas_jessenii_DSM_17150_T.fna	26.9	[24.6 - 29.4%]	0.1606	0.03
Pseudomonas_brassicacearum_L13-6-12.fna	Pseudomonas_kilonensis_S12.fna	59.9	[57 - 62.6%]	0.0518	51.92
Pseudomonas_brassicacearum_L13-6-12.fna	Pseudomonas_kilonensis_1855-344.fna	60.9	[58 - 63.6%]	0.0501	55.18
Pseudomonas_brassicacearum_L13-6-12.fna	Pseudomonas_kilonensis_P12.fna	59.1	[56.3 - 61.9%]	0.0531	49.41
Pseudomonas_brassicacearum_L13-6-12.fna	Pseudomonas_kilonensis_DSM_13647_T.fna	59.1	[56.3 - 61.9%]	0.0532	49.31
Pseudomonas_brassicacearum_L13-6-12.fna	Pseudomonas_kilonensis_ACN7.fna	60.5	[57.7 - 63.3%]	0.0507	54.16
Pseudomonas_brassicacearum_L13-6-12.fna	Pseudomonas_kilonensis_ACN4.fna	60.5	[57.7 - 63.3%]	0.0507	54.05
Pseudomonas_brassicacearum_L13-6-12.fna	Pseudomonas_kilonensis_ZKA7.fna	56.8	[54 - 59.5%]	0.0574	41.32
Pseudomonas_brassicacearum_L13-6-12.fna	Pseudomonas_kilonensis_BS3780.fna	59.1	[56.3 - 61.9%]	0.0531	49.46
Pseudomonas_brassicacearum_L13-6-12.fna	Pseudomonas_koreensis_CCUG_51519_T.fna	26.6	[24.3 - 29.1%]	0.1626	0.02
Pseudomonas_brassicacearum_L13-6-12.fna	Pseudomonas_lini_CCUG_51522_T.fna	27	[24.7 - 29.5%]	0.1599	0.03
Pseudomonas_brassicacearum_L13-6-12.fna	Pseudomonas_lundensis_DSM_6252_T.fna	23.5	[21.2 - 25.9%]	0.1862	0
Pseudomonas_brassicacearum_L13-6-12.fna	Pseudomonas_mandelii_LMG_21607_T.fna	27	[24.6 - 29.5%]	0.1603	0.03
Pseudomonas_brassicacearum_L13-6-12.fna	Pseudomonas_mediterranea_CFBP5404.fna	33.6	[31.2 - 36.1%]	0.1243	0.41
Pseudomonas_brassicacearum_L13-6-12.fna	Pseudomonas_mediterranea_TEIC1022.fna	33.6	[31.2 - 36.2%]	0.1241	0.42
Pseudomonas_brassicacearum_L13-6-12.fna	Pseudomonas_mediterranea_CFBP5444.fna	33.6	[31.1 - 36.1%]	0.1244	0.41
Pseudomonas_brassicacearum_L13-6-12.fna	Pseudomonas_mediterranea_TEIC1105.fna	33.6	[31.1 - 36.1%]	0.1244	0.41
Pseudomonas_brassicacearum_L13-6-12.fna	Pseudomonas_mediterranea_DSM_16733_T.fna	33.7	[31.3 - 36.2%]	0.1239	0.43
Pseudomonas_brassicacearum_L13-6-12.fna	Pseudomonas_mediterranea_CFBP_5447_T.fna	33.6	[31.2 - 36.1%]	0.1242	0.41
Pseudomonas_brassicacearum_L13-6-12.fna	Pseudomonas_mohnii_DSM_18327_T.fna	27.2	[24.8 - 29.7%]	0.1588	0.03
Pseudomonas_brassicacearum_L13-6-12.fna	Pseudomonas_mucidolens_NBRC_103159__T.fna	25	[22.6 - 27.4%]	0.1745	0.01
Pseudomonas_brassicacearum_L13-6-12.fna	Pseudomonas_protegens_CHA0__T.fna	26	[23.7 - 28.5%]	0.1667	0.02
Pseudomonas_brassicacearum_L13-6-12.fna	Pseudomonas_sp_11K1.fna	39.3	[36.9 - 41.9%]	0.1017	2.3
Pseudomonas_brassicacearum_L13-6-12.fna	Pseudomonas_sp_43mfcvi1_1.fna	46.8	[44.2 - 49.4%]	0.0795	11.46
Pseudomonas_brassicacearum_L13-6-12.fna	Pseudomonas_sp_7SR1.fna	33.2	[30.8 - 35.7%]	0.1261	0.36
Pseudomonas_brassicacearum_L13-6-12.fna	Pseudomonas_sp_A214.fna	35.6	[33.2 - 38.1%]	0.1157	0.8
Pseudomonas_brassicacearum_L13-6-12.fna	Pseudomonas_sp_A25_2017.fna	59.3	[56.5 - 62%]	0.0529	49.93
Pseudomonas_brassicacearum_L13-6-12.fna	Pseudomonas_sp_AF76.fna	33.1	[30.7 - 35.6%]	0.1266	0.35
Pseudomonas_brassicacearum_L13-6-12.fna	Pseudomonas_sp_CFII68.fna	59.3	[56.5 - 62.1%]	0.0529	49.95
Pseudomonas_brassicacearum_L13-6-12.fna	Pseudomonas_sp_Ep_R1.fna	60.1	[57.3 - 62.9%]	0.0514	52.82
Pseudomonas_brassicacearum_L13-6-12.fna	Pseudomonas_sp_Fig-3.fna	35.4	[33 - 38%]	0.1164	0.76
Pseudomonas_brassicacearum_L13-6-12.fna	Pseudomonas_sp_ICMP22404.fna	33.6	[31.2 - 36.1%]	0.1243	0.41
Pseudomonas_brassicacearum_L13-6-12.fna	Pseudomonas_sp_MPBD7-1.fna	46.5	[43.9 - 49%]	0.0804	10.77
Pseudomonas_brassicacearum_L13-6-12.fna	Pseudomonas_sp_NFACC04-2.fna	44.9	[42.3 - 47.5%]	0.0846	8.03
Pseudomonas_brassicacearum_L13-6-12.fna	Pseudomonas_sp_NFACC05-1.fna	55.7	[53 - 58.4%]	0.0595	37.52
Pseudomonas_brassicacearum_L13-6-12.fna	Pseudomonas_sp_NFACC06-1.fna	45.3	[42.8 - 47.9%]	0.0833	8.77
Pseudomonas_brassicacearum_L13-6-12.fna	Pseudomonas_sp_NFACC07-1.fna	55.6	[52.9 - 58.3%]	0.0597	37.13
Pseudomonas_brassicacearum_L13-6-12.fna	Pseudomonas_sp_NFACC08-1.fna	55.7	[53 - 58.4%]	0.0595	37.48
Pseudomonas_brassicacearum_L13-6-12.fna	Pseudomonas_sp_NFACC09-4.fna	33	[30.6 - 35.5%]	0.1269	0.34
Pseudomonas_brassicacearum_L13-6-12.fna	Pseudomonas_sp_NFACC11-2.fna	45	[42.4 - 47.5%]	0.0843	8.17
Pseudomonas_brassicacearum_L13-6-12.fna	Pseudomonas_sp_NFACC13-1.fna	45.9	[43.3 - 48.5%]	0.0819	9.7
Pseudomonas_brassicacearum_L13-6-12.fna	Pseudomonas_sp_NFACC14.fna	45.6	[43.1 - 48.2%]	0.0825	9.28
Pseudomonas_brassicacearum_L13-6-12.fna	Pseudomonas_sp_NFACC15-1.fna	45.7	[43.1 - 48.2%]	0.0825	9.32
Pseudomonas_brassicacearum_L13-6-12.fna	Pseudomonas_sp_NFACC16-2.fna	55.6	[52.9 - 58.3%]	0.0597	37.16
Pseudomonas_brassicacearum_L13-6-12.fna	Pseudomonas_sp_NFACC17-2.fna	55.7	[52.9 - 58.4%]	0.0596	37.32
Pseudomonas_brassicacearum_L13-6-12.fna	Pseudomonas_sp_NFACC23-1.fna	55.6	[52.9 - 58.4%]	0.0596	37.23
Pseudomonas_brassicacearum_L13-6-12.fna	Pseudomonas_sp_NFACC24-1.fna	45.8	[43.3 - 48.4%]	0.082	9.6
Pseudomonas_brassicacearum_L13-6-12.fna	Pseudomonas_sp_NFACC32-1.fna	33.1	[30.7 - 35.6%]	0.1265	0.35
Pseudomonas_brassicacearum_L13-6-12.fna	Pseudomonas_sp_NFACC36.fna	33	[30.6 - 35.5%]	0.1271	0.33
Pseudomonas_brassicacearum_L13-6-12.fna	Pseudomonas_sp_NFACC37-1.fna	45.9	[43.3 - 48.5%]	0.0819	9.71
Pseudomonas_brassicacearum_L13-6-12.fna	Pseudomonas_sp_NFACC39-1.fna	34.7	[32.3 - 37.2%]	0.1194	0.6
Pseudomonas_brassicacearum_L13-6-12.fna	Pseudomonas_sp_NFACC43.fna	33.2	[30.8 - 35.7%]	0.1261	0.36
Pseudomonas_brassicacearum_L13-6-12.fna	Pseudomonas_sp_NFACC44-2.fna	55.7	[52.9 - 58.4%]	0.0596	37.37
Pseudomonas_brassicacearum_L13-6-12.fna	Pseudomonas_sp_NFACC45.fna	34.8	[32.4 - 37.3%]	0.119	0.62
Pseudomonas_brassicacearum_L13-6-12.fna	Pseudomonas_sp_NFACC46-3.fna	55.7	[52.9 - 58.4%]	0.0596	37.38
Pseudomonas_brassicacearum_L13-6-12.fna	Pseudomonas_sp_NFACC47-1.fna	33.2	[30.8 - 35.7%]	0.126	0.36
Pseudomonas_brassicacearum_L13-6-12.fna	Pseudomonas_sp_NFACC48-1.fna	55.7	[52.9 - 58.4%]	0.0596	37.31
Pseudomonas_brassicacearum_L13-6-12.fna	Pseudomonas_sp_NFACC49-2.fna	33.2	[30.8 - 35.7%]	0.1262	0.36
Pseudomonas_brassicacearum_L13-6-12.fna	Pseudomonas_sp_NFACC50-1.fna	55.6	[52.9 - 58.4%]	0.0596	37.22
Pseudomonas_brassicacearum_L13-6-12.fna	Pseudomonas_sp_NFACC51.fna	55.7	[52.9 - 58.4%]	0.0596	37.26
Pseudomonas_brassicacearum_L13-6-12.fna	Pseudomonas_sp_NFACC52.fna	45.3	[42.7 - 47.8%]	0.0835	8.66
Pseudomonas_brassicacearum_L13-6-12.fna	Pseudomonas_sp_NFACC54.fna	55.7	[52.9 - 58.4%]	0.0596	37.29
Pseudomonas_brassicacearum_L13-6-12.fna	Pseudomonas_sp_NFACC56-3.fna	45.2	[42.7 - 47.8%]	0.0836	8.6
Pseudomonas_brassicacearum_L13-6-12.fna	Pseudomonas_sp_NFIX10.fna	45.3	[42.8 - 47.9%]	0.0834	8.74
Pseudomonas_brassicacearum_L13-6-12.fna	Pseudomonas_sp_P97_38.fna	34.8	[32.4 - 37.3%]	0.1191	0.62
Pseudomonas_brassicacearum_L13-6-12.fna	Pseudomonas_sp_Pf153.fna	32.2	[29.8 - 34.7%]	0.1309	0.25
Pseudomonas_brassicacearum_L13-6-12.fna	Pseudomonas_sp_PICF6.fna	35.3	[32.9 - 37.8%]	0.1169	0.72
Pseudomonas_brassicacearum_L13-6-12.fna	Pseudomonas_sp_Q12-87.fna	36.5	[34.1 - 39%]	0.112	1.05
Pseudomonas_brassicacearum_L13-6-12.fna	Pseudomonas_sp_Root401.fna	69.8	[66.8 - 72.6%]	0.0364	77.9
Pseudomonas_brassicacearum_L13-6-12.fna	Pseudomonas_sp_s211_2017.fna	35.5	[33 - 38%]	0.1163	0.76
Pseudomonas_brassicacearum_L13-6-12.fna	Pseudomonas_sp_S58.fna	33.6	[31.2 - 36.2%]	0.1241	0.42
Pseudomonas_brassicacearum_L13-6-12.fna	Pseudomonas_sp_SHC52.fna	33.9	[31.5 - 36.4%]	0.1229	0.46
Pseudomonas_brassicacearum_L13-6-12.fna	Pseudomonas_sp_SJZ074.fna	33.3	[30.9 - 35.8%]	0.1257	0.37
Pseudomonas_brassicacearum_L13-6-12.fna	Pseudomonas_sp_SJZ075.fna	33.4	[30.9 - 35.9%]	0.1253	0.38
Pseudomonas_brassicacearum_L13-6-12.fna	Pseudomonas_sp_SJZ078.fna	33.4	[30.9 - 35.9%]	0.1254	0.38
Pseudomonas_brassicacearum_L13-6-12.fna	Pseudomonas_sp_SJZ085.fna	33.3	[30.9 - 35.8%]	0.1257	0.37
Pseudomonas_brassicacearum_L13-6-12.fna	Pseudomonas_sp_SJZ101.fna	33.4	[30.9 - 35.9%]	0.1253	0.38
Pseudomonas_brassicacearum_L13-6-12.fna	Pseudomonas_sp_SJZ124.fna	33.4	[30.9 - 35.9%]	0.1253	0.38
Pseudomonas_brassicacearum_L13-6-12.fna	Pseudomonas_sp_URIL14HWK12:I7.fna	96	[94.6 - 97.1%]	0.0055	97.44
Pseudomonas_brassicacearum_L13-6-12.fna	Pseudomonas_sp_WCS365.fna	95.9	[94.5 - 96.9%]	0.0056	97.41
Pseudomonas_brassicacearum_L13-6-12.fna	Pseudomonas_synxantha_DSM_18928_T.fna	24.9	[22.6 - 27.4%]	0.1751	0.01
Pseudomonas_brassicacearum_L13-6-12.fna	Pseudomonas_thivervalensis_PITR2.fna	45.9	[43.3 - 48.4%]	0.0819	9.67
Pseudomonas_brassicacearum_L13-6-12.fna	Pseudomonas_thivervalensis_LMG_21626.fna	46	[43.5 - 48.6%]	0.0815	9.99
Pseudomonas_brassicacearum_L13-6-12.fna	Pseudomonas_thivervalensis_DSM_13194.fna	46.2	[43.6 - 48.7%]	0.0811	10.23
Pseudomonas_brassicacearum_L13-6-12.fna	Pseudomonas_vancouverensis_CCUG_49675_T.fna	26.8	[24.4 - 29.3%]	0.1615	0.02
Pseudomonas_brassicacearum_L13-6-12.fna	Pseudomonas_veronii_DSM_11331_T.fna	25.6	[23.3 - 28.1%]	0.1694	0.01
Pseudomonas_brassicacearum_L13-6-12.fna	Pseudomonas_sp_Ea_RS28.fna	60.2	[57.3 - 63%]	0.0513	52.94
Pseudomonas_brassicacearum_L13-6-12.fna	Pseudomonas_aeruginosa_ATCC_10145_T.fna	23.9	[21.6 - 26.3%]	0.1831	0
Pseudomonas_brassicacearum_L13-6-12.fna	Pseudomonas_resinovorans_DSM_21078_T.fna	21.5	[19.3 - 23.9%]	0.204	0
Pseudomonas_brassicacearum_L13-6-12.fna	Pseudomonas_putida_NBRC_14164.fna	22.8	[20.5 - 25.3%]	0.1918	0
Pseudomonas_brassicacearum_L13-6-12.fna	Pseudomonas_syringae_KCTC_12500_T.fna	23	[20.8 - 25.5%]	0.19	0
Pseudomonas_brassicacearum_L13-6-12.fna	Escherichia_coli_ATCC_11775_T.fna	23.3	[21 - 25.7%]	0.188	0
Pseudomonas_brassicacearum_Wood3.fna	Pseudomonas_brassicacearum_36B7.fna	34.1	[31.7 - 36.6%]	0.122	0.49
Pseudomonas_brassicacearum_Wood3.fna	Pseudomonas_brassicacearum_36D4.fna	34	[31.6 - 36.6%]	0.1223	0.48
Pseudomonas_brassicacearum_Wood3.fna	Pseudomonas_brassicacearum_Delaware.fna	35	[32.6 - 37.5%]	0.1182	0.66
Pseudomonas_brassicacearum_Wood3.fna	Pseudomonas_brassicacearum_93F8.fna	35.1	[32.7 - 37.6%]	0.1178	0.68
Pseudomonas_brassicacearum_Wood3.fna	Pseudomonas_brassicacearum_37D10.fna	25.9	[23.6 - 28.4%]	0.1675	0.02
Pseudomonas_brassicacearum_Wood3.fna	Pseudomonas_brassicacearum_Wood1.fna	35	[32.5 - 37.5%]	0.1183	0.65
Pseudomonas_brassicacearum_Wood3.fna	Pseudomonas_brassicacearum_48H11.fna	26	[23.7 - 28.5%]	0.1666	0.02
Pseudomonas_brassicacearum_Wood3.fna	Pseudomonas_brassicacearum_38D7.fna	26.5	[24.1 - 28.9%]	0.1637	0.02
Pseudomonas_brassicacearum_Wood3.fna	Pseudomonas_brassicacearum_38D4.fna	26.6	[24.3 - 29.1%]	0.1628	0.02
Pseudomonas_brassicacearum_Wood3.fna	Pseudomonas_brassicacearum_3Re2-7.fna	35.1	[32.6 - 37.6%]	0.1179	0.67
Pseudomonas_brassicacearum_Wood3.fna	Pseudomonas_brassicacearum_S-1.fna	35.1	[32.7 - 37.6%]	0.1177	0.68
Pseudomonas_brassicacearum_Wood3.fna	Pseudomonas_brassicacearum_LMG_21623.fna	35.1	[32.7 - 37.6%]	0.1176	0.69
Pseudomonas_brassicacearum_Wood3.fna	Pseudomonas_brassicacearum_51MFCVI2_1.fna	35.1	[32.7 - 37.6%]	0.1177	0.68
Pseudomonas_brassicacearum_Wood3.fna	Pseudomonas_brassicacearum_PP1_210F.fna	35.1	[32.7 - 37.7%]	0.1176	0.69
Pseudomonas_brassicacearum_Wood3.fna	Pseudomonas_brassicacearum_subsp_brassicacearum_CCUG_51508_T.fna	35.1	[32.7 - 37.6%]	0.1177	0.68
Pseudomonas_brassicacearum_Wood3.fna	Pseudomonas_brassicacearum_subsp_brassicacearum_NFM421.fna	35.2	[32.7 - 37.7%]	0.1175	0.69
Pseudomonas_brassicacearum_Wood3.fna	Pseudomonas_chlororaphis_UFB2.fna	92.3	[90.3 - 94%]	0.0096	96.52
Pseudomonas_brassicacearum_Wood3.fna	Pseudomonas_chlororaphis_subsp_aurantiaca_DSM_19603_T.fna	27.2	[24.8 - 29.7%]	0.159	0.03
Pseudomonas_brassicacearum_Wood3.fna	Pseudomonas_chlororaphis_subsp_aureofaciens_LMG_1245_T.fna	27.1	[24.7 - 29.6%]	0.1596	0.03
Pseudomonas_brassicacearum_Wood3.fna	Pseudomonas_chlororaphis_subsp_chlororaphis_DSM_50083_T.fna	27.2	[24.8 - 29.6%]	0.1591	0.03
Pseudomonas_brassicacearum_Wood3.fna	Pseudomonas_corrugata_DSM_7228_T.fna	32.6	[30.2 - 35.1%]	0.1287	0.29
Pseudomonas_brassicacearum_Wood3.fna	Pseudomonas_corrugata_TEIC1148.fna	33.3	[30.8 - 35.8%]	0.1258	0.37
Pseudomonas_brassicacearum_Wood3.fna	Pseudomonas_corrugata_CFBP5403.fna	33.2	[30.7 - 35.7%]	0.1263	0.35
Pseudomonas_brassicacearum_Wood3.fna	Pseudomonas_corrugata_RM1-1-4.fna	32.6	[30.2 - 35.1%]	0.1288	0.29
Pseudomonas_brassicacearum_Wood3.fna	Pseudomonas_corrugata_NCPPB2445_T.fna	32.7	[30.3 - 35.2%]	0.1284	0.3
Pseudomonas_brassicacearum_Wood3.fna	Pseudomonas_corrugata_LMG_2172.fna	32.7	[30.2 - 35.2%]	0.1286	0.3
Pseudomonas_brassicacearum_Wood3.fna	Pseudomonas_corrugata_CFBP_5454.fna	32.7	[30.3 - 35.2%]	0.1285	0.3
Pseudomonas_brassicacearum_Wood3.fna	Pseudomonas_fluorescens_UM270.fna	93.7	[91.8 - 95.1%]	0.0081	96.88
Pseudomonas_brassicacearum_Wood3.fna	Pseudomonas_fluorescens_DSM_8569.fna	35.2	[32.8 - 37.7%]	0.1173	0.7
Pseudomonas_brassicacearum_Wood3.fna	Pseudomonas_fluorescens_NT0133.fna	31.7	[29.3 - 34.2%]	0.1334	0.21
Pseudomonas_brassicacearum_Wood3.fna	Pseudomonas_fluorescens_FW300-N2C3.fna	34.5	[32.1 - 37%]	0.1204	0.56
Pseudomonas_brassicacearum_Wood3.fna	Pseudomonas_fluorescens_et76.fna	35	[32.6 - 37.5%]	0.1182	0.65
Pseudomonas_brassicacearum_Wood3.fna	Pseudomonas_fluorescens_FW300-N2E2.fna	34.4	[32 - 36.9%]	0.1207	0.54
Pseudomonas_brassicacearum_Wood3.fna	Pseudomonas_fluorescens_2P24.fna	34.2	[31.7 - 36.7%]	0.1218	0.5
Pseudomonas_brassicacearum_Wood3.fna	Pseudomonas_fluorescens_FR1.fna	34.6	[32.2 - 37.1%]	0.1198	0.58
Pseudomonas_brassicacearum_Wood3.fna	Pseudomonas_fluorescens_AG1429.fna	35.1	[32.7 - 37.7%]	0.1176	0.69
Pseudomonas_brassicacearum_Wood3.fna	Pseudomonas_fluorescens_Pf275.fna	34.1	[31.7 - 36.6%]	0.122	0.49
Pseudomonas_brassicacearum_Wood3.fna	Pseudomonas_fluorescens_FW300_25_6.fna	34.1	[31.7 - 36.6%]	0.1219	0.49
Pseudomonas_brassicacearum_Wood3.fna	Pseudomonas_fluorescens_ATCC_13525_T.fna	24.7	[22.4 - 27.2%]	0.1765	0.01
Pseudomonas_brassicacearum_Wood3.fna	Pseudomonas_fluorescens_F113.fna	34.6	[32.2 - 37.1%]	0.1197	0.58
Pseudomonas_brassicacearum_Wood3.fna	Pseudomonas_fluorescens_Pf29Arp.fna	31.8	[29.3 - 34.3%]	0.133	0.21
Pseudomonas_brassicacearum_Wood3.fna	Pseudomonas_fluorescens_Q2-87.fna	33	[30.6 - 35.5%]	0.127	0.33
Pseudomonas_brassicacearum_Wood3.fna	Pseudomonas_fluorescens_Q8r1-96.fna	35	[32.6 - 37.5%]	0.118	0.67
Pseudomonas_brassicacearum_Wood3.fna	Pseudomonas_fluorescens_Wood1R.fna	35.9	[33.5 - 38.4%]	0.1144	0.87
Pseudomonas_brassicacearum_Wood3.fna	Pseudomonas_fragi_NBRC_3458_T.fna	23.9	[21.6 - 26.4%]	0.1826	0
Pseudomonas_brassicacearum_Wood3.fna	Pseudomonas_frederiksbergensis_SI8.fna	31.6	[29.2 - 34.1%]	0.1338	0.2
Pseudomonas_brassicacearum_Wood3.fna	Pseudomonas_gessardii_DSM_17152_T.fna	25.3	[23 - 27.8%]	0.1716	0.01
Pseudomonas_brassicacearum_Wood3.fna	Pseudomonas_jessenii_DSM_17150_T.fna	26.7	[24.4 - 29.2%]	0.1618	0.02
Pseudomonas_brassicacearum_Wood3.fna	Pseudomonas_kilonensis_S12.fna	35.2	[32.7 - 37.7%]	0.1174	0.7
Pseudomonas_brassicacearum_Wood3.fna	Pseudomonas_kilonensis_1855-344.fna	34.7	[32.2 - 37.2%]	0.1197	0.59
Pseudomonas_brassicacearum_Wood3.fna	Pseudomonas_kilonensis_P12.fna	34.8	[32.4 - 37.4%]	0.1188	0.63
Pseudomonas_brassicacearum_Wood3.fna	Pseudomonas_kilonensis_DSM_13647_T.fna	34.8	[32.4 - 37.4%]	0.1188	0.63
Pseudomonas_brassicacearum_Wood3.fna	Pseudomonas_kilonensis_ACN7.fna	34.4	[32 - 36.9%]	0.1208	0.54
Pseudomonas_brassicacearum_Wood3.fna	Pseudomonas_kilonensis_ACN4.fna	34.5	[32.1 - 37%]	0.1202	0.56
Pseudomonas_brassicacearum_Wood3.fna	Pseudomonas_kilonensis_ZKA7.fna	35	[32.6 - 37.5%]	0.1182	0.66
Pseudomonas_brassicacearum_Wood3.fna	Pseudomonas_kilonensis_BS3780.fna	34.9	[32.4 - 37.4%]	0.1188	0.63
Pseudomonas_brassicacearum_Wood3.fna	Pseudomonas_koreensis_CCUG_51519_T.fna	26.5	[24.1 - 29%]	0.1635	0.02
Pseudomonas_brassicacearum_Wood3.fna	Pseudomonas_lini_CCUG_51522_T.fna	26.6	[24.2 - 29.1%]	0.1628	0.02
Pseudomonas_brassicacearum_Wood3.fna	Pseudomonas_lundensis_DSM_6252_T.fna	23.4	[21.1 - 25.8%]	0.1872	0
Pseudomonas_brassicacearum_Wood3.fna	Pseudomonas_mandelii_LMG_21607_T.fna	26.4	[24.1 - 28.9%]	0.164	0.02
Pseudomonas_brassicacearum_Wood3.fna	Pseudomonas_mediterranea_CFBP5404.fna	33.4	[31 - 35.9%]	0.1251	0.39
Pseudomonas_brassicacearum_Wood3.fna	Pseudomonas_mediterranea_TEIC1022.fna	33.5	[31.1 - 36%]	0.1246	0.4
Pseudomonas_brassicacearum_Wood3.fna	Pseudomonas_mediterranea_CFBP5444.fna	33.5	[31 - 36%]	0.1249	0.39
Pseudomonas_brassicacearum_Wood3.fna	Pseudomonas_mediterranea_TEIC1105.fna	33.4	[31 - 35.9%]	0.125	0.39
Pseudomonas_brassicacearum_Wood3.fna	Pseudomonas_mediterranea_DSM_16733_T.fna	33.4	[31 - 35.9%]	0.125	0.39
Pseudomonas_brassicacearum_Wood3.fna	Pseudomonas_mediterranea_CFBP_5447_T.fna	33.4	[31 - 35.9%]	0.1252	0.38
Pseudomonas_brassicacearum_Wood3.fna	Pseudomonas_mohnii_DSM_18327_T.fna	26.8	[24.5 - 29.3%]	0.1613	0.02
Pseudomonas_brassicacearum_Wood3.fna	Pseudomonas_mucidolens_NBRC_103159__T.fna	24.6	[22.3 - 27.1%]	0.1771	0.01
Pseudomonas_brassicacearum_Wood3.fna	Pseudomonas_protegens_CHA0__T.fna	26.2	[23.8 - 28.7%]	0.1657	0.02
Pseudomonas_brassicacearum_Wood3.fna	Pseudomonas_sp_11K1.fna	34.3	[31.8 - 36.8%]	0.1213	0.52
Pseudomonas_brassicacearum_Wood3.fna	Pseudomonas_sp_43mfcvi1_1.fna	34.1	[31.7 - 36.6%]	0.122	0.49
Pseudomonas_brassicacearum_Wood3.fna	Pseudomonas_sp_7SR1.fna	32	[29.6 - 34.5%]	0.1318	0.23
Pseudomonas_brassicacearum_Wood3.fna	Pseudomonas_sp_A214.fna	32.5	[30.1 - 35%]	0.1295	0.28
Pseudomonas_brassicacearum_Wood3.fna	Pseudomonas_sp_A25_2017.fna	34.8	[32.4 - 37.3%]	0.119	0.62
Pseudomonas_brassicacearum_Wood3.fna	Pseudomonas_sp_AF76.fna	32	[29.6 - 34.5%]	0.1319	0.23
Pseudomonas_brassicacearum_Wood3.fna	Pseudomonas_sp_CFII68.fna	35	[32.5 - 37.5%]	0.1184	0.65
Pseudomonas_brassicacearum_Wood3.fna	Pseudomonas_sp_Ep_R1.fna	34.6	[32.2 - 37.1%]	0.1199	0.57
Pseudomonas_brassicacearum_Wood3.fna	Pseudomonas_sp_Fig-3.fna	32.3	[29.9 - 34.8%]	0.1304	0.26
Pseudomonas_brassicacearum_Wood3.fna	Pseudomonas_sp_ICMP22404.fna	33.3	[30.9 - 35.8%]	0.1257	0.37
Pseudomonas_brassicacearum_Wood3.fna	Pseudomonas_sp_MPBD7-1.fna	34.8	[32.4 - 37.3%]	0.119	0.62
Pseudomonas_brassicacearum_Wood3.fna	Pseudomonas_sp_NFACC04-2.fna	34.4	[32 - 36.9%]	0.1208	0.54
Pseudomonas_brassicacearum_Wood3.fna	Pseudomonas_sp_NFACC05-1.fna	34.5	[32.1 - 37%]	0.1202	0.56
Pseudomonas_brassicacearum_Wood3.fna	Pseudomonas_sp_NFACC06-1.fna	34.7	[32.3 - 37.2%]	0.1194	0.6
Pseudomonas_brassicacearum_Wood3.fna	Pseudomonas_sp_NFACC07-1.fna	34.4	[32 - 36.9%]	0.1208	0.54
Pseudomonas_brassicacearum_Wood3.fna	Pseudomonas_sp_NFACC08-1.fna	34.5	[32.1 - 37%]	0.1201	0.57
Pseudomonas_brassicacearum_Wood3.fna	Pseudomonas_sp_NFACC09-4.fna	32	[29.6 - 34.5%]	0.1318	0.23
Pseudomonas_brassicacearum_Wood3.fna	Pseudomonas_sp_NFACC11-2.fna	34.5	[32 - 37%]	0.1205	0.55
Pseudomonas_brassicacearum_Wood3.fna	Pseudomonas_sp_NFACC13-1.fna	34.7	[32.2 - 37.2%]	0.1196	0.59
Pseudomonas_brassicacearum_Wood3.fna	Pseudomonas_sp_NFACC14.fna	34.7	[32.3 - 37.3%]	0.1193	0.6
Pseudomonas_brassicacearum_Wood3.fna	Pseudomonas_sp_NFACC15-1.fna	34.7	[32.3 - 37.3%]	0.1193	0.61
Pseudomonas_brassicacearum_Wood3.fna	Pseudomonas_sp_NFACC16-2.fna	34.3	[31.9 - 36.8%]	0.1212	0.52
Pseudomonas_brassicacearum_Wood3.fna	Pseudomonas_sp_NFACC17-2.fna	34.3	[31.9 - 36.8%]	0.1211	0.53
Pseudomonas_brassicacearum_Wood3.fna	Pseudomonas_sp_NFACC23-1.fna	34.3	[31.9 - 36.8%]	0.1212	0.52
Pseudomonas_brassicacearum_Wood3.fna	Pseudomonas_sp_NFACC24-1.fna	34.4	[32 - 36.9%]	0.1206	0.55
Pseudomonas_brassicacearum_Wood3.fna	Pseudomonas_sp_NFACC32-1.fna	32	[29.6 - 34.5%]	0.1317	0.23
Pseudomonas_brassicacearum_Wood3.fna	Pseudomonas_sp_NFACC36.fna	32	[29.6 - 34.5%]	0.1319	0.23
Pseudomonas_brassicacearum_Wood3.fna	Pseudomonas_sp_NFACC37-1.fna	34.6	[32.1 - 37.1%]	0.12	0.57
Pseudomonas_brassicacearum_Wood3.fna	Pseudomonas_sp_NFACC39-1.fna	31.8	[29.4 - 34.3%]	0.1329	0.21
Pseudomonas_brassicacearum_Wood3.fna	Pseudomonas_sp_NFACC43.fna	32	[29.6 - 34.5%]	0.1319	0.23
Pseudomonas_brassicacearum_Wood3.fna	Pseudomonas_sp_NFACC44-2.fna	34.5	[32.1 - 37%]	0.1204	0.56
Pseudomonas_brassicacearum_Wood3.fna	Pseudomonas_sp_NFACC45.fna	32	[29.6 - 34.5%]	0.1317	0.23
Pseudomonas_brassicacearum_Wood3.fna	Pseudomonas_sp_NFACC46-3.fna	34.5	[32.1 - 37.1%]	0.1201	0.57
Pseudomonas_brassicacearum_Wood3.fna	Pseudomonas_sp_NFACC47-1.fna	32	[29.6 - 34.5%]	0.1319	0.23
Pseudomonas_brassicacearum_Wood3.fna	Pseudomonas_sp_NFACC48-1.fna	34.5	[32.1 - 37%]	0.1203	0.56
Pseudomonas_brassicacearum_Wood3.fna	Pseudomonas_sp_NFACC49-2.fna	32	[29.5 - 34.5%]	0.132	0.23
Pseudomonas_brassicacearum_Wood3.fna	Pseudomonas_sp_NFACC50-1.fna	34.5	[32.1 - 37%]	0.1203	0.56
Pseudomonas_brassicacearum_Wood3.fna	Pseudomonas_sp_NFACC51.fna	34.5	[32.1 - 37%]	0.1203	0.56
Pseudomonas_brassicacearum_Wood3.fna	Pseudomonas_sp_NFACC52.fna	34.7	[32.2 - 37.2%]	0.1196	0.59
Pseudomonas_brassicacearum_Wood3.fna	Pseudomonas_sp_NFACC54.fna	34.5	[32.1 - 37%]	0.1203	0.56
Pseudomonas_brassicacearum_Wood3.fna	Pseudomonas_sp_NFACC56-3.fna	34.6	[32.2 - 37.1%]	0.1197	0.58
Pseudomonas_brassicacearum_Wood3.fna	Pseudomonas_sp_NFIX10.fna	34.7	[32.3 - 37.2%]	0.1194	0.6
Pseudomonas_brassicacearum_Wood3.fna	Pseudomonas_sp_P97_38.fna	80.1	[77.1 - 82.7%]	0.0233	90.64
Pseudomonas_brassicacearum_Wood3.fna	Pseudomonas_sp_Pf153.fna	31.4	[28.9 - 33.9%]	0.135	0.18
Pseudomonas_brassicacearum_Wood3.fna	Pseudomonas_sp_PICF6.fna	32.3	[29.9 - 34.8%]	0.1304	0.26
Pseudomonas_brassicacearum_Wood3.fna	Pseudomonas_sp_Q12-87.fna	33	[30.5 - 35.5%]	0.1272	0.33
Pseudomonas_brassicacearum_Wood3.fna	Pseudomonas_sp_Root401.fna	35.2	[32.8 - 37.7%]	0.1173	0.7
Pseudomonas_brassicacearum_Wood3.fna	Pseudomonas_sp_s211_2017.fna	32.3	[29.9 - 34.8%]	0.1304	0.26
Pseudomonas_brassicacearum_Wood3.fna	Pseudomonas_sp_S58.fna	33.4	[31 - 35.9%]	0.1251	0.39
Pseudomonas_brassicacearum_Wood3.fna	Pseudomonas_sp_SHC52.fna	33.6	[31.2 - 36.1%]	0.1242	0.41
Pseudomonas_brassicacearum_Wood3.fna	Pseudomonas_sp_SJZ074.fna	32.7	[30.3 - 35.2%]	0.1283	0.3
Pseudomonas_brassicacearum_Wood3.fna	Pseudomonas_sp_SJZ075.fna	32.8	[30.4 - 35.3%]	0.1281	0.31
Pseudomonas_brassicacearum_Wood3.fna	Pseudomonas_sp_SJZ078.fna	32.7	[30.3 - 35.2%]	0.1285	0.3
Pseudomonas_brassicacearum_Wood3.fna	Pseudomonas_sp_SJZ085.fna	32.7	[30.3 - 35.3%]	0.1282	0.31
Pseudomonas_brassicacearum_Wood3.fna	Pseudomonas_sp_SJZ101.fna	32.8	[30.4 - 35.3%]	0.1281	0.31
Pseudomonas_brassicacearum_Wood3.fna	Pseudomonas_sp_SJZ124.fna	32.8	[30.4 - 35.3%]	0.1281	0.31
Pseudomonas_brassicacearum_Wood3.fna	Pseudomonas_sp_URIL14HWK12:I7.fna	35	[32.6 - 37.5%]	0.1182	0.66
Pseudomonas_brassicacearum_Wood3.fna	Pseudomonas_sp_WCS365.fna	35	[32.6 - 37.5%]	0.1182	0.66
Pseudomonas_brassicacearum_Wood3.fna	Pseudomonas_synxantha_DSM_18928_T.fna	24.9	[22.6 - 27.4%]	0.1748	0.01
Pseudomonas_brassicacearum_Wood3.fna	Pseudomonas_thivervalensis_PITR2.fna	34.3	[31.9 - 36.8%]	0.121	0.53
Pseudomonas_brassicacearum_Wood3.fna	Pseudomonas_thivervalensis_LMG_21626.fna	34.4	[32 - 36.9%]	0.1206	0.55
Pseudomonas_brassicacearum_Wood3.fna	Pseudomonas_thivervalensis_DSM_13194.fna	34.5	[32 - 37%]	0.1204	0.56
Pseudomonas_brassicacearum_Wood3.fna	Pseudomonas_vancouverensis_CCUG_49675_T.fna	26.4	[24 - 28.9%]	0.1642	0.02
Pseudomonas_brassicacearum_Wood3.fna	Pseudomonas_veronii_DSM_11331_T.fna	25.4	[23.1 - 27.9%]	0.1713	0.01
Pseudomonas_brassicacearum_Wood3.fna	Pseudomonas_sp_Ea_RS28.fna	35	[32.5 - 37.5%]	0.1184	0.65
Pseudomonas_brassicacearum_Wood3.fna	Pseudomonas_aeruginosa_ATCC_10145_T.fna	24	[21.7 - 26.5%]	0.1818	0
Pseudomonas_brassicacearum_Wood3.fna	Pseudomonas_resinovorans_DSM_21078_T.fna	21.5	[19.3 - 23.9%]	0.204	0
Pseudomonas_brassicacearum_Wood3.fna	Pseudomonas_putida_NBRC_14164.fna	22.9	[20.6 - 25.4%]	0.1911	0
Pseudomonas_brassicacearum_Wood3.fna	Pseudomonas_syringae_KCTC_12500_T.fna	22.9	[20.6 - 25.4%]	0.1909	0
Pseudomonas_brassicacearum_Wood3.fna	Escherichia_coli_ATCC_11775_T.fna	19.9	[17.7 - 22.3%]	0.2211	0
Pseudomonas_brassicacearum_36B7.fna	Pseudomonas_brassicacearum_36D4.fna	76	[73 - 78.7%]	0.0282	86.87
Pseudomonas_brassicacearum_36B7.fna	Pseudomonas_brassicacearum_Delaware.fna	38.5	[36 - 41%]	0.1048	1.82
Pseudomonas_brassicacearum_36B7.fna	Pseudomonas_brassicacearum_93F8.fna	38.7	[36.2 - 41.2%]	0.104	1.92
Pseudomonas_brassicacearum_36B7.fna	Pseudomonas_brassicacearum_37D10.fna	26.5	[24.1 - 29%]	0.1637	0.02
Pseudomonas_brassicacearum_36B7.fna	Pseudomonas_brassicacearum_Wood1.fna	38.4	[36 - 41%]	0.1048	1.81
Pseudomonas_brassicacearum_36B7.fna	Pseudomonas_brassicacearum_48H11.fna	26.5	[24.1 - 29%]	0.1636	0.02
Pseudomonas_brassicacearum_36B7.fna	Pseudomonas_brassicacearum_38D7.fna	26.5	[24.2 - 29%]	0.1634	0.02
Pseudomonas_brassicacearum_36B7.fna	Pseudomonas_brassicacearum_38D4.fna	27	[24.6 - 29.5%]	0.1604	0.03
Pseudomonas_brassicacearum_36B7.fna	Pseudomonas_brassicacearum_3Re2-7.fna	38.6	[36.2 - 41.2%]	0.1041	1.91
Pseudomonas_brassicacearum_36B7.fna	Pseudomonas_brassicacearum_S-1.fna	38.2	[35.8 - 40.8%]	0.1056	1.71
Pseudomonas_brassicacearum_36B7.fna	Pseudomonas_brassicacearum_LMG_21623.fna	38.6	[36.2 - 41.1%]	0.1042	1.9
Pseudomonas_brassicacearum_36B7.fna	Pseudomonas_brassicacearum_51MFCVI2_1.fna	38.7	[36.2 - 41.2%]	0.1039	1.94
Pseudomonas_brassicacearum_36B7.fna	Pseudomonas_brassicacearum_PP1_210F.fna	38.7	[36.3 - 41.3%]	0.1038	1.96
Pseudomonas_brassicacearum_36B7.fna	Pseudomonas_brassicacearum_subsp_brassicacearum_CCUG_51508_T.fna	38.6	[36.1 - 41.1%]	0.1042	1.89
Pseudomonas_brassicacearum_36B7.fna	Pseudomonas_brassicacearum_subsp_brassicacearum_NFM421.fna	38.7	[36.2 - 41.2%]	0.1041	1.92
Pseudomonas_brassicacearum_36B7.fna	Pseudomonas_chlororaphis_UFB2.fna	33.9	[31.5 - 36.4%]	0.1228	0.46
Pseudomonas_brassicacearum_36B7.fna	Pseudomonas_chlororaphis_subsp_aurantiaca_DSM_19603_T.fna	26.8	[24.4 - 29.2%]	0.1617	0.02
Pseudomonas_brassicacearum_36B7.fna	Pseudomonas_chlororaphis_subsp_aureofaciens_LMG_1245_T.fna	26.8	[24.4 - 29.3%]	0.1616	0.02
Pseudomonas_brassicacearum_36B7.fna	Pseudomonas_chlororaphis_subsp_chlororaphis_DSM_50083_T.fna	26.8	[24.4 - 29.2%]	0.1617	0.02
Pseudomonas_brassicacearum_36B7.fna	Pseudomonas_corrugata_DSM_7228_T.fna	32.4	[30 - 34.9%]	0.1299	0.27
Pseudomonas_brassicacearum_36B7.fna	Pseudomonas_corrugata_TEIC1148.fna	33.2	[30.7 - 35.7%]	0.1262	0.35
Pseudomonas_brassicacearum_36B7.fna	Pseudomonas_corrugata_CFBP5403.fna	33.2	[30.8 - 35.7%]	0.1262	0.36
Pseudomonas_brassicacearum_36B7.fna	Pseudomonas_corrugata_RM1-1-4.fna	32.5	[30.1 - 35%]	0.1294	0.28
Pseudomonas_brassicacearum_36B7.fna	Pseudomonas_corrugata_NCPPB2445_T.fna	32.5	[30 - 35%]	0.1296	0.27
Pseudomonas_brassicacearum_36B7.fna	Pseudomonas_corrugata_LMG_2172.fna	32.4	[30 - 34.9%]	0.1298	0.27
Pseudomonas_brassicacearum_36B7.fna	Pseudomonas_corrugata_CFBP_5454.fna	32.6	[30.1 - 35.1%]	0.1291	0.29
Pseudomonas_brassicacearum_36B7.fna	Pseudomonas_fluorescens_UM270.fna	34.4	[31.9 - 36.9%]	0.1208	0.54
Pseudomonas_brassicacearum_36B7.fna	Pseudomonas_fluorescens_DSM_8569.fna	38.5	[36.1 - 41.1%]	0.1045	1.86
Pseudomonas_brassicacearum_36B7.fna	Pseudomonas_fluorescens_NT0133.fna	33	[30.6 - 35.5%]	0.127	0.34
Pseudomonas_brassicacearum_36B7.fna	Pseudomonas_fluorescens_FW300-N2C3.fna	40	[37.5 - 42.5%]	0.0996	2.69
Pseudomonas_brassicacearum_36B7.fna	Pseudomonas_fluorescens_et76.fna	38	[35.5 - 40.5%]	0.1065	1.6
Pseudomonas_brassicacearum_36B7.fna	Pseudomonas_fluorescens_FW300-N2E2.fna	40.6	[38.1 - 43.1%]	0.0974	3.15
Pseudomonas_brassicacearum_36B7.fna	Pseudomonas_fluorescens_2P24.fna	38.3	[35.8 - 40.8%]	0.1054	1.74
Pseudomonas_brassicacearum_36B7.fna	Pseudomonas_fluorescens_FR1.fna	38.6	[36.1 - 41.1%]	0.1042	1.89
Pseudomonas_brassicacearum_36B7.fna	Pseudomonas_fluorescens_AG1429.fna	38.7	[36.2 - 41.2%]	0.1041	1.92
Pseudomonas_brassicacearum_36B7.fna	Pseudomonas_fluorescens_Pf275.fna	38.2	[35.7 - 40.7%]	0.1059	1.68
Pseudomonas_brassicacearum_36B7.fna	Pseudomonas_fluorescens_FW300_25_6.fna	39.7	[37.2 - 42.2%]	0.1005	2.5
Pseudomonas_brassicacearum_36B7.fna	Pseudomonas_fluorescens_ATCC_13525_T.fna	24.5	[22.2 - 27%]	0.1781	0.01
Pseudomonas_brassicacearum_36B7.fna	Pseudomonas_fluorescens_F113.fna	38.7	[36.2 - 41.2%]	0.1041	1.92
Pseudomonas_brassicacearum_36B7.fna	Pseudomonas_fluorescens_Pf29Arp.fna	33.2	[30.8 - 35.7%]	0.1261	0.36
Pseudomonas_brassicacearum_36B7.fna	Pseudomonas_fluorescens_Q2-87.fna	37	[34.6 - 39.5%]	0.1101	1.22
Pseudomonas_brassicacearum_36B7.fna	Pseudomonas_fluorescens_Q8r1-96.fna	38.6	[36.2 - 41.2%]	0.1042	1.91
Pseudomonas_brassicacearum_36B7.fna	Pseudomonas_fluorescens_Wood1R.fna	39.6	[37.1 - 42.1%]	0.1008	2.45
Pseudomonas_brassicacearum_36B7.fna	Pseudomonas_fragi_NBRC_3458_T.fna	23.9	[21.6 - 26.4%]	0.1824	0
Pseudomonas_brassicacearum_36B7.fna	Pseudomonas_frederiksbergensis_SI8.fna	32.8	[30.4 - 35.3%]	0.1278	0.31
Pseudomonas_brassicacearum_36B7.fna	Pseudomonas_gessardii_DSM_17152_T.fna	25.4	[23.1 - 27.9%]	0.1711	0.01
Pseudomonas_brassicacearum_36B7.fna	Pseudomonas_jessenii_DSM_17150_T.fna	26.7	[24.4 - 29.2%]	0.1618	0.02
Pseudomonas_brassicacearum_36B7.fna	Pseudomonas_kilonensis_S12.fna	39.2	[36.7 - 41.7%]	0.1023	2.19
Pseudomonas_brassicacearum_36B7.fna	Pseudomonas_kilonensis_1855-344.fna	38.9	[36.4 - 41.4%]	0.1034	2.02
Pseudomonas_brassicacearum_36B7.fna	Pseudomonas_kilonensis_P12.fna	38.7	[36.3 - 41.2%]	0.1038	1.95
Pseudomonas_brassicacearum_36B7.fna	Pseudomonas_kilonensis_DSM_13647_T.fna	38.9	[36.5 - 41.5%]	0.1031	2.06
Pseudomonas_brassicacearum_36B7.fna	Pseudomonas_kilonensis_ACN7.fna	38.8	[36.4 - 41.4%]	0.1035	2.01
Pseudomonas_brassicacearum_36B7.fna	Pseudomonas_kilonensis_ACN4.fna	38.9	[36.5 - 41.5%]	0.1031	2.06
Pseudomonas_brassicacearum_36B7.fna	Pseudomonas_kilonensis_ZKA7.fna	38	[35.6 - 40.5%]	0.1063	1.62
Pseudomonas_brassicacearum_36B7.fna	Pseudomonas_kilonensis_BS3780.fna	38.9	[36.5 - 41.5%]	0.1031	2.06
Pseudomonas_brassicacearum_36B7.fna	Pseudomonas_koreensis_CCUG_51519_T.fna	26.4	[24.1 - 28.9%]	0.1641	0.02
Pseudomonas_brassicacearum_36B7.fna	Pseudomonas_lini_CCUG_51522_T.fna	27	[24.6 - 29.4%]	0.1604	0.03
Pseudomonas_brassicacearum_36B7.fna	Pseudomonas_lundensis_DSM_6252_T.fna	23.2	[20.9 - 25.6%]	0.1889	0
Pseudomonas_brassicacearum_36B7.fna	Pseudomonas_mandelii_LMG_21607_T.fna	26.8	[24.5 - 29.3%]	0.1614	0.02
Pseudomonas_brassicacearum_36B7.fna	Pseudomonas_mediterranea_CFBP5404.fna	33.1	[30.7 - 35.6%]	0.1267	0.34
Pseudomonas_brassicacearum_36B7.fna	Pseudomonas_mediterranea_TEIC1022.fna	33.3	[30.8 - 35.8%]	0.1258	0.37
Pseudomonas_brassicacearum_36B7.fna	Pseudomonas_mediterranea_CFBP5444.fna	33.1	[30.7 - 35.6%]	0.1264	0.35
Pseudomonas_brassicacearum_36B7.fna	Pseudomonas_mediterranea_TEIC1105.fna	33.1	[30.7 - 35.6%]	0.1264	0.35
Pseudomonas_brassicacearum_36B7.fna	Pseudomonas_mediterranea_DSM_16733_T.fna	33.2	[30.7 - 35.7%]	0.1263	0.35
Pseudomonas_brassicacearum_36B7.fna	Pseudomonas_mediterranea_CFBP_5447_T.fna	33.1	[30.7 - 35.6%]	0.1265	0.35
Pseudomonas_brassicacearum_36B7.fna	Pseudomonas_mohnii_DSM_18327_T.fna	26.8	[24.4 - 29.3%]	0.1615	0.02
Pseudomonas_brassicacearum_36B7.fna	Pseudomonas_mucidolens_NBRC_103159__T.fna	24.5	[22.1 - 26.9%]	0.1783	0.01
Pseudomonas_brassicacearum_36B7.fna	Pseudomonas_protegens_CHA0__T.fna	25.6	[23.2 - 28.1%]	0.1699	0.01
Pseudomonas_brassicacearum_36B7.fna	Pseudomonas_sp_11K1.fna	39.8	[37.3 - 42.4%]	0.1	2.6
Pseudomonas_brassicacearum_36B7.fna	Pseudomonas_sp_43mfcvi1_1.fna	38.1	[35.6 - 40.6%]	0.1061	1.65
Pseudomonas_brassicacearum_36B7.fna	Pseudomonas_sp_7SR1.fna	32.9	[30.5 - 35.4%]	0.1274	0.33
Pseudomonas_brassicacearum_36B7.fna	Pseudomonas_sp_A214.fna	35.4	[33 - 37.9%]	0.1165	0.75
Pseudomonas_brassicacearum_36B7.fna	Pseudomonas_sp_A25_2017.fna	38.8	[36.3 - 41.3%]	0.1037	1.97
Pseudomonas_brassicacearum_36B7.fna	Pseudomonas_sp_AF76.fna	33	[30.6 - 35.5%]	0.1272	0.33
Pseudomonas_brassicacearum_36B7.fna	Pseudomonas_sp_CFII68.fna	38.8	[36.4 - 41.4%]	0.1034	2.02
Pseudomonas_brassicacearum_36B7.fna	Pseudomonas_sp_Ep_R1.fna	38.7	[36.3 - 41.3%]	0.1038	1.96
Pseudomonas_brassicacearum_36B7.fna	Pseudomonas_sp_Fig-3.fna	35.3	[32.9 - 37.8%]	0.1168	0.73
Pseudomonas_brassicacearum_36B7.fna	Pseudomonas_sp_ICMP22404.fna	33	[30.5 - 35.5%]	0.1272	0.33
Pseudomonas_brassicacearum_36B7.fna	Pseudomonas_sp_MPBD7-1.fna	40	[37.5 - 42.6%]	0.0994	2.73
Pseudomonas_brassicacearum_36B7.fna	Pseudomonas_sp_NFACC04-2.fna	40	[37.5 - 42.5%]	0.0995	2.71
Pseudomonas_brassicacearum_36B7.fna	Pseudomonas_sp_NFACC05-1.fna	40.7	[38.3 - 43.3%]	0.097	3.26
Pseudomonas_brassicacearum_36B7.fna	Pseudomonas_sp_NFACC06-1.fna	40	[37.5 - 42.5%]	0.0996	2.69
Pseudomonas_brassicacearum_36B7.fna	Pseudomonas_sp_NFACC07-1.fna	40.6	[38.1 - 43.2%]	0.0974	3.17
Pseudomonas_brassicacearum_36B7.fna	Pseudomonas_sp_NFACC08-1.fna	40.8	[38.4 - 43.4%]	0.0966	3.34
Pseudomonas_brassicacearum_36B7.fna	Pseudomonas_sp_NFACC09-4.fna	33	[30.6 - 35.5%]	0.1271	0.33
Pseudomonas_brassicacearum_36B7.fna	Pseudomonas_sp_NFACC11-2.fna	40	[37.5 - 42.5%]	0.0995	2.71
Pseudomonas_brassicacearum_36B7.fna	Pseudomonas_sp_NFACC13-1.fna	39.4	[36.9 - 41.9%]	0.1015	2.33
Pseudomonas_brassicacearum_36B7.fna	Pseudomonas_sp_NFACC14.fna	39.3	[36.8 - 41.8%]	0.1019	2.25
Pseudomonas_brassicacearum_36B7.fna	Pseudomonas_sp_NFACC15-1.fna	39.3	[36.8 - 41.8%]	0.1018	2.27
Pseudomonas_brassicacearum_36B7.fna	Pseudomonas_sp_NFACC16-2.fna	40.3	[37.9 - 42.9%]	0.0983	2.96
Pseudomonas_brassicacearum_36B7.fna	Pseudomonas_sp_NFACC17-2.fna	40.4	[37.9 - 42.9%]	0.0983	2.96
Pseudomonas_brassicacearum_36B7.fna	Pseudomonas_sp_NFACC23-1.fna	40.3	[37.9 - 42.9%]	0.0983	2.96
Pseudomonas_brassicacearum_36B7.fna	Pseudomonas_sp_NFACC24-1.fna	39.4	[36.9 - 41.9%]	0.1015	2.33
Pseudomonas_brassicacearum_36B7.fna	Pseudomonas_sp_NFACC32-1.fna	33	[30.6 - 35.5%]	0.127	0.34
Pseudomonas_brassicacearum_36B7.fna	Pseudomonas_sp_NFACC36.fna	33.1	[30.6 - 35.6%]	0.1267	0.34
Pseudomonas_brassicacearum_36B7.fna	Pseudomonas_sp_NFACC37-1.fna	39.5	[37.1 - 42.1%]	0.101	2.41
Pseudomonas_brassicacearum_36B7.fna	Pseudomonas_sp_NFACC39-1.fna	35.6	[33.1 - 38.1%]	0.1158	0.79
Pseudomonas_brassicacearum_36B7.fna	Pseudomonas_sp_NFACC43.fna	33	[30.6 - 35.6%]	0.1268	0.34
Pseudomonas_brassicacearum_36B7.fna	Pseudomonas_sp_NFACC44-2.fna	40.8	[38.3 - 43.3%]	0.0969	3.29
Pseudomonas_brassicacearum_36B7.fna	Pseudomonas_sp_NFACC45.fna	35.7	[33.3 - 38.2%]	0.1152	0.82
Pseudomonas_brassicacearum_36B7.fna	Pseudomonas_sp_NFACC46-3.fna	40.8	[38.3 - 43.3%]	0.0969	3.29
Pseudomonas_brassicacearum_36B7.fna	Pseudomonas_sp_NFACC47-1.fna	33	[30.6 - 35.5%]	0.1269	0.34
Pseudomonas_brassicacearum_36B7.fna	Pseudomonas_sp_NFACC48-1.fna	40.8	[38.3 - 43.3%]	0.0969	3.28
Pseudomonas_brassicacearum_36B7.fna	Pseudomonas_sp_NFACC49-2.fna	33.1	[30.7 - 35.6%]	0.1267	0.34
Pseudomonas_brassicacearum_36B7.fna	Pseudomonas_sp_NFACC50-1.fna	40.8	[38.3 - 43.3%]	0.0969	3.28
Pseudomonas_brassicacearum_36B7.fna	Pseudomonas_sp_NFACC51.fna	40.8	[38.3 - 43.3%]	0.0969	3.29
Pseudomonas_brassicacearum_36B7.fna	Pseudomonas_sp_NFACC52.fna	39.9	[37.4 - 42.4%]	0.0998	2.65
Pseudomonas_brassicacearum_36B7.fna	Pseudomonas_sp_NFACC54.fna	40.8	[38.3 - 43.3%]	0.0969	3.28
Pseudomonas_brassicacearum_36B7.fna	Pseudomonas_sp_NFACC56-3.fna	39.9	[37.4 - 42.4%]	0.0999	2.63
Pseudomonas_brassicacearum_36B7.fna	Pseudomonas_sp_NFIX10.fna	40	[37.5 - 42.5%]	0.0996	2.69
Pseudomonas_brassicacearum_36B7.fna	Pseudomonas_sp_P97_38.fna	34.1	[31.6 - 36.6%]	0.1222	0.48
Pseudomonas_brassicacearum_36B7.fna	Pseudomonas_sp_Pf153.fna	31.6	[29.2 - 34.1%]	0.1337	0.2
Pseudomonas_brassicacearum_36B7.fna	Pseudomonas_sp_PICF6.fna	35.2	[32.7 - 37.7%]	0.1174	0.7
Pseudomonas_brassicacearum_36B7.fna	Pseudomonas_sp_Q12-87.fna	37	[34.6 - 39.5%]	0.1101	1.22
Pseudomonas_brassicacearum_36B7.fna	Pseudomonas_sp_Root401.fna	38.8	[36.3 - 41.3%]	0.1036	1.99
Pseudomonas_brassicacearum_36B7.fna	Pseudomonas_sp_s211_2017.fna	35.3	[32.8 - 37.8%]	0.117	0.72
Pseudomonas_brassicacearum_36B7.fna	Pseudomonas_sp_S58.fna	33.1	[30.7 - 35.6%]	0.1265	0.35
Pseudomonas_brassicacearum_36B7.fna	Pseudomonas_sp_SHC52.fna	33.3	[30.9 - 35.8%]	0.1257	0.37
Pseudomonas_brassicacearum_36B7.fna	Pseudomonas_sp_SJZ074.fna	32.7	[30.2 - 35.2%]	0.1286	0.3
Pseudomonas_brassicacearum_36B7.fna	Pseudomonas_sp_SJZ075.fna	32.8	[30.4 - 35.3%]	0.128	0.31
Pseudomonas_brassicacearum_36B7.fna	Pseudomonas_sp_SJZ078.fna	32.8	[30.4 - 35.3%]	0.1279	0.31
Pseudomonas_brassicacearum_36B7.fna	Pseudomonas_sp_SJZ085.fna	32.7	[30.3 - 35.2%]	0.1286	0.3
Pseudomonas_brassicacearum_36B7.fna	Pseudomonas_sp_SJZ101.fna	32.8	[30.4 - 35.3%]	0.1279	0.31
Pseudomonas_brassicacearum_36B7.fna	Pseudomonas_sp_SJZ124.fna	32.8	[30.4 - 35.3%]	0.1279	0.31
Pseudomonas_brassicacearum_36B7.fna	Pseudomonas_sp_URIL14HWK12:I7.fna	38.5	[36.1 - 41%]	0.1045	1.85
Pseudomonas_brassicacearum_36B7.fna	Pseudomonas_sp_WCS365.fna	38.7	[36.2 - 41.2%]	0.1039	1.94
Pseudomonas_brassicacearum_36B7.fna	Pseudomonas_synxantha_DSM_18928_T.fna	24.6	[22.3 - 27.1%]	0.1769	0.01
Pseudomonas_brassicacearum_36B7.fna	Pseudomonas_thivervalensis_PITR2.fna	37.1	[34.6 - 39.6%]	0.1099	1.23
Pseudomonas_brassicacearum_36B7.fna	Pseudomonas_thivervalensis_LMG_21626.fna	37.1	[34.6 - 39.6%]	0.1098	1.24
Pseudomonas_brassicacearum_36B7.fna	Pseudomonas_thivervalensis_DSM_13194.fna	37.2	[34.7 - 39.7%]	0.1096	1.27
Pseudomonas_brassicacearum_36B7.fna	Pseudomonas_vancouverensis_CCUG_49675_T.fna	26.2	[23.8 - 28.7%]	0.1656	0.02
Pseudomonas_brassicacearum_36B7.fna	Pseudomonas_veronii_DSM_11331_T.fna	25.2	[22.9 - 27.7%]	0.1724	0.01
Pseudomonas_brassicacearum_36B7.fna	Pseudomonas_sp_Ea_RS28.fna	39.1	[36.7 - 41.7%]	0.1024	2.17
Pseudomonas_brassicacearum_36B7.fna	Pseudomonas_aeruginosa_ATCC_10145_T.fna	24	[21.7 - 26.4%]	0.1821	0
Pseudomonas_brassicacearum_36B7.fna	Pseudomonas_resinovorans_DSM_21078_T.fna	21.3	[19 - 23.7%]	0.2063	0
Pseudomonas_brassicacearum_36B7.fna	Pseudomonas_putida_NBRC_14164.fna	22.5	[20.2 - 25%]	0.1947	0
Pseudomonas_brassicacearum_36B7.fna	Pseudomonas_syringae_KCTC_12500_T.fna	22.6	[20.3 - 25%]	0.1939	0
Pseudomonas_brassicacearum_36B7.fna	Escherichia_coli_ATCC_11775_T.fna	21.6	[19.3 - 24%]	0.2035	0
Pseudomonas_brassicacearum_36D4.fna	Pseudomonas_brassicacearum_Delaware.fna	38.4	[36 - 41%]	0.1048	1.81
Pseudomonas_brassicacearum_36D4.fna	Pseudomonas_brassicacearum_93F8.fna	38.6	[36.2 - 41.2%]	0.1041	1.91
Pseudomonas_brassicacearum_36D4.fna	Pseudomonas_brassicacearum_37D10.fna	26.4	[24 - 28.9%]	0.1643	0.02
Pseudomonas_brassicacearum_36D4.fna	Pseudomonas_brassicacearum_Wood1.fna	38.5	[36 - 41%]	0.1047	1.83
Pseudomonas_brassicacearum_36D4.fna	Pseudomonas_brassicacearum_48H11.fna	26.5	[24.2 - 29%]	0.1632	0.02
Pseudomonas_brassicacearum_36D4.fna	Pseudomonas_brassicacearum_38D7.fna	26.5	[24.1 - 29%]	0.1635	0.02
Pseudomonas_brassicacearum_36D4.fna	Pseudomonas_brassicacearum_38D4.fna	27.4	[25 - 29.8%]	0.1578	0.03
Pseudomonas_brassicacearum_36D4.fna	Pseudomonas_brassicacearum_3Re2-7.fna	38.6	[36.1 - 41.1%]	0.1043	1.89
Pseudomonas_brassicacearum_36D4.fna	Pseudomonas_brassicacearum_S-1.fna	38.4	[35.9 - 40.9%]	0.1051	1.77
Pseudomonas_brassicacearum_36D4.fna	Pseudomonas_brassicacearum_LMG_21623.fna	38.6	[36.1 - 41.1%]	0.1043	1.88
Pseudomonas_brassicacearum_36D4.fna	Pseudomonas_brassicacearum_51MFCVI2_1.fna	38.7	[36.2 - 41.2%]	0.104	1.93
Pseudomonas_brassicacearum_36D4.fna	Pseudomonas_brassicacearum_PP1_210F.fna	38.7	[36.2 - 41.2%]	0.104	1.92
Pseudomonas_brassicacearum_36D4.fna	Pseudomonas_brassicacearum_subsp_brassicacearum_CCUG_51508_T.fna	38.6	[36.1 - 41.1%]	0.1044	1.88
Pseudomonas_brassicacearum_36D4.fna	Pseudomonas_brassicacearum_subsp_brassicacearum_NFM421.fna	38.7	[36.2 - 41.2%]	0.1041	1.92
Pseudomonas_brassicacearum_36D4.fna	Pseudomonas_chlororaphis_UFB2.fna	33.9	[31.5 - 36.4%]	0.123	0.46
Pseudomonas_brassicacearum_36D4.fna	Pseudomonas_chlororaphis_subsp_aurantiaca_DSM_19603_T.fna	26.8	[24.4 - 29.3%]	0.1614	0.02
Pseudomonas_brassicacearum_36D4.fna	Pseudomonas_chlororaphis_subsp_aureofaciens_LMG_1245_T.fna	26.8	[24.4 - 29.3%]	0.1616	0.02
Pseudomonas_brassicacearum_36D4.fna	Pseudomonas_chlororaphis_subsp_chlororaphis_DSM_50083_T.fna	26.9	[24.5 - 29.4%]	0.1609	0.02
Pseudomonas_brassicacearum_36D4.fna	Pseudomonas_corrugata_DSM_7228_T.fna	32.5	[30.1 - 35.1%]	0.1291	0.28
Pseudomonas_brassicacearum_36D4.fna	Pseudomonas_corrugata_TEIC1148.fna	33.4	[30.9 - 35.9%]	0.1253	0.38
Pseudomonas_brassicacearum_36D4.fna	Pseudomonas_corrugata_CFBP5403.fna	33.3	[30.9 - 35.9%]	0.1254	0.38
Pseudomonas_brassicacearum_36D4.fna	Pseudomonas_corrugata_RM1-1-4.fna	32.6	[30.2 - 35.1%]	0.1289	0.29
Pseudomonas_brassicacearum_36D4.fna	Pseudomonas_corrugata_NCPPB2445_T.fna	32.6	[30.2 - 35.1%]	0.1288	0.29
Pseudomonas_brassicacearum_36D4.fna	Pseudomonas_corrugata_LMG_2172.fna	32.6	[30.2 - 35.1%]	0.129	0.29
Pseudomonas_brassicacearum_36D4.fna	Pseudomonas_corrugata_CFBP_5454.fna	32.7	[30.3 - 35.2%]	0.1284	0.3
Pseudomonas_brassicacearum_36D4.fna	Pseudomonas_fluorescens_UM270.fna	34.3	[31.9 - 36.8%]	0.1211	0.53
Pseudomonas_brassicacearum_36D4.fna	Pseudomonas_fluorescens_DSM_8569.fna	38.7	[36.2 - 41.2%]	0.1039	1.95
Pseudomonas_brassicacearum_36D4.fna	Pseudomonas_fluorescens_NT0133.fna	33	[30.6 - 35.6%]	0.1268	0.34
Pseudomonas_brassicacearum_36D4.fna	Pseudomonas_fluorescens_FW300-N2C3.fna	40	[37.5 - 42.5%]	0.0996	2.68
Pseudomonas_brassicacearum_36D4.fna	Pseudomonas_fluorescens_et76.fna	38.1	[35.6 - 40.6%]	0.1061	1.65
Pseudomonas_brassicacearum_36D4.fna	Pseudomonas_fluorescens_FW300-N2E2.fna	40	[37.6 - 42.6%]	0.0993	2.74
Pseudomonas_brassicacearum_36D4.fna	Pseudomonas_fluorescens_2P24.fna	38.1	[35.7 - 40.7%]	0.106	1.66
Pseudomonas_brassicacearum_36D4.fna	Pseudomonas_fluorescens_FR1.fna	38.5	[36.1 - 41.1%]	0.1045	1.86
Pseudomonas_brassicacearum_36D4.fna	Pseudomonas_fluorescens_AG1429.fna	38.8	[36.3 - 41.3%]	0.1036	1.98
Pseudomonas_brassicacearum_36D4.fna	Pseudomonas_fluorescens_Pf275.fna	37.9	[35.4 - 40.4%]	0.107	1.54
Pseudomonas_brassicacearum_36D4.fna	Pseudomonas_fluorescens_FW300_25_6.fna	39.2	[36.7 - 41.7%]	0.1021	2.22
Pseudomonas_brassicacearum_36D4.fna	Pseudomonas_fluorescens_ATCC_13525_T.fna	24.5	[22.2 - 27%]	0.1778	0.01
Pseudomonas_brassicacearum_36D4.fna	Pseudomonas_fluorescens_F113.fna	38.6	[36.1 - 41.1%]	0.1044	1.87
Pseudomonas_brassicacearum_36D4.fna	Pseudomonas_fluorescens_Pf29Arp.fna	33.1	[30.7 - 35.7%]	0.1263	0.35
Pseudomonas_brassicacearum_36D4.fna	Pseudomonas_fluorescens_Q2-87.fna	36.7	[34.2 - 39.2%]	0.1114	1.1
Pseudomonas_brassicacearum_36D4.fna	Pseudomonas_fluorescens_Q8r1-96.fna	38.6	[36.2 - 41.2%]	0.1042	1.9
Pseudomonas_brassicacearum_36D4.fna	Pseudomonas_fluorescens_Wood1R.fna	39.5	[37 - 42%]	0.1011	2.39
Pseudomonas_brassicacearum_36D4.fna	Pseudomonas_fragi_NBRC_3458_T.fna	24	[21.7 - 26.5%]	0.1817	0.01
Pseudomonas_brassicacearum_36D4.fna	Pseudomonas_frederiksbergensis_SI8.fna	32.9	[30.5 - 35.4%]	0.1275	0.32
Pseudomonas_brassicacearum_36D4.fna	Pseudomonas_gessardii_DSM_17152_T.fna	25.5	[23.2 - 28%]	0.1701	0.01
Pseudomonas_brassicacearum_36D4.fna	Pseudomonas_jessenii_DSM_17150_T.fna	26.7	[24.4 - 29.2%]	0.1619	0.02
Pseudomonas_brassicacearum_36D4.fna	Pseudomonas_kilonensis_S12.fna	39.1	[36.7 - 41.7%]	0.1024	2.17
Pseudomonas_brassicacearum_36D4.fna	Pseudomonas_kilonensis_1855-344.fna	38.6	[36.1 - 41.1%]	0.1043	1.89
Pseudomonas_brassicacearum_36D4.fna	Pseudomonas_kilonensis_P12.fna	38.6	[36.1 - 41.1%]	0.1043	1.88
Pseudomonas_brassicacearum_36D4.fna	Pseudomonas_kilonensis_DSM_13647_T.fna	38.7	[36.3 - 41.3%]	0.1037	1.97
Pseudomonas_brassicacearum_36D4.fna	Pseudomonas_kilonensis_ACN7.fna	38.7	[36.3 - 41.3%]	0.1038	1.96
Pseudomonas_brassicacearum_36D4.fna	Pseudomonas_kilonensis_ACN4.fna	38.6	[36.2 - 41.2%]	0.1041	1.91
Pseudomonas_brassicacearum_36D4.fna	Pseudomonas_kilonensis_ZKA7.fna	38.1	[35.6 - 40.6%]	0.106	1.66
Pseudomonas_brassicacearum_36D4.fna	Pseudomonas_kilonensis_BS3780.fna	38.8	[36.3 - 41.3%]	0.1036	1.99
Pseudomonas_brassicacearum_36D4.fna	Pseudomonas_koreensis_CCUG_51519_T.fna	26.4	[24 - 28.8%]	0.1644	0.02
Pseudomonas_brassicacearum_36D4.fna	Pseudomonas_lini_CCUG_51522_T.fna	27	[24.6 - 29.5%]	0.1602	0.03
Pseudomonas_brassicacearum_36D4.fna	Pseudomonas_lundensis_DSM_6252_T.fna	23.2	[20.9 - 25.6%]	0.1888	0
Pseudomonas_brassicacearum_36D4.fna	Pseudomonas_mandelii_LMG_21607_T.fna	26.8	[24.4 - 29.3%]	0.1616	0.02
Pseudomonas_brassicacearum_36D4.fna	Pseudomonas_mediterranea_CFBP5404.fna	32.9	[30.5 - 35.4%]	0.1275	0.32
Pseudomonas_brassicacearum_36D4.fna	Pseudomonas_mediterranea_TEIC1022.fna	33.1	[30.7 - 35.6%]	0.1266	0.34
Pseudomonas_brassicacearum_36D4.fna	Pseudomonas_mediterranea_CFBP5444.fna	32.9	[30.5 - 35.4%]	0.1274	0.33
Pseudomonas_brassicacearum_36D4.fna	Pseudomonas_mediterranea_TEIC1105.fna	32.9	[30.5 - 35.4%]	0.1275	0.32
Pseudomonas_brassicacearum_36D4.fna	Pseudomonas_mediterranea_DSM_16733_T.fna	32.9	[30.5 - 35.5%]	0.1273	0.33
Pseudomonas_brassicacearum_36D4.fna	Pseudomonas_mediterranea_CFBP_5447_T.fna	33	[30.5 - 35.5%]	0.1272	0.33
Pseudomonas_brassicacearum_36D4.fna	Pseudomonas_mohnii_DSM_18327_T.fna	27.1	[24.7 - 29.5%]	0.1598	0.03
Pseudomonas_brassicacearum_36D4.fna	Pseudomonas_mucidolens_NBRC_103159__T.fna	24.5	[22.2 - 27%]	0.1781	0.01
Pseudomonas_brassicacearum_36D4.fna	Pseudomonas_protegens_CHA0__T.fna	25.6	[23.3 - 28.1%]	0.1695	0.01
Pseudomonas_brassicacearum_36D4.fna	Pseudomonas_sp_11K1.fna	39.9	[37.4 - 42.4%]	0.0998	2.64
Pseudomonas_brassicacearum_36D4.fna	Pseudomonas_sp_43mfcvi1_1.fna	37.8	[35.3 - 40.3%]	0.1072	1.51
Pseudomonas_brassicacearum_36D4.fna	Pseudomonas_sp_7SR1.fna	33	[30.6 - 35.5%]	0.1271	0.33
Pseudomonas_brassicacearum_36D4.fna	Pseudomonas_sp_A214.fna	35.3	[32.9 - 37.8%]	0.117	0.72
Pseudomonas_brassicacearum_36D4.fna	Pseudomonas_sp_A25_2017.fna	38.6	[36.2 - 41.2%]	0.1041	1.91
Pseudomonas_brassicacearum_36D4.fna	Pseudomonas_sp_AF76.fna	33	[30.6 - 35.5%]	0.1269	0.34
Pseudomonas_brassicacearum_36D4.fna	Pseudomonas_sp_CFII68.fna	38.8	[36.3 - 41.3%]	0.1036	1.99
Pseudomonas_brassicacearum_36D4.fna	Pseudomonas_sp_Ep_R1.fna	38.5	[36 - 41%]	0.1047	1.83
Pseudomonas_brassicacearum_36D4.fna	Pseudomonas_sp_Fig-3.fna	35.2	[32.8 - 37.7%]	0.1174	0.7
Pseudomonas_brassicacearum_36D4.fna	Pseudomonas_sp_ICMP22404.fna	33	[30.6 - 35.5%]	0.1269	0.34
Pseudomonas_brassicacearum_36D4.fna	Pseudomonas_sp_MPBD7-1.fna	40.1	[37.6 - 42.6%]	0.0991	2.79
Pseudomonas_brassicacearum_36D4.fna	Pseudomonas_sp_NFACC04-2.fna	39.5	[37 - 42%]	0.1012	2.38
Pseudomonas_brassicacearum_36D4.fna	Pseudomonas_sp_NFACC05-1.fna	40.2	[37.8 - 42.8%]	0.0986	2.88
Pseudomonas_brassicacearum_36D4.fna	Pseudomonas_sp_NFACC06-1.fna	40	[37.5 - 42.5%]	0.0995	2.69
Pseudomonas_brassicacearum_36D4.fna	Pseudomonas_sp_NFACC07-1.fna	39.9	[37.5 - 42.5%]	0.0996	2.68
Pseudomonas_brassicacearum_36D4.fna	Pseudomonas_sp_NFACC08-1.fna	40.3	[37.8 - 42.8%]	0.0985	2.91
Pseudomonas_brassicacearum_36D4.fna	Pseudomonas_sp_NFACC09-4.fna	33	[30.6 - 35.5%]	0.1271	0.33
Pseudomonas_brassicacearum_36D4.fna	Pseudomonas_sp_NFACC11-2.fna	39.8	[37.4 - 42.4%]	0.1	2.61
Pseudomonas_brassicacearum_36D4.fna	Pseudomonas_sp_NFACC13-1.fna	39.5	[37 - 42%]	0.1012	2.38
Pseudomonas_brassicacearum_36D4.fna	Pseudomonas_sp_NFACC14.fna	39.4	[36.9 - 41.9%]	0.1015	2.33
Pseudomonas_brassicacearum_36D4.fna	Pseudomonas_sp_NFACC15-1.fna	39.4	[37 - 42%]	0.1013	2.36
Pseudomonas_brassicacearum_36D4.fna	Pseudomonas_sp_NFACC16-2.fna	40.3	[37.8 - 42.8%]	0.0984	2.94
Pseudomonas_brassicacearum_36D4.fna	Pseudomonas_sp_NFACC17-2.fna	40.3	[37.8 - 42.9%]	0.0984	2.94
Pseudomonas_brassicacearum_36D4.fna	Pseudomonas_sp_NFACC23-1.fna	40.3	[37.8 - 42.9%]	0.0984	2.94
Pseudomonas_brassicacearum_36D4.fna	Pseudomonas_sp_NFACC24-1.fna	39.5	[37 - 42%]	0.1011	2.4
Pseudomonas_brassicacearum_36D4.fna	Pseudomonas_sp_NFACC32-1.fna	33	[30.5 - 35.5%]	0.1272	0.33
Pseudomonas_brassicacearum_36D4.fna	Pseudomonas_sp_NFACC36.fna	33	[30.6 - 35.5%]	0.1271	0.33
Pseudomonas_brassicacearum_36D4.fna	Pseudomonas_sp_NFACC37-1.fna	39.6	[37.1 - 42.1%]	0.1009	2.44
Pseudomonas_brassicacearum_36D4.fna	Pseudomonas_sp_NFACC39-1.fna	35.7	[33.2 - 38.2%]	0.1155	0.81
Pseudomonas_brassicacearum_36D4.fna	Pseudomonas_sp_NFACC43.fna	33	[30.6 - 35.5%]	0.1271	0.33
Pseudomonas_brassicacearum_36D4.fna	Pseudomonas_sp_NFACC44-2.fna	40.1	[37.6 - 42.6%]	0.0991	2.78
Pseudomonas_brassicacearum_36D4.fna	Pseudomonas_sp_NFACC45.fna	35.6	[33.1 - 38.1%]	0.1158	0.79
Pseudomonas_brassicacearum_36D4.fna	Pseudomonas_sp_NFACC46-3.fna	40.3	[37.8 - 42.8%]	0.0984	2.92
Pseudomonas_brassicacearum_36D4.fna	Pseudomonas_sp_NFACC47-1.fna	33	[30.6 - 35.5%]	0.127	0.33
Pseudomonas_brassicacearum_36D4.fna	Pseudomonas_sp_NFACC48-1.fna	40.1	[37.6 - 42.6%]	0.0991	2.78
Pseudomonas_brassicacearum_36D4.fna	Pseudomonas_sp_NFACC49-2.fna	33	[30.6 - 35.5%]	0.127	0.33
Pseudomonas_brassicacearum_36D4.fna	Pseudomonas_sp_NFACC50-1.fna	40.1	[37.6 - 42.6%]	0.0992	2.77
Pseudomonas_brassicacearum_36D4.fna	Pseudomonas_sp_NFACC51.fna	40.1	[37.6 - 42.6%]	0.0991	2.79
Pseudomonas_brassicacearum_36D4.fna	Pseudomonas_sp_NFACC52.fna	39.5	[37.1 - 42.1%]	0.101	2.41
Pseudomonas_brassicacearum_36D4.fna	Pseudomonas_sp_NFACC54.fna	40.1	[37.6 - 42.6%]	0.0991	2.78
Pseudomonas_brassicacearum_36D4.fna	Pseudomonas_sp_NFACC56-3.fna	39.5	[37 - 42%]	0.1011	2.4
Pseudomonas_brassicacearum_36D4.fna	Pseudomonas_sp_NFIX10.fna	40	[37.5 - 42.5%]	0.0995	2.7
Pseudomonas_brassicacearum_36D4.fna	Pseudomonas_sp_P97_38.fna	33.9	[31.5 - 36.4%]	0.123	0.46
Pseudomonas_brassicacearum_36D4.fna	Pseudomonas_sp_Pf153.fna	31.7	[29.3 - 34.2%]	0.1332	0.21
Pseudomonas_brassicacearum_36D4.fna	Pseudomonas_sp_PICF6.fna	35.2	[32.7 - 37.7%]	0.1175	0.69
Pseudomonas_brassicacearum_36D4.fna	Pseudomonas_sp_Q12-87.fna	36.7	[34.2 - 39.2%]	0.1115	1.09
Pseudomonas_brassicacearum_36D4.fna	Pseudomonas_sp_Root401.fna	38.7	[36.2 - 41.2%]	0.1039	1.95
Pseudomonas_brassicacearum_36D4.fna	Pseudomonas_sp_s211_2017.fna	35.3	[32.9 - 37.8%]	0.1169	0.73
Pseudomonas_brassicacearum_36D4.fna	Pseudomonas_sp_S58.fna	32.9	[30.5 - 35.5%]	0.1273	0.33
Pseudomonas_brassicacearum_36D4.fna	Pseudomonas_sp_SHC52.fna	33.3	[30.9 - 35.9%]	0.1254	0.38
Pseudomonas_brassicacearum_36D4.fna	Pseudomonas_sp_SJZ074.fna	32.8	[30.4 - 35.3%]	0.1278	0.32
Pseudomonas_brassicacearum_36D4.fna	Pseudomonas_sp_SJZ075.fna	32.9	[30.4 - 35.4%]	0.1277	0.32
Pseudomonas_brassicacearum_36D4.fna	Pseudomonas_sp_SJZ078.fna	32.9	[30.4 - 35.4%]	0.1277	0.32
Pseudomonas_brassicacearum_36D4.fna	Pseudomonas_sp_SJZ085.fna	32.8	[30.4 - 35.3%]	0.1278	0.32
Pseudomonas_brassicacearum_36D4.fna	Pseudomonas_sp_SJZ101.fna	32.9	[30.4 - 35.4%]	0.1277	0.32
Pseudomonas_brassicacearum_36D4.fna	Pseudomonas_sp_SJZ124.fna	32.9	[30.4 - 35.4%]	0.1277	0.32
Pseudomonas_brassicacearum_36D4.fna	Pseudomonas_sp_URIL14HWK12:I7.fna	38.6	[36.1 - 41.1%]	0.1043	1.88
Pseudomonas_brassicacearum_36D4.fna	Pseudomonas_sp_WCS365.fna	38.6	[36.2 - 41.2%]	0.1041	1.91
Pseudomonas_brassicacearum_36D4.fna	Pseudomonas_synxantha_DSM_18928_T.fna	24.7	[22.4 - 27.2%]	0.1762	0.01
Pseudomonas_brassicacearum_36D4.fna	Pseudomonas_thivervalensis_PITR2.fna	37	[34.6 - 39.5%]	0.1101	1.21
Pseudomonas_brassicacearum_36D4.fna	Pseudomonas_thivervalensis_LMG_21626.fna	37.1	[34.6 - 39.6%]	0.11	1.23
Pseudomonas_brassicacearum_36D4.fna	Pseudomonas_thivervalensis_DSM_13194.fna	37.1	[34.7 - 39.6%]	0.1098	1.25
Pseudomonas_brassicacearum_36D4.fna	Pseudomonas_vancouverensis_CCUG_49675_T.fna	26.3	[23.9 - 28.8%]	0.165	0.02
Pseudomonas_brassicacearum_36D4.fna	Pseudomonas_veronii_DSM_11331_T.fna	25.4	[23.1 - 27.9%]	0.1711	0.01
Pseudomonas_brassicacearum_36D4.fna	Pseudomonas_sp_Ea_RS28.fna	39	[36.5 - 41.5%]	0.103	2.08
Pseudomonas_brassicacearum_36D4.fna	Pseudomonas_aeruginosa_ATCC_10145_T.fna	23.9	[21.6 - 26.4%]	0.1826	0
Pseudomonas_brassicacearum_36D4.fna	Pseudomonas_resinovorans_DSM_21078_T.fna	21.3	[19.1 - 23.7%]	0.2061	0
Pseudomonas_brassicacearum_36D4.fna	Pseudomonas_putida_NBRC_14164.fna	22.6	[20.4 - 25.1%]	0.1935	0
Pseudomonas_brassicacearum_36D4.fna	Pseudomonas_syringae_KCTC_12500_T.fna	22.6	[20.3 - 25%]	0.1941	0
Pseudomonas_brassicacearum_36D4.fna	Escherichia_coli_ATCC_11775_T.fna	21.6	[19.3 - 24%]	0.2032	0
Pseudomonas_brassicacearum_Delaware.fna	Pseudomonas_brassicacearum_93F8.fna	96.1	[94.8 - 97.2%]	0.0053	97.46
Pseudomonas_brassicacearum_Delaware.fna	Pseudomonas_brassicacearum_37D10.fna	26.4	[24.1 - 28.9%]	0.1639	0.02
Pseudomonas_brassicacearum_Delaware.fna	Pseudomonas_brassicacearum_Wood1.fna	99.3	[98.9 - 99.5%]	0.0013	98.12
Pseudomonas_brassicacearum_Delaware.fna	Pseudomonas_brassicacearum_48H11.fna	26.5	[24.2 - 29%]	0.1634	0.02
Pseudomonas_brassicacearum_Delaware.fna	Pseudomonas_brassicacearum_38D7.fna	26.8	[24.4 - 29.3%]	0.1614	0.02
Pseudomonas_brassicacearum_Delaware.fna	Pseudomonas_brassicacearum_38D4.fna	27.2	[24.8 - 29.6%]	0.1591	0.03
Pseudomonas_brassicacearum_Delaware.fna	Pseudomonas_brassicacearum_3Re2-7.fna	95.7	[94.3 - 96.8%]	0.0058	97.37
Pseudomonas_brassicacearum_Delaware.fna	Pseudomonas_brassicacearum_S-1.fna	56.9	[54.2 - 59.7%]	0.0571	41.82
Pseudomonas_brassicacearum_Delaware.fna	Pseudomonas_brassicacearum_LMG_21623.fna	95.1	[93.5 - 96.3%]	0.0066	97.22
Pseudomonas_brassicacearum_Delaware.fna	Pseudomonas_brassicacearum_51MFCVI2_1.fna	96.1	[94.8 - 97.1%]	0.0053	97.46
Pseudomonas_brassicacearum_Delaware.fna	Pseudomonas_brassicacearum_PP1_210F.fna	95.7	[94.3 - 96.8%]	0.0058	97.37
Pseudomonas_brassicacearum_Delaware.fna	Pseudomonas_brassicacearum_subsp_brassicacearum_CCUG_51508_T.fna	95.1	[93.5 - 96.3%]	0.0065	97.23
Pseudomonas_brassicacearum_Delaware.fna	Pseudomonas_brassicacearum_subsp_brassicacearum_NFM421.fna	96	[94.6 - 97%]	0.0055	97.43
Pseudomonas_brassicacearum_Delaware.fna	Pseudomonas_chlororaphis_UFB2.fna	34.6	[32.2 - 37.1%]	0.1198	0.58
Pseudomonas_brassicacearum_Delaware.fna	Pseudomonas_chlororaphis_subsp_aurantiaca_DSM_19603_T.fna	27.1	[24.7 - 29.6%]	0.1596	0.03
Pseudomonas_brassicacearum_Delaware.fna	Pseudomonas_chlororaphis_subsp_aureofaciens_LMG_1245_T.fna	26.9	[24.5 - 29.4%]	0.161	0.02
Pseudomonas_brassicacearum_Delaware.fna	Pseudomonas_chlororaphis_subsp_chlororaphis_DSM_50083_T.fna	26.9	[24.6 - 29.4%]	0.1605	0.03
Pseudomonas_brassicacearum_Delaware.fna	Pseudomonas_corrugata_DSM_7228_T.fna	32.9	[30.5 - 35.4%]	0.1274	0.33
Pseudomonas_brassicacearum_Delaware.fna	Pseudomonas_corrugata_TEIC1148.fna	33.5	[31 - 36%]	0.1249	0.39
Pseudomonas_brassicacearum_Delaware.fna	Pseudomonas_corrugata_CFBP5403.fna	33.5	[31 - 36%]	0.1249	0.39
Pseudomonas_brassicacearum_Delaware.fna	Pseudomonas_corrugata_RM1-1-4.fna	32.9	[30.5 - 35.4%]	0.1274	0.33
Pseudomonas_brassicacearum_Delaware.fna	Pseudomonas_corrugata_NCPPB2445_T.fna	33	[30.5 - 35.5%]	0.1272	0.33
Pseudomonas_brassicacearum_Delaware.fna	Pseudomonas_corrugata_LMG_2172.fna	32.9	[30.5 - 35.5%]	0.1273	0.33
Pseudomonas_brassicacearum_Delaware.fna	Pseudomonas_corrugata_CFBP_5454.fna	33	[30.6 - 35.5%]	0.127	0.33
Pseudomonas_brassicacearum_Delaware.fna	Pseudomonas_fluorescens_UM270.fna	35	[32.6 - 37.5%]	0.1181	0.66
Pseudomonas_brassicacearum_Delaware.fna	Pseudomonas_fluorescens_DSM_8569.fna	95.9	[94.5 - 97%]	0.0056	97.42
Pseudomonas_brassicacearum_Delaware.fna	Pseudomonas_fluorescens_NT0133.fna	34.6	[32.2 - 37.1%]	0.1198	0.58
Pseudomonas_brassicacearum_Delaware.fna	Pseudomonas_fluorescens_FW300-N2C3.fna	46.1	[43.5 - 48.6%]	0.0814	10.03
Pseudomonas_brassicacearum_Delaware.fna	Pseudomonas_fluorescens_et76.fna	56.6	[53.9 - 59.4%]	0.0577	40.72
Pseudomonas_brassicacearum_Delaware.fna	Pseudomonas_fluorescens_FW300-N2E2.fna	55.4	[52.7 - 58.1%]	0.0601	36.47
Pseudomonas_brassicacearum_Delaware.fna	Pseudomonas_fluorescens_2P24.fna	45.7	[43.1 - 48.2%]	0.0824	9.34
Pseudomonas_brassicacearum_Delaware.fna	Pseudomonas_fluorescens_FR1.fna	60.7	[57.8 - 63.5%]	0.0504	54.66
Pseudomonas_brassicacearum_Delaware.fna	Pseudomonas_fluorescens_AG1429.fna	96	[94.7 - 97.1%]	0.0054	97.44
Pseudomonas_brassicacearum_Delaware.fna	Pseudomonas_fluorescens_Pf275.fna	46.5	[44 - 49.1%]	0.0801	10.94
Pseudomonas_brassicacearum_Delaware.fna	Pseudomonas_fluorescens_FW300_25_6.fna	44.4	[41.9 - 47%]	0.0859	7.29
Pseudomonas_brassicacearum_Delaware.fna	Pseudomonas_fluorescens_ATCC_13525_T.fna	24.6	[22.3 - 27.1%]	0.1769	0.01
Pseudomonas_brassicacearum_Delaware.fna	Pseudomonas_fluorescens_F113.fna	60.6	[57.8 - 63.4%]	0.0505	54.41
Pseudomonas_brassicacearum_Delaware.fna	Pseudomonas_fluorescens_Pf29Arp.fna	34.6	[32.2 - 37.2%]	0.1197	0.59
Pseudomonas_brassicacearum_Delaware.fna	Pseudomonas_fluorescens_Q2-87.fna	36.4	[33.9 - 38.9%]	0.1126	1.01
Pseudomonas_brassicacearum_Delaware.fna	Pseudomonas_fluorescens_Q8r1-96.fna	95.6	[94.1 - 96.7%]	0.0059	97.35
Pseudomonas_brassicacearum_Delaware.fna	Pseudomonas_fluorescens_Wood1R.fna	99.5	[99.2 - 99.7%]	0.001	98.17
Pseudomonas_brassicacearum_Delaware.fna	Pseudomonas_fragi_NBRC_3458_T.fna	24.1	[21.8 - 26.5%]	0.1813	0.01
Pseudomonas_brassicacearum_Delaware.fna	Pseudomonas_frederiksbergensis_SI8.fna	34.5	[32.1 - 37%]	0.1203	0.56
Pseudomonas_brassicacearum_Delaware.fna	Pseudomonas_gessardii_DSM_17152_T.fna	25.6	[23.3 - 28.1%]	0.1697	0.01
Pseudomonas_brassicacearum_Delaware.fna	Pseudomonas_jessenii_DSM_17150_T.fna	27	[24.6 - 29.5%]	0.1602	0.03
Pseudomonas_brassicacearum_Delaware.fna	Pseudomonas_kilonensis_S12.fna	59.9	[57 - 62.6%]	0.0519	51.85
Pseudomonas_brassicacearum_Delaware.fna	Pseudomonas_kilonensis_1855-344.fna	60.6	[57.8 - 63.4%]	0.0505	54.39
Pseudomonas_brassicacearum_Delaware.fna	Pseudomonas_kilonensis_P12.fna	59	[56.2 - 61.8%]	0.0533	49.09
Pseudomonas_brassicacearum_Delaware.fna	Pseudomonas_kilonensis_DSM_13647_T.fna	59.4	[56.6 - 62.2%]	0.0527	50.28
Pseudomonas_brassicacearum_Delaware.fna	Pseudomonas_kilonensis_ACN7.fna	60.6	[57.8 - 63.4%]	0.0505	54.48
Pseudomonas_brassicacearum_Delaware.fna	Pseudomonas_kilonensis_ACN4.fna	60.4	[57.6 - 63.2%]	0.0508	53.83
Pseudomonas_brassicacearum_Delaware.fna	Pseudomonas_kilonensis_ZKA7.fna	56.6	[53.8 - 59.3%]	0.0578	40.53
Pseudomonas_brassicacearum_Delaware.fna	Pseudomonas_kilonensis_BS3780.fna	59.4	[56.6 - 62.2%]	0.0527	50.32
Pseudomonas_brassicacearum_Delaware.fna	Pseudomonas_koreensis_CCUG_51519_T.fna	26.6	[24.3 - 29.1%]	0.1627	0.02
Pseudomonas_brassicacearum_Delaware.fna	Pseudomonas_lini_CCUG_51522_T.fna	27.1	[24.8 - 29.6%]	0.1594	0.03
Pseudomonas_brassicacearum_Delaware.fna	Pseudomonas_lundensis_DSM_6252_T.fna	23.4	[21.1 - 25.8%]	0.1871	0
Pseudomonas_brassicacearum_Delaware.fna	Pseudomonas_mandelii_LMG_21607_T.fna	26.9	[24.5 - 29.4%]	0.1608	0.03
Pseudomonas_brassicacearum_Delaware.fna	Pseudomonas_mediterranea_CFBP5404.fna	33.4	[30.9 - 35.9%]	0.1254	0.38
Pseudomonas_brassicacearum_Delaware.fna	Pseudomonas_mediterranea_TEIC1022.fna	33.5	[31.1 - 36%]	0.1246	0.4
Pseudomonas_brassicacearum_Delaware.fna	Pseudomonas_mediterranea_CFBP5444.fna	33.4	[31 - 35.9%]	0.1251	0.39
Pseudomonas_brassicacearum_Delaware.fna	Pseudomonas_mediterranea_TEIC1105.fna	33.4	[31 - 35.9%]	0.1251	0.39
Pseudomonas_brassicacearum_Delaware.fna	Pseudomonas_mediterranea_DSM_16733_T.fna	33.4	[31 - 35.9%]	0.1253	0.38
Pseudomonas_brassicacearum_Delaware.fna	Pseudomonas_mediterranea_CFBP_5447_T.fna	33.4	[31 - 35.9%]	0.1253	0.38
Pseudomonas_brassicacearum_Delaware.fna	Pseudomonas_mohnii_DSM_18327_T.fna	27.1	[24.8 - 29.6%]	0.1592	0.03
Pseudomonas_brassicacearum_Delaware.fna	Pseudomonas_mucidolens_NBRC_103159__T.fna	24.9	[22.5 - 27.3%]	0.1752	0.01
Pseudomonas_brassicacearum_Delaware.fna	Pseudomonas_protegens_CHA0__T.fna	26.1	[23.7 - 28.5%]	0.1665	0.02
Pseudomonas_brassicacearum_Delaware.fna	Pseudomonas_sp_11K1.fna	39.1	[36.6 - 41.6%]	0.1025	2.16
Pseudomonas_brassicacearum_Delaware.fna	Pseudomonas_sp_43mfcvi1_1.fna	46.8	[44.2 - 49.3%]	0.0796	11.38
Pseudomonas_brassicacearum_Delaware.fna	Pseudomonas_sp_7SR1.fna	33.1	[30.7 - 35.6%]	0.1265	0.35
Pseudomonas_brassicacearum_Delaware.fna	Pseudomonas_sp_A214.fna	35.8	[33.3 - 38.3%]	0.115	0.84
Pseudomonas_brassicacearum_Delaware.fna	Pseudomonas_sp_A25_2017.fna	59.2	[56.4 - 62%]	0.053	49.78
Pseudomonas_brassicacearum_Delaware.fna	Pseudomonas_sp_AF76.fna	33.1	[30.7 - 35.6%]	0.1267	0.34
Pseudomonas_brassicacearum_Delaware.fna	Pseudomonas_sp_CFII68.fna	59.1	[56.3 - 61.9%]	0.0532	49.33
Pseudomonas_brassicacearum_Delaware.fna	Pseudomonas_sp_Ep_R1.fna	60.2	[57.3 - 63%]	0.0513	52.98
Pseudomonas_brassicacearum_Delaware.fna	Pseudomonas_sp_Fig-3.fna	35.4	[33 - 37.9%]	0.1165	0.75
Pseudomonas_brassicacearum_Delaware.fna	Pseudomonas_sp_ICMP22404.fna	33.5	[31.1 - 36%]	0.1248	0.4
Pseudomonas_brassicacearum_Delaware.fna	Pseudomonas_sp_MPBD7-1.fna	46.3	[43.7 - 48.9%]	0.0807	10.51
Pseudomonas_brassicacearum_Delaware.fna	Pseudomonas_sp_NFACC04-2.fna	44.7	[42.2 - 47.3%]	0.0851	7.75
Pseudomonas_brassicacearum_Delaware.fna	Pseudomonas_sp_NFACC05-1.fna	55.6	[52.9 - 58.3%]	0.0597	37.1
Pseudomonas_brassicacearum_Delaware.fna	Pseudomonas_sp_NFACC06-1.fna	45.2	[42.7 - 47.8%]	0.0836	8.6
Pseudomonas_brassicacearum_Delaware.fna	Pseudomonas_sp_NFACC07-1.fna	55.6	[52.9 - 58.3%]	0.0597	37.07
Pseudomonas_brassicacearum_Delaware.fna	Pseudomonas_sp_NFACC08-1.fna	55.6	[52.9 - 58.4%]	0.0596	37.24
Pseudomonas_brassicacearum_Delaware.fna	Pseudomonas_sp_NFACC09-4.fna	33.1	[30.6 - 35.6%]	0.1267	0.34
Pseudomonas_brassicacearum_Delaware.fna	Pseudomonas_sp_NFACC11-2.fna	45	[42.4 - 47.5%]	0.0843	8.18
Pseudomonas_brassicacearum_Delaware.fna	Pseudomonas_sp_NFACC13-1.fna	45.7	[43.2 - 48.3%]	0.0822	9.46
Pseudomonas_brassicacearum_Delaware.fna	Pseudomonas_sp_NFACC14.fna	45.3	[42.8 - 47.9%]	0.0833	8.77
Pseudomonas_brassicacearum_Delaware.fna	Pseudomonas_sp_NFACC15-1.fna	45.4	[42.8 - 47.9%]	0.0833	8.81
Pseudomonas_brassicacearum_Delaware.fna	Pseudomonas_sp_NFACC16-2.fna	55.8	[53.1 - 58.5%]	0.0593	37.85
Pseudomonas_brassicacearum_Delaware.fna	Pseudomonas_sp_NFACC17-2.fna	55.9	[53.1 - 58.6%]	0.0591	38.12
Pseudomonas_brassicacearum_Delaware.fna	Pseudomonas_sp_NFACC23-1.fna	55.9	[53.1 - 58.6%]	0.0592	37.96
Pseudomonas_brassicacearum_Delaware.fna	Pseudomonas_sp_NFACC24-1.fna	45.6	[43.1 - 48.2%]	0.0826	9.24
Pseudomonas_brassicacearum_Delaware.fna	Pseudomonas_sp_NFACC32-1.fna	33.1	[30.7 - 35.6%]	0.1265	0.35
Pseudomonas_brassicacearum_Delaware.fna	Pseudomonas_sp_NFACC36.fna	33	[30.6 - 35.5%]	0.127	0.34
Pseudomonas_brassicacearum_Delaware.fna	Pseudomonas_sp_NFACC37-1.fna	45.8	[43.2 - 48.4%]	0.0821	9.54
Pseudomonas_brassicacearum_Delaware.fna	Pseudomonas_sp_NFACC39-1.fna	34.7	[32.2 - 37.2%]	0.1196	0.59
Pseudomonas_brassicacearum_Delaware.fna	Pseudomonas_sp_NFACC43.fna	33.1	[30.7 - 35.6%]	0.1264	0.35
Pseudomonas_brassicacearum_Delaware.fna	Pseudomonas_sp_NFACC44-2.fna	55.6	[52.8 - 58.3%]	0.0598	37.01
Pseudomonas_brassicacearum_Delaware.fna	Pseudomonas_sp_NFACC45.fna	34.7	[32.3 - 37.2%]	0.1194	0.6
Pseudomonas_brassicacearum_Delaware.fna	Pseudomonas_sp_NFACC46-3.fna	55.7	[52.9 - 58.4%]	0.0596	37.38
Pseudomonas_brassicacearum_Delaware.fna	Pseudomonas_sp_NFACC47-1.fna	33.1	[30.7 - 35.7%]	0.1263	0.35
Pseudomonas_brassicacearum_Delaware.fna	Pseudomonas_sp_NFACC48-1.fna	55.6	[52.8 - 58.3%]	0.0598	36.94
Pseudomonas_brassicacearum_Delaware.fna	Pseudomonas_sp_NFACC49-2.fna	33.1	[30.7 - 35.7%]	0.1263	0.35
Pseudomonas_brassicacearum_Delaware.fna	Pseudomonas_sp_NFACC50-1.fna	55.5	[52.8 - 58.2%]	0.0598	36.85
Pseudomonas_brassicacearum_Delaware.fna	Pseudomonas_sp_NFACC51.fna	55.5	[52.8 - 58.3%]	0.0598	36.89
Pseudomonas_brassicacearum_Delaware.fna	Pseudomonas_sp_NFACC52.fna	45.2	[42.7 - 47.8%]	0.0836	8.62
Pseudomonas_brassicacearum_Delaware.fna	Pseudomonas_sp_NFACC54.fna	55.6	[52.8 - 58.3%]	0.0598	36.97
Pseudomonas_brassicacearum_Delaware.fna	Pseudomonas_sp_NFACC56-3.fna	45.2	[42.7 - 47.8%]	0.0837	8.56
Pseudomonas_brassicacearum_Delaware.fna	Pseudomonas_sp_NFIX10.fna	45.2	[42.7 - 47.8%]	0.0836	8.6
Pseudomonas_brassicacearum_Delaware.fna	Pseudomonas_sp_P97_38.fna	34.6	[32.2 - 37.2%]	0.1197	0.59
Pseudomonas_brassicacearum_Delaware.fna	Pseudomonas_sp_Pf153.fna	32.1	[29.7 - 34.6%]	0.1312	0.24
Pseudomonas_brassicacearum_Delaware.fna	Pseudomonas_sp_PICF6.fna	35.3	[32.9 - 37.8%]	0.1169	0.72
Pseudomonas_brassicacearum_Delaware.fna	Pseudomonas_sp_Q12-87.fna	36.3	[33.9 - 38.9%]	0.1127	0.99
Pseudomonas_brassicacearum_Delaware.fna	Pseudomonas_sp_Root401.fna	69.9	[66.9 - 72.7%]	0.0363	78.13
Pseudomonas_brassicacearum_Delaware.fna	Pseudomonas_sp_s211_2017.fna	35.5	[33 - 38%]	0.1163	0.76
Pseudomonas_brassicacearum_Delaware.fna	Pseudomonas_sp_S58.fna	33.5	[31.1 - 36%]	0.1246	0.4
Pseudomonas_brassicacearum_Delaware.fna	Pseudomonas_sp_SHC52.fna	34.1	[31.7 - 36.7%]	0.1218	0.5
Pseudomonas_brassicacearum_Delaware.fna	Pseudomonas_sp_SJZ074.fna	33.2	[30.7 - 35.7%]	0.1263	0.35
Pseudomonas_brassicacearum_Delaware.fna	Pseudomonas_sp_SJZ075.fna	33.2	[30.8 - 35.7%]	0.1259	0.36
Pseudomonas_brassicacearum_Delaware.fna	Pseudomonas_sp_SJZ078.fna	33.2	[30.8 - 35.7%]	0.1259	0.36
Pseudomonas_brassicacearum_Delaware.fna	Pseudomonas_sp_SJZ085.fna	33.2	[30.7 - 35.7%]	0.1263	0.35
Pseudomonas_brassicacearum_Delaware.fna	Pseudomonas_sp_SJZ101.fna	33.2	[30.8 - 35.7%]	0.1259	0.36
Pseudomonas_brassicacearum_Delaware.fna	Pseudomonas_sp_SJZ124.fna	33.2	[30.8 - 35.7%]	0.1259	0.36
Pseudomonas_brassicacearum_Delaware.fna	Pseudomonas_sp_URIL14HWK12:I7.fna	95.8	[94.3 - 96.8%]	0.0058	97.38
Pseudomonas_brassicacearum_Delaware.fna	Pseudomonas_sp_WCS365.fna	96.3	[95 - 97.3%]	0.0051	97.5
Pseudomonas_brassicacearum_Delaware.fna	Pseudomonas_synxantha_DSM_18928_T.fna	25	[22.6 - 27.4%]	0.1745	0.01
Pseudomonas_brassicacearum_Delaware.fna	Pseudomonas_thivervalensis_PITR2.fna	45.8	[43.3 - 48.4%]	0.082	9.59
Pseudomonas_brassicacearum_Delaware.fna	Pseudomonas_thivervalensis_LMG_21626.fna	46.2	[43.6 - 48.8%]	0.0811	10.24
Pseudomonas_brassicacearum_Delaware.fna	Pseudomonas_thivervalensis_DSM_13194.fna	46.2	[43.6 - 48.8%]	0.081	10.3
Pseudomonas_brassicacearum_Delaware.fna	Pseudomonas_vancouverensis_CCUG_49675_T.fna	26.7	[24.4 - 29.2%]	0.1621	0.02
[truncated: 9,187 more rows]

## Sheet: File_S3
Supplementary File S3. Clustering analyses of GBDP intergenomic distances at groups level and species level based on reference partitions that yielded the highest Modified Rand Index (MRI).
[truncated: 405 more rows]

[truncated: 4 more sheets: File_S5, File_S8_Core, File_S8_Shared, File_S8_Specific]
